# Supplementary material for: Viruses Infecting Greenhood Orchids (Pterostylidinae) in Eastern Australia
Source: Viruses. 2022 Feb 10;14(2):365. doi: 10.3390/v14020365 (PMC8876172; doi:10.3390/v14020365)
Supplement: Supplementary file 1 [file viruses-14-00365-s001.zip]

Archive with 8 entries (8 files):
- Alphaendornavirus_alignment.fas
- Amalgavirus_alignment.fas
- Polerovirus_alignment.fas
- Polerovirus_alignment_partition.par
- Supplementary_Materials.pdf
- Tospovirus_alignment.fas
- Tospovirus_alignment_partition.par
- Totivirus_alignment.fas
