# Supplementary material for: Viruses Infecting Greenhood Orchids (Pterostylidinae) in Eastern Australia
Source: Viruses. 2022 Feb 10;14(2):365. doi: 10.3390/v14020365 (PMC8876172; doi:10.3390/v14020365)
Supplement: Supplementary file 1 [file viruses-14-00365-s001.zip › Alphaendornavirus_alignment.fas]

>GLaV1
GACCCUAUCGCUGCUACUGAGCUUGCCAGCUUGUUUUUUGAUACCUGGGUUGAUGGGAGUAAGCUCGCA---------GAGUGCGUCGGGGACACAAUAUCCCAAAAUGCAGUGGCGGCGUCGUCGUGGCUCGAUAGCAGGUCUUCUAUGGCUAAGCAG---UCGUUGUGGGCUCGUUUGCGGUCUUUUGUCUACGAUCUGUCGGCAAUGACUCGUUAUAAGCUUAUGGUUAAGUCAGACGCCAAACCGAAGUUG---------------------------GACUCCACG---CCUUUACAGCAGUACAUUACAGGGCAAAACAUUGUGUACCAUGAUAGAGCUAUAACUGCGAUGUUUUCACACAUCUUUACGCAAGCGGUCGAGAGGUUGAAAUAUGUGCUGCAUACGAAAGUCUUAGCAUACCACGGUAUGUCAACAGAAGACUUCAGUCGCGAGGUUGGUGAUAGACUGGGGGAUGUGUCGGGUUAUUAUGUUUACGAGCUGGAUAUUUCAAAAUAUGACAAGUCUCAGGGCGCGUGCAUGAAGGACGUCGAAAGGCGAAUUUUAAUCGGU---CUAGGUGUGUCGGAAUCUGUUGUAGAUGCUUUCUUCUGUGGAGAGUAUGAUUCCGUGGUCACGAUGGGGAAGAACGAGCUCGUUUUGUCGGUAGGGGCGCAGCGGAGAUCUGGAGGUGCAAAUACGUGGUUAGGGAACACUUUGGUUCUUAUGACUUUGUUGGCGAUAUCUUUGAAAGGU---------UCGGAACCGUCUUUGGUUGUUGUUUGUGGCGAUGACUCUUUGAUUUUUUCGAAG------AACGAGCUGCAGAUAGAUGAUAGGAUUCUUGAAGAGAGUUUUGGGUUCGACCUCAAG------UUAACGUGCCAGUGUGCUCCUUAUUUUUGUUCGAAAUAUUUG---GUGAGGACA---CCGGAUCAUUGUUAUUUUUUACCUGACCCGUUUAAGUUGUUUUUGAAGCUAAGCUUG
>TaEV
GAUAAGAUAGAAACAAGUGAAUAUCUUGAACUUUUUCGUAAAUUUAUUGUUACACAGGAAUUUGACUCGAACAUUCCCACAUGGGCCAACCAUUUGAUACGGCCGAAUCUUGAGAGUACAAGAGAUUGGCUCAUCAACAAAGGGAAUUUAGCUGCUAACUUAGCAAAAAUUUAUAGAUACUCAAUGUCCAAUAUAGAAAGAUUUGAUCCUAAACGAGCCAGAGCCCAUUUCAAGUCAGAGAACUUGAUGAAAGAG------------------------------AUGGUG---UUGAGCGCUACAGAACAAAUAGGGAGAGUGAUCGUUUGGCAUGAACAACAUAUUAGUUCUAUAAUAUGCCCUUUAAUGCAGGAAGCUAAAUAUAGACUCAAAAGCGUUUUGAAAACUAAACAUGUUUAUUAUGAUGGAAUGAAUGUGACUUCGUUGAAUUCCCAUUUA---AAAACUCUUAAAAAAUCAAAG------CAUAUUAUUUGUUUGGAUCUUUCCAAGCAGGACAGACAAACUGACAGACCAUUAUUGGAAACUGAACAUGAACUUAUGAGAUUA---UUGGGUGUCGACCCCCUUGUAAUAGAAUAUCUAAAGCAAGCUGAGGACAAGUUUAUUUUACGAACA---AGUAACAACAUUUCAUCUAUCCGACCUGGCAUGAGAUGGACCGGUGGGGAGAUGACAGCUAUUGGUAAUGAAAUUAGAAACUUACUGUUAUUAGCAGAUUUGGAAGCCCAUGGU------CUUAUAAUUGACAACAGUUUGACUCUUGGAGACGACAGCAUGCUUUUUUGUGACAAUGAACUAGAUGAGGAAGUCAUCAAACGAAUUGCAAUGGAAAGGCAUAAUGUUAGGUGCACUUAUGAGUCAAACCACCCAGACAUGGGUCUGUUUGUACAACUAAUUGUAGGCUGGGUAGAA---GGUUCUGGCUAUUGUGCCACACCAAGUUGGUGGAGGCUGGAUGAGAAACUCACAGUG
>AbEV1
CAUAAAAUGGAUGUUGUGUCUGAGUUUGACAGAUGUGCUAAUUGUUAUUUUGUGCCUAAUUAUCAACAUGUAUUGGAUGAAUUUAAGAAUGAUCCCAUAACCUACAAUGUUAACAACAUAGUAGAUUGGGUGAAUAGGAGAAAAAACAGUUCUGUCGUAGCUGCCGAAUUGAUUGAACUGAUGCAAACUGGUUGGUUUAAUCAUCCAAUCAACAGCGUGAAAGUGCACAGUAAACUUGAAUCAUUGUUGAAAGAA---------------------------GAUGAAAUUGGUUAUCAAUAUGGACAACAAAAAAUACGCAUUAUCGUGCACCAAACAUAUGCGAUUUGUGCGAUAUUUGCAGAUAUAUUUUUGCAAGCAAAAGAAAGAUUUAAACAACUCCUGGGUGAAAAAUGCGUGUAUGCCGACGGCUUCACACUUGAAGAAUUGGCAGCCAGAAUG---AGAUUAAUCAAAUCAGACAAACCAUUAUGGGUAUUUGAGCGUGACUUCACAAAACAAGACAGACAAACAGACGAAGAUUUAAUAAAUUUUGAAAUGUACGUUUACAAACAA---CUUGGAGUUCAUGACGACGUAAUAAGUUUUUGGCGCAAGACACAUGAGAAUUGGUUCUACAAA------GGUACUGACUUGAGUGGGUCGUUAAGUUGGAUGCGUCUCACUGGACAAUGUACAACGGCAUUAGGAAAUGCUAUAACUAAUAUGGUUGUGAAUAGCAGAACUUAUCAAGAAUAU---GAACAAAACAUUAAAAUUAUGCUGUUGCUGGGUGAUGAUAAUUCAAUGAUCAGUGACUGUGAAAUAAAUGUUCACAAUAGUAGAAAAAUUAGUAGGGAUUAUUACAACAUGGAGUCAAAA---GAUUUUUGUAAAAAACACACUGGCAUAUUUUUGAGAAUGAUAUUACACCAACAACAA---GACGGCAGUAUGUCUGUCUGUCCUGACUUUUUACGUUUACGAAGAAGAUAUGAAGUU
>BaEV1
AAUGAACCCAAUCCUUAUCAUGCAGUUAUAGAAUUGUGUGAGACCUAUUUCAAACACGAUUGGCGAUCUAUGGUUUCAAAUUACCGCAACAACAGAAUAUUGAUAGAUCCAAAGGAUGUCGAAAAUUGGAUUAAGGCAAAUAAAGAUUGCCCUAAAAUAGUGAUAGAAAUGCUAGAGACUCUUUCUGGAGGCUUUCUUAAUAAACACAUCAAUGACGUAAAUGUUCAUUUAAAGUUAGAAAGUCUUUAUAAACCA---------------------------GAUCCAAUC---AAUGUAUGGAGACAGCAACAAGCUAGGAUAAUAGUUUGGCAAAGGAAAAGUAUUUGUGCCAUUUAUAGUUCCGCUUUUAAGGCAAUUAAGAACAAUCUUAAAGCAUGUCUCGAUUACAAAGUGGUGUAUGCAGACGGAUUAAGACCUGACGAGCUGUCAGCAAGGGCC---AGACUUUGUAACAACGUGGCC------GGGUUCUUUGAAAACGACUUGACUAAACAAGAUAGACAAACAGAUAGACCAUUAUUAGAAGUAGAAAUGAUGUUGUAUGAUAUU---CUAGGACUACAUCCGAAAGUCAUAUCUUCAUGGAAAGAAAUGCAUGAAGAGUGGAGAUUCAAA------UCUGAACACUAUUGGGGUACUGGAACCAGCAUGAGGUUAACUGGACAAGCAACCACCGCGAUAGGAAAUUGUAUCACUAACUUACAAGUACACCAACAAUUCGUCAAAGACAAU---UGGGACAGUUUAGAGUUAGCACUAUUUUUAGGAGAUGACAUGUGCAUGGUGUUCUCUGAACAACCUAACAUCAAGGAUUUGAAGUAUAAUAUAGCUGUAAAUUAUAAUAUGCAAUCUAAA---GAAUCCUGGAACGAAGCAUUUGGAAAUUUCUGUUCCAUGCUUUUAUCCCCCUUAACA---AAUAAAAGAUGUGAAUUAUGUCCUGACGUGGUUAGACUAAAAUUCCGAUACGAGGUA
>BPEV
CAAAACUACAACGUGGAUAAAGAGCUGCAAAAAUUUGUGGCAACUUAUUUUGAUGCAGACAAAGCAGACAUAUUGACUUCAUUUGCGCAAAACAAGCUGACUUACAAUGAUGCAAAAGUGUUGGAUUGGUUGAGAGACAGACCUGAUAGUAAUAAGGUAGCAGUAGAACUAGAAGUGAUAUUGGAAGAGGGAAUGCAACUACAUGCCAUUAACAGGCUAAAUGUGCACCUAAAAUUGGAAUCAUUGUUAAAAGCU---------------------------GAACCAGCA---AGUAGUUUAAAACAAGUGAAAGCUAGAGCGUUGUUAUGGCAGUGUAAAGGUUACUGUGCAAUUUUUAGUCACAUUUUCAAAGAGGCGAAAGUGAGACUCAAGCAAAUGUUAAAACCAAACAUUGUUUAUGCUGACGGAUUGAGAGCAGAUGAGUUGUCCGCAAGAGUA---AGACUAACCACAGGUGUAAAA------UAUUUAUUAGAAAAUGACUUAGCACAGCAAGACAAACAAACUGACCAUGAAAUAAUUAAAUUUGAAAUGGCACUGUACAAACUG---UUAGGGGUGCAUGACGAUGUUAUAACCUUGUGGCACAACAGUCAUUUCAAUUGGAAAUACAAA------UCCAGGACAGUAAGAGGAGAGGGAGAUGCCAUGAGAUUGACUGGUCAAGCAACUACAGCUCUGGGAAAUGCUAUAACCAAUAUGUUGGUGCAUAGACGAUUAGUUAACCGGCUC---GGACAUAAUCUAAGAUUGUUUUUAAUUUUAGGAGAUGAUGGUCUCAUGUUUACCAAUACGAGCAUAGAUCUCAGUCGACUAAACAAUGAGACAAAGAUCAAACACAAUAUGAUGUGUAAA---CCACACGUUAGCAACACAUACGGAGUGUUUUGUUGCAUGAUCGCAUGCAUAACACAA---CAAGGUAAUUGCUCACUGGGUCCAGAUGUAGUGCGCUUACGACGGCGGUUCGAAUGC
>CBEV1
GAGAAGUUGGACCCAAUCCAAGAAGCCAACCACAUUGCCAACACAUUCUUCAGGCCAGAUUGGAAACAAUUAAGCUUGGGGUUUAGGGCGAACCAAGUUACCUACUCUACAGAAGACACAAUUCAAUGGUUGAAAACUAGACCUGAUGCUUGCAAGAUCACGCAAGAGCUGAUGCAGAUAUUGCAAGAAGGGUUGGUUACACACCCAAUGAAUAAAAUGAAAGUGCAUCUCAAAUUGGAGUCACUACUCAAAGAU---------------------------GAGCCAGUC---ACGGAUCACCGGCAGACAAAAGCAAGGAUUUUAGUGUGGCAAAUGAAAGGACUAUGCGCAAUCUUUUCGCCUGUUUUCAAGGAAGCCAAGCAGCGACUCAAAUCCGUGUUGGGCGUUAAAACCCUGUACGCGGAUGGCCUACGGCCAGAUCAAUUGGCUAGUAGAGUG---GCACAAGUCCCAACAACCAGC------UAUUUGAUUGAAAAUGACAUGCAACAGCAGGACAGACAAACGGAUGAGACUUUACUGAACAUCGAAAUGCAGUUGUACUUGAUC---CUAGGUGUGGACCAGGCUUUGGUUGGUUUGUGGCGUUCUUGUCAUGACAACUGGUAUUUUAGG------GGUAAAUCAUGUUCUGGUUACAAACACGCCAUGCGACUAACCGGGCAAGCUACGACAGCGCUAGGAAAUGCUAUCACCAAUUUGGCAGUGCAUUGGAGGAUCUGUCAAAGCUUA---GGACGAGAUUGGAAGUGGUUUUGUGUGUUAGGAGAUGACGGAAUAUUGAUGAGUGACAGGAAAUUGGAUGCAGAGGACCUAAAGACAUAUGGGAAGAAGUACUGUAACAUGAUUUUGAAG---CCUAAAGUGUCAAAAAAUAGUGCAACAUUUUGUUGCUUCACGAUUUAUCGGACUAGA---AGAGGCAACUUUGCACUAGGGCCCGACCCAAUACGGUUGAAACGGAGGUUCGAGGUG
>CmEV
AAAACACCCAACCCUUAUAGAUUAACACUAGACAUUGCAGAUACGUACUUUCGACCAGACUGGCAACAGAUGAUCAACAAUUACAGACAAGAAUUAUUAAUCAUCAGACCCAAAGAUGUGAAGAAAUGGAUUGAAGAGAAUAAAGAUUGCGAGAAAAUUGAACGAGAGUUAAUUGACCUAUUGUGUGGAGAAUUGAUAUCGAAACCAAUCAAUGAUGUUAAUGUACAUCUUAAAUUAGAGAGUUUGCUAAAAGAA---------------------------AAUUUUACA---AUAAUGACCAUGCAACAACAAGCAAGAAUCAUCGUUUGGCAGAGAAAAGCCGUUUGUGCUAUCUACUCAAACCUCUUUGUAGAAGUUAAACGUAGAUUGAAAGAAGUGUUGCACAGAAAAAUUGUAUAUGCAGAUGGACUACGACCAGAUGAAAUAUCAGCCAGGGUA---AGGCUAGUCAAGAAUGUAGCU------GGAUUCUUUGAAAAUGAUUUAACUAAACAAGAUAGACAAACUGAUAAACCUAUUAUUGAAGUAGAAUUGAUGAUAUAUGAUUUA---UUGGGAGUUCAUCCAAACGUAAUAGCAUCUUGGAAAGAAAUGCAUGAGGUGUGGAGAUUUAAG------UCAAAUUUGUACUGGGGUCAAGGAGAAGGUAUGCGGUUGACUGGACAGGCAACGACUGCACUUGGCAAUUGUUUGACCAAUCUUCAAGUACACCAAAACUUUACAAAGACAAAU---UUCUGUAUAUUGCAACUAGGGUUAUUUUUAGGGGAUGAUAUGUGUAUGGUGUUCAGUGAGAAGCCAGAUACGUCAAAUCUCAGAAAAGAUAUUGCAACCAGCUUCAACAUGCAAAGCAAA---GAUUCUUGGGUGAUAAAUGGAGCUACUUUUUGCAGUAUGGUAAUGACUAGAACUAAC------UUUGGAGCCGAAUUAGCACCAGACGUUGUGAGACUUAAGUUCAGAUAUGAAGUA
>EcEV
GUGAACUUAGAUGUGAAGAUGGAAGUGCAAAUGCUGCUGGACAAUUAUAUGCGAGCUGACUGCAACCAGAUAAUAGCGCAAUACCAGGGCAGCCAGAUUAAUUUUGAGCCAGCGAAAGCCCAGGCAUGGAUUGAUAAGCACAACAUGCCAGCUAAGGUACGUUCAGAUGUAAUUGAGAUGCUGAACUCUGGGUGGGAACGCACGCCCAUCAAUGCAAUGUCUGUGCAUGGUAAAACAGAGCAGACGACAAAAAUG---------------------------AAAACAACA---CGCUGGUUUGACGAAGUCGUCACCCGCAGCAUAGUAGCGGCACCUUAUGCAGUUUCAGCCUUGUUCGCUGAUAUAUUCCUGGAAGCCAAACAGCGCUUAAAAGCACUGCUUUCAGAUAAGGUAUUCUACUCUGAUGGUAGCACACCCCUGGAAUUAGCUGCAGUGAUC---CGCAGUUCUGAAGAUUUCACG------UUCUGUGUUGAAGAUGACCUAACACAACAAGAUAGGCAAGUUGAUCACCAGUUAAUUGCGGUCGAAAUGGAAUUAUACAAAUUA---CUAGGUGUAAGUGGCAACGUGUUAGCGUUUUAUCGCAUGUGCCACGAAAAAUGGUCAUGGAAG------GGGCACGGCAUUAGUGGUGUAUGGGAUGCAAUGCGCUUGAGUGGACAAGUCACCACUGCUCUGGGCAAUGCAAUAACCAACAUGAUUGUGCACAACCGUUUCAUGUUGCGAAAC---AAGUCGAAGAUAUGCAAAAUGCUAUUCCUAGGUGACGACAUCAUUUUCCUGAUGAAGCAGGAGGUGACGGUCACCAAGCACGGUACUGAGACCAAGGAAUUGUACAACAUGCAAUCAAAG---AUAGUGUCUCGGCGUUACGUGGGUGGUUUCAUCUCCAUGGUAGUUUAC---AAUAUU---GCGGGCAAUGUUGGCAUCUGCCCACAUUUCAAGCGGAUGCGGCAUAGGUUCUCUGUG
>GEEV
ACCGAUUUAGACACAAAACAAGAAGUGCAGUUCCUGAUAGAUAAUUACUUCACAAAGGACUACAAAUCCAUUCUUGCCGAGUUUCAGAACCAGCCAAUUACUUUCUCACCCGCUAAGGCGCAGGCGUGGAUAGAUAAGCACAACAUGCCAAAGAAGGUGCGUGCCGAUGUGAUGGAAAUGCUAGCAACAGGGUGGGAAAAAACCCCCAUCAACGCAAUGAGUGUCCACGGUAAAACUGAACAAACUACAAAGAUG---------------------------AAGACAACC---AGAUGGUUCGACGAUGUUGUUACUCGUAGCAUUGUCGCAGCACCAUAUGCUGUGUCAGCACUCUUCGCCGAUAUAUUUCUUGAAACCAAACAACGCCUCAAAGCCGUGCUCGGGCCAAAGAUAUUCUAUUCAGAUGGUAGCACACCACUUGACCUGGCAGCGGUCAUA---CGCAGCUCGGACGAUUUCACA------UACUGUGUUGAAGAUGACUUGACGCAACAAGAUAGACAAGUGGACCACCAACUGAUAGCCGUCGAGAUGGAACUCUAUAGAUUG---UUAGGUGUCGAUGGUAACGUGUUGGCAUUCUACCGUAUGUGCCACGAGAAAUGGUCAUGGAAG------GGCCAUGGUAUAAGUGGUGUAUGGGAUGCCAUGCGCUUAAGUGGACAGGUAACCACGGCAUUGGGCAAUGCCAUAACUAACAUGAUUGUUCAUAACAGAUUUAUGCUACGCAAC---CAGAACCGUAUCUCAAAGAUGCUGUUCCUUGGCGACGACAUUAUCUUCCUUAUGAAACAGGAAGUCAAUAUAUCCAAGCAUGGUACCGAGACAAAAGAACUGUACAACAUGCAAAGCAAA---AUCAUCUCACGGAAGUAUGUAGGAGGAUUCAUUUCUAUGAUCGUGUAU---AACAUA---AACGGAGAUGUUGGCAUAUGCCCACAUUUCAAACGCAUGCGCCAUCGAUUUUCAGUU
>HaEV
UACCAACUAGACCCAAAACAGGAAUGGGACAGAUUCGACAGGAACUACGUCUCAGUAAUGGGAAAGAAAUUACUUAGAGCGUAUAAGGAAGACCAGAUAUACUUCAACUCUGAAGAAAUUAGGAAAUGGAUAUCCAGCAGACCAGACAGUGUGAAAAUAGACCGAGAACUGGAGGAGAUGUUAAGUACAGGCUUCGAAAUUAAUGCCAUCAACACAGCCAAGGUUCACGUAAAGUUAGAAAGUCUACUCAAGGAG---------------------------GAUUAUGAGUCAGUGGGUAACCGGGAGAUUGAACACCGGAUAAUAGUGUGGCAACGGAAAGCCUGGUGCGCGAUAUUCUCACCGGUAUUCCUACAAGCCAAAGCAAGAUUAAAAGCCAUACUAAGCAGGAAAGUCCUGUAUGCAGACGGACUAACACAAGAGGAGUUAUCUUCAAGGGUU---AAUCUUAUACAUGGCGACUGU------UGGUUUAUGGAGGAUGACCUGAGCAAACAAGAUAGACAAACGGACAUUAAUCUGAUACAAUGUGAAAUGUAUAUAUACUCACAA---CUAGGGGUAGCAGAUGACGUGCUGAACUUAUGGAGACGAACACACGAAAACUGGAAAUUCAGA------GGAACAAAUGUGUCGGGGAUAUUGACCGGCAUGAGACUCACCGGACAAGCCACUACAGCAGUAGGCAACGCCAUAGUCAACUUGUUAGUACACAGCAGGAUUUUCGAAACCAAC---AAGAAUCAUAUUGAGUUAAUGCUAUUACUAGGGGACGACAAUCUUGUUAUAAGCAGAAACCGAAUCGAUAGCUCGAAGCAGUCAAAAAUAAGCAAAGAUUAUUACAACAUGGUCAGCAAG---GCCAGUCACGAUAGAGACCAAGGAACAUUCCUUCAAUUAUUAUGUUACCACAACCCA---CAAGGAGUACUGGAGUUUGGCCCAGACGUAAUCAGACUAGCACAAAGGUACGAGGUG
>HmEV1
GAUGAAUUGGAUGUGGAUCUGGAACUGAAAAGGUUCGCCGAAGCGUACUUCAAGACUGGGUGGCAAUCAAUAGUGGAACGCUGGCAA------CCAUUGUACUUUGAUCCUGCAGCUGUGAAUAAAUGGUUACAUGACCAUCCGGGGUCAGACAAGUUAGCUAAAGAGGUGCAAGAAGUUCUAGCUACUGGGUUCCUAGACGACCCACUAAAUCUAGCAAACGUGCAUGCUAAGUUAGAGAGCUUACUCAAGAGC---------------------------AACCCUAUC---AUGGACUGGACGAAAGAACAAGUGCGAAUCAUUGUAUGGCAGUCAAAAGGGAAAGCGGCUCUGUUCUCA---GUAUUCAAUGAAGCGAAGAACAGAUUAAAGAUGUUGCUGAAUGACAAAACAAUUUAUGCGGAUGGGCUAUCUCCAGAUGAUCUAUCGGCACGCUUG---CGAGCAGUACCUAAUGAUGGA---GCUUGGAUAUUAGAGAGUGACUUGGAAAAACAAGACAAACAGACAGAAGGUGAAACAUUGGAUUGCGAAAUGGAAAUUUACAAGAGAUACCUAAAGGUACACUAUCUGGUGGUCAAUUUGUGGCGGAGAGUGCAUGAUCUAUGGAGGUAUAAA------GGAACACACAUCCGAGGAAUGAGUGAUGGGAUGAGAUGGACUGGCCAGAUAACCACCGCACUAGGGAACGUAAUAGUUUGUAUGUUGGCACUGAUGCUGAUGGUAAUUUUGAUG---UGGUCAUCACUGCUAAUUAUUUUAUUCUUGGGUGACGAUAACCUGACGAUAACAAAACGGCCCCCUGACGCGACAAGUCUACGCUCAUACAUUAAAAAUCAUUGGAAUAUGUUGUCUAGC---GCAACAGUUAACAAAUAUCAUGGCACCUUCCUACAAAUGAUUGUUGCACCAAAUUCC---AUAGGCACUUUCGAUAUCGGACCAGACUGGGUGCGUUUAAGGAGUCGCUUCGAAGUA
>HPEV
CAGAAUUACAAUGUGGCGAAAGAGUUGCAAAAGUUUGUUUUCACUUACUUUGAUGCAAGUAAAGCAGACAUAUUGGCAUCUUUCACACAAAAUAAAUUAACUUAUAGUGAUGCAAAAGUGUUAGAUUGGUUGCGGGACAGGCCAGACAGUAACAAAGUUGCAGCCGAGUUGGAGGUAAUUUUGCAAGAGGGAAUGCAAUUGCAUGCUAUUAACAGAUUAAAUGUUCACCUGAAAUUGGAAUCACUGUUGAAAUCU---------------------------GAACCAGCC---AAUAGUUUAAAACAGGUAAAAGCAAGAGCAUUGCUAUGGCAGUGCAAAGGGUAUUGUGCAAUAUUUAGUCACAUAUUCAAAGAGGCAAAGGUUAGACUAAAACAAGUGCUCAAACCCAACAUAGUUUAUUCUGAUGGGUUGAGAGCGGAUGAGUUGUCAGCCAGGGUG---AGGCUAACAACAGGAGUGAAA------UAUCUCUUGGAAAACGACUUGGCUCAACAAGACAAACAAACCGAUCAUGAAAUCAUCAGAUUUGAAAUGGCAUUGUACAAACUA---UUGGGCGUGCAUGAAGACGUUAUAACUCUGUGGCACAAUAGUCAUUUUAAUUGGAAAUACAAA------UCAAAAUCGGUUAGAGGAGAAGGAGAUGCUAUGCGGUUAACAGGUCAAGCGACAACUGCUUUAGGAAAUGCAAUCACGAACAUGUUGGUGCACAGAAAAUUGGUGAAUAGCUUA---GGGAACAAUUUAAGAUUGUUUUUAGUGCUAGGUGAUGACGGAUUGAUGUUCAGCAAUGCAAAUGUGGAUGUGAGUAAGCUAAACAAUGAAACGAAAAUAAAACACAAUAUGAUGUGCAAA---CCACAUGUAAGUAACACUCACGGUACAUUUUGCUGUAUGAUAGCUUGUAUUACACAA---GAAGGAAAUUGCUCAUUGGGUCCGGACGUAGUCAGGUUAAGAAGAAGAUUUGAAUGC
>HvEV
GGGGAUUAUUGUGCAAUCAGCGAGGCAAACGGCAUAGCAAACACAUUUUUCCAAAAAGAUUGGAAGCAUGUGGUGGCAGAAUACCAAAGCAACACAAUAACUUAUAACACAGACAAAGUCAAAGAAUGGUUGCAGGGCAGACCUAAUGUGGAAAGUAUAGUCGGGGAGGUUAACAACAUUCUAACGGAAGGAUUUAUGAAACACCCAAUCAACAAGCUCAACGUUCACCUCAAACUGGAAUCUCUGUUGAAAUCA---------------------------CAACCAGUU---GUGGAUCAUAGGCAAACAAAGGCCAGGAUCUUAGUAUGGCAAGCAAAAGGCAUGUGUGCCAUAUACAGCCCCGUGUUCAAAAUGGCAAAAGACAGGUUAAAAUCACUGCUAAACACAAAAACUGUAUAUGCAGACGGAUUGCGUCCGGACCAAUUAGCACUGAGAGUG---AUGCAAGCGGAUCCUGCCAAU------UACAUCAUGGAGAAUGACCUGGAACAACAAGAUAGGCAAACCGAUGACAAACUGUUGGAUGUGGAAAUGGCAAUUUACCACAUG---UUGGGUGUGCAGGAAGAACUGUUGUCGCUAUGGAGGCAGUGCCAUAACAACUGGAAUUUUAAG------GGAAGGUCAUGUCGCGGAGAACGAAAUUGGAUGAGGCUAACAGGCCAGGCCACCACUGCACUAGGCAACGCAAUAACCAAUUUGUGCGUGCAUUGGCGGCUGUGCAGCAAAUUG---GGCAACGAUUGGAAACUGUUUGUGUUAUUAGGAGAUGAUGGAGCGUUAUUGACCAACAGGACAUUGUCAAACAAGGAGGUAAAAACCCACGGAAAAUUGUUGUAUAACAUGAUAAUGAAA---CCCAAUACACACAAUAAUGUCGGCACAUUUUGCUGUUUCAACAUAUACAAGUUGCCC---ACAAACCGAUGGACCAUGGGCCCCGACAUUGCAAGACUGCGAAGACGGUUUGAAGUA
>LsEV
ACGACACCAAAUCCUUACAAAUUGGUGAUGGAUAUGGCAGACACUUAUUUUAUCAAAGGUUGGGUUAGCAAGGUCAAUGAAUUCAGAGCAAAGAGAUUGGUAAUUCUGCCGGAAGAUGUAAAGCGAUGGGUGGAAACCAACAAAGAUGCAAAAAGAAUAGAACCCGAAUUAUUAGAAUUGUUAAGUGGUGAAAUAUUAGUCAAACCAAUGAAUGACGUGAACAUCCAUUUGAAAUUGGAAAGUUUAUUAAAAGAU---------------------------AACACGACA---AUUAUGACAAAGCAGCAACAAGCUAGAAUUAUAGUUUGGCAAAGGAAAGCUGUAUGUGCUAUAUACUCAAAUUUGUUCGUCAAAGUGAAGGAUAGAUUGAAAUCUAUAUUACAUGAUAAAAUAAUUUACGCUGACGGGUUAAGACCAGAUGAAAUCUCAGCAAGAGUG---AGGCUGUGCAAAGAUAUAGCU------GGUUUCUUUGAAAAUGACUUAACUAAACAAGAUAGGCAAACUGACGCGCCAAUUAUAACUACAGAAAUGUACAUGUAUGACUUA---UUGGGAGUACACCCUAAUGUGAUAGCUUCUUGGAGGGAAAUGCAUGAAGUUUGGAGAUUCAAA------UCGAAUCACUACUGGGGGCAAGGUCAAGGCAUGAGAUUGACUGGACAAGCAACUACAGCCAUUGGUAAUUGCAUAACCAAUUUACAGGUGCACCAAGAAUUUGUCAAGAAAAAU---UUUUCUAUUUUAGAAUUAGCUUUAUUUCUAGGAGAUGACAUGUGCAUGGUUUUCAGAGAGAAACCAGACACAAAGAACUUAAGGAAAAAUAUCGCAACUAAAUUCAACAUGCAAAGUAAA---GACGCAUGGUACAGAAACGGAGCAACGUUCUGUAGUAUGGUCAUGAGUCGCACACCA------ACAGGUGCAGAGCUAUGCCCUGAUGUGGUCAGACUCAAGUUUAGAUAUGAAGUA
>OrEV
GUCACUCCAGAUCCUGAGAAAAUACUUUGGGAUGUUUGUAAUGCCUAUUUUCAACCUGGUUGGGAACACAAUAUACCACAUUUUAAAAAUGAUUUGUUGAUUAUAACACCAGAAGACGUUAAAAACUGGGUGGAAGAGAAUAAGGAUUGUUUUGGCGUGGAAAAAGAGUUAAAUGAUCUAUUAGCUGGGGAAUUGUUAAUAAAACCUAUAAACGAUGUGAACGUACAUUUAAAAUUAGAAUCAUUAUUGAAAGAA---------------------------AAACACAUA---UCUUUGAUGAAAGAGCAACAGGCCAGAAUAAUAGUGUGGCAAAGGAAGGCAGUUUGUGGUCUGUUUGCUAAACUUUUUGUGAGAUGUAAGGAAAGAUUGAAAACCCUACUAUUGGACCACAUACUCUAUGUAGAUGGACUAAGACCAGAUGAAAUAUCAGCCAAACUG---AGACAAAUAUCCAAUGUGUUU------GGUUUCUUCGAAAAUGAUUUAACUAAACAAGACAGACAGACUGAUAAACCAAUACUUGAAGUGGAAAUGUUGAUGUACUUGAUG---UUAGGUGUUCACCCUAAUAUUAUCGCUAGCUGGCGUGCAAGCCAUGAAGAUUGGAGAUUUAAA------UCAACAAACUACUGGGGCAAGAGUACAGCCAUGAGACUCACUGGACAAGCUACCACAGCCCUUGGAAAUUGUAUCACAAACAUGCAAGUUCACUCGAAGUUUGUCAUUAAGAAU---AAGUACUGGUUAAAAUUUGCUUUAUUUCUUGGCGAUGACAUGUGUAUGGGUUUUUCACACAAACCAAACACACAACAUUUACGCCAGGACAUAGCUUGCAAAUUUAAUAUGCAAAGCAAG---GACUCAUGGGUACUCAAUGGGGCUACUUUUUGUAGUAUGGUAGUUUACAAAACAAAU---GAUGACGUAGUUGAAAUUGGUCCUGAUGUAGUCAGGAUGAAAUUCAGGUUUGAAGUU
>OsEV
GUUACACCUGAUCCUGAGAAAAUACUUUGGGAUGUCUGCAAUGCAUACUUUAAACCCGGAUGGGAGCACAAUAUACCACAUUUUAAAAAUGAUUUAUUAAUCAUAACUCCAGAAGAUGUUAAAAAUUGGAUUGAAGAAAAUAAAGAUUGUUUUGGUGUUGAAAAAGAGCUAAAUGAUUUACUAGCAGGCGAAUUAUUAAUCAAACCAUUGAAUGAUGUUAAUGUGCAUUUGAAAUUGGAGUCUUUACUAAAGGAC---------------------------AAGCAUAUC---UCCAUUAUGAAGGAACAGCAAGCUAGAAUAAUAGUAUGGCAAAGGAAAGCAGUUUGUAGUUUAUUUGCCAAAUUGUUUGUAAGAUGCAAAGACAGACUGAAAACUUUACUUGUGGAUCAUAUACUUUACGUAGAUGGAUUGAGACCAGAUGAAAUAUCAGCCAAAUUA---AGACAAAUAUCUGAUGUAUUU------GGAUUUUUUGAAAACGACCUGACUAAGCAAGAUAGACAAACUGACAAACCCAUUUUAGAAGUGGAAAUGUUGAUGUAUCUUAUG---UUGGGCGUUCAUCCUAACAUCAUAUCUAGUUGGCGUUCAAGUCAUGAUGAUUGGAGAUUCAAA------UCUACAAAUUAUUGGGGUAAGAGCACGGCAAUGAGAUUAACGGGACAAGCUACAACCGCACUAGGAAAUUGUAUCACUAAUAUGCAAGUACACUCAAAAUUUGUAAUCAAAAAU---AAAUAUUGGUUAAAGUUUGCUUUAUUUCUUGGGGAUGAUAUGUGUAUGGGUUUCUCACACAAGCCAAACACACAGCACUUACGCCAGGAUAUAGCUUGUAAAUUUAAUAUGCAAAGUAAA---GAUUCUUGGAUGACCAAUGGAGCAACAUUCUGUAGCAUGGUAGUUUACAAAACGAAU---GAUAAUGUAGUAGAAUUGGGCCCAGAUGUAGUCAGGAUGAAAUUUAGGUAUGAAGUC
>PaEV1
AAGACCAUAAACCCAAUUUCAUUUCUAGAGGAUUUUUGUGACACCUACUUCAACCCAAACUGGAGAAGCCAAGCCGCCAUGUACCAAGAGAACAACUUGAUUAUCGAAGAGAGUGAUGUGAGGGCAUGGAUAGAAGAUAGCAAAGAUAGCAACAAAAUAGUAAAAGAAUUAAAGGAACUGUUAGCCGGGGAGAUGUUGAUAAAGCCCAUGAAUGAUGUCAACGUCCACUUAAAACUAGAGAGCUUGCUGAAAGCU---------------------------AAUCCAAUU---AAUGUGACUAAAGAACAGCAGGCAAGAGUGAUAGUGUGGCAAAGGAAGUGUGUAUGCGCCCUGUAUGCUAGAUUAUUCCUUAAGAUCAAAUCACGGCUAAAAGAGAUAUUGCAUGAGAAAAUUGUGUACGCGGAUGGUCUAACACCAGAUGACAUAUCAGCAAGAGUC---AGGUUGUGUAACAACGUUAAU------GGAUUCUUCGAGAAUGAUCUGACAAAGCAAGACAGACAAACUGACCGAGAUAUCAUCAACAUGGAAAUGCUUGUGUAUAUUGUG---UUGGGAGCCAAUCCAAGCAUUAUAUCUUCAUGGAGGGAGAUGCACGAAGUAUGGAGAUUCAAA------UCGGCCAAUUACUGGGGUGAAGGAAAAGAGAUGCGACUAUCAGGCCAAGCCACAACAGCACUCGGAAACGUGAUAACGAAUUUACAGGUGCAUUGCAAAUUUGUAAAGAAGAAU---UCAAUAUCCAUGCAGUUGGGACUAUUUCUAGGUGAUGACAUGUGUAUGUUGUUCAGCGAGAAACCAUCAAUCAAAAAUUUACGUAAUGAUAUAGCCUGUGAAUUCAAUAUGCAAAGUAAG---GAUGAAUGGAGCUACAACGGUGCAACUUUUUGUAGCAUGAUACUAGCUAAAACGUCG---GACACAACAGCAGAGGUAGCGGCUGACGUGGUACGACUGAAAUUCAGGUAUGAAGUA
>PEV1
UAUAACCUUAACAUCCAGUAUGAGUUGAAGAAUAUGUGUCGUGAAUUAUUCGUCGCUAAUUGGCAAUCCAUAUGUGCAGGGUAUCAAGCCGACCAAGUAAGCCCUAGCCCUGAAAAUAUAUUAGAGUGGUUAAGUGAGAAACCAGACGGAGUGAACAUUGGAGAAGAAUUGCAAUCAUAUAUUGAGGACGGAUUCCAAACACAUCCAAUUUCUGAUGUCAAUGUUCACUUAAAGCUAGAGGCUUUGCUCAAAGAU---------------------------CAACCAGUG---GAGAGUAACCAGGCACUUAAAGCGAGAAUUAUUGUGUGGCAGGCUAAGGGUAUCUGCGCCAUGUAUAGCGGUACUUUUAUCCAGAUUAAGAAAAGAUUGAAGAAACUAUUAAGAGCUGAAAUUGUUUACACAGAUGGAUUAGAACCAACUGAGAUCGCUGAUGUAGUA---AGGGGAAUUAAAGACUUUAGU------GUUUUGAUUGAAGACGACCUAACUAGGCAGGAUAGUCAAACUGAUUCAGACACCAUUAAUGUAGAAUUCGGAGUGUAUGACUUA---UUAGGACUCGAUAGGAGGGUGGCUGCCUCUUGGAGAAGAGUGCACGAGUUGUGGCGAUUCAAA------GGUAAAGAUGUCCGAGGAGUGUGGCAAGAAAUGAGGCUUACCGGUCAAGCUACCACAGCACUUGGGAAUGCGGUUGUUAAUUUGGCCGUACAUUGGAGACUAGUGUCGCAGUUG---GGACCGGCUAUGAAAAUGUAUUUGUUGUUGGGUGAUGACAGUCUUUUCUUCUCUAGAACCACUAUAGAUGCCACCAGCCUACGGAGGAACAUAGCAGAUUACUAUAACAUGAAGUCAAAG---GCGUUUGUAUAUAAAGACCAUGGAACGUUUUGUAGUAUGAUGGCGUACAAAAAUCCU---CAAGGAGGAGCUGGAAUAGGUCCAGAUUUUGUGAGGCUUAAGAGACGUUUCGAGGUU
>Pt-AEV
AAAAACUAUGACAUGCAGCUGGAAAUGGACUGCUUUCUAUCAACUUACGGAAACAAAGACGCAGUCUCUCAAAUACAAGAUUUUCAAAACAAUUUAAUAGGGUUUGACGAACAGGCAGUGUUAGACUGGAUUAAAUCAAGGCCUGAUAAUAAUGCGAUAGCAGAAGAAACUGAGCGCAUCUUGAUGGAAGGAAUGCACGUUAAUCCAAUUAACAUGGUGAAUGUACACUUAAAAUUGGAAUCCCUGCUUAAAGAA---------------------------GAGCCAGCC---ACAAACUUGAAACAGGUGAAACCUAGAGCACUAGUUUGGCAAUGCAAAGGGUACUGUGCAAUGUUUUCUCACGCGUUUAAACAAAUCAAAAACAGAUUGAAGAUGGUAUUAAACGAAAAAGUGGUCUACGCUGAUGGACUGCAGGCAGAUGAGGUGUCAAACAGACUG---AGACUAGUGGUAGGUGAUUUG------UGGGUGUUAGAAAAUGAUCUGGCACAACAAGAUAGACAGACAGAUCACGAAAUACUGAAUUUUGAGAUGGAGUUGUACUUGAAA---UUGGGCAUGCUGCCUCUGAUGGUUAGAAUAUGGAGAAAUGUGCACAACAACUGGAGAUACAAA------AGCAAAACAGUGAGUGGCAUGCGCGACGGAAUGAGAUUAACUGGCCAGGCAACGACUGCGUUGGGAAAUGUCAUCACCAACUUGUUAGUGCACCGACAGUUAGUACAAAAAUUA---GGAAAUGCAGUCAAAUUGUUUCUUGUGUUGGGUGACGACGGAAUUAUGUUAACGUCAGUUAAGCCAGAUACUGACAGACUACGUCAAUAUUGUAAACAUUAUCACAACAUGUUGUGUAAA---CCAAACGUAACGAAAAAUCUUGGAACUUUUUGUUGCAUGAUGGUGUACAAACUGCAC---ACUGGAAAUUGGGAAGCAGGACCAAACGUGGUGCGGUUAAAAAGAAGGUUCGAGGUG
>PvEV1
AUAACACCAGCACCGAAACAAGUGGCUAUAGAUCUAGCUAACACAUAUUUCCGUAGUGAUUGGAGAGCAAUUGUUAAUCAGUACCAGUGUGAAAGACUGAUCAUCAAACGAAGAGACGUUGAACAAUGGAUUGAUGAUAACAAGGACUGUCCAAAGAUUGUUAAGGAGUUGUUACAGUUGUUAUCUGGUGAGUUGUGUGUCAAGCACAUAAGUAAUGUCAAUGUACAUCUUAAGUUGGAAUCGUUGUUGAAAGAU---------------------------AAUCCCAUA---GAUUACUGGAGACAACAGCAGGCACGUAUAAUUGUUUGGCAACGUAAGGCUGUGUGCGCAGUGUACACUAGUGUAUUCGUGGAGGCAAAAAGACGGUUGAAAGCUAUUUUGCAUGACAAAAUUGUAUAUGCCGAUGGCUUGCGGCCAGAUGAGUUAUCAGCACGAUUA---AGACUAUGCAAUUCUGUAGCU------GGGUUCUUUGAGAAUGAUUUAACCAAACAAGACCGACAAACGGACAAACCAAUUAUAGACGCUGAGAUGAUAAUUUAUGAUAUG---UUAGGAGUACACGCAAAUGUAAUCGCUUCAUGGAGAGAAAUGCAUGAAACAUGGAUGUUCAAA------UCAGAUAACUAUUGGGGCACAGGCCAAGCCAUGCGAUUAACAGGACAAGCAACAACUGCCAUUGGGAAUGUAUUAACUAACAUGCAAGUGCACGCUAAAUUCAUACACAAACAC---UGGAAUACUUUGGAAGUUGGUCUGUUCUUGGGAGAUGAUAUGUGUCUAGUGUUCAAACAUAAACCUUCUUACCACCAUUUGAAGAAUGACAUCGCAACCAUGUUUAAUAUGCAAAGCAAA---GAAUCAUGGAAUAGCAACUAUGGGACUUUUUGUAGUAUGCUAUGUACUAAAUUGCCA---CAAUGCAAAGCCGAAAUGUGUCCCGACUUCGUGCGAUUGAAAUUUAGGUAUGAGGUG
>PvEV2
AAAAAAUACGAUCUUACAAGAGAAGUGCGCAAAUUUGUAGACAUGUACUUUGAUAGUUCAAAACGUGACAAGUUGAAGGUUUAUCAAACUCAGCAAUUAACAUUUAAUGACGCAAAAGUGCUAGAUUGGUUAAGGGAUCGUCCGGAUAGUAAUAAAAUAGCAGAAGAACUGAACAAUAUUUUAGCUGAGGGUAUGCAACUGCACCCAAUCAACAAAUUAAACGUGCACUUGAAAUUGGAGUCGCUGUUGAAAUCA---------------------------GAGCCAGCG---UCAAAUUUGAAACAAGUUAAGGCUAGAGCUUUAGUUUGGCAGUGUAAAGGAUAUUGCGCCAUAUUUAGUCACGUGUUCAAAGAAGUUAAAGUUAGACUCAAAGAUUUGUUGCGACCAGAAAUUGUGUAUUCAGAUGGCUUAAGAGCGGAUGAAUUGGCUGCAAGAGUA---AGGUUGACCACAAAUGUCAAA------UUUUUGCUGGAAAAUGACUUGGCCCAACAAGACAAACAAACCGAUCAUGAGAUAAUCAAGGUUGAAAUGGAAAUUUAUAAAUUG---UUAGGCGUGUGUCCUCACCUAGUAGAUUUAUGGAAAAAUUGUCACCAUAGUUGGGCCUACAAG------UCUAGGACUGUAGCAGGUGUAGGUGACGCUAUGCGACUCACUGGCCAAGCCACCACUGCUAUAGGGAACGCCAUCACUAAUAUGCUGGUGCAUAGGCGGUUGGUUAAAACGUUG---GGCCACAACCUAAGAUUGUUUUUGGUGUUGGGUGAUGAUGGAUUAAUGUUCACAACAACAUGGGUGGAUACCACUAAGUUGAAUAACGAGCUGAAAACCAACCAUAACAUGAUGUGCAAA---CCAAGUUUAAGUCAGACUCAUGGUGUGUUUUGCUGCAUGAUGGCAGCAAUAACUGAU---GAAGGUAAUUGCACACUGGGACCAGAUGUGGUGCGAUUAAGACGCAGAUUCGAGUGU
>PvEV3
GCCAGACCGAAAACUCAUGAGGUGAUCGAUAAAAUAGCACUUUACUUCUUCGACCUACGUUGGAAGGAGCUUACCAACACCUUUCAGUCUAAUCCCAUAAUGUACAAUGAAAAAGAUUUUCUAGAUUGGGUUUCAAAGCACAAAAAUCCAGGCAAAGUUAUCAAGGAAUUAGAGAAAAUGUCGGCUGAAGGUAUACUGCUGAAUCCUUUCAAUCAAUUUAGAAGUCAUGUUAAACUUGAGAGUAUUAACAAAAAU---------------------------AAUCCCGUA---AUGGAUUUUAGACAGUCGGCUCCGAGAGCCAUAGUUUGGCUGCCUUACUUCAUGCCAGCGAUAUUUAGUUACAUGUUCAAAAUGGCAAGUGACAGGUUCAAAUUGUUGCUUAGAAAUAACGUUCACUACACCUCGGGCGUCGACGUCAUUGAUUUGUCGAAAAUAGUU---AACGAAGUUGAUACCGGCUUU------UACUUGUUCGACAAUGACAUUAGCAAGAUGGACUCGCAGAUUGACGAGGACAUGGUACGAGUUGAAUGGGAAGUUCUCAGACUC---CUGGGAAUAGAUGCCGAGGUCAUGGAGGUUUACAAACUAUUAAAGAACAACUGGAGGAUUAGC------AAUAAAUUCCUGAGCGUUAGGGGGGAUUGGCUUAGACAUAGUGGAGAACCAACGACAGCGUUGGGAAAUGGAAUAAUCAAUUUAGCCAUAACGAGUUUGGUACUUGAAAACACGUGUAGAUCCAACAUUAAACUAUGCCUCUUUGUCGGUGAUGACCUAAUAAUAGCAAAUGAAGUGUCUGAAGAUUUGCAAAUGAUUAAAAGGAAAGGUAGAGAAUUAGCAAACGCUAUAUUAAAA---CCUAAUCAAAGCAGGACCAAUGGGCCUUUCUGUAGUUUCAUAAUAGGUGCCAGCGAAACUUCUGACCGACUUUGCGUAGUACCCAACGUCCCGCGAUUGGCAUAUAAGUGGGAAGUA
>RcEV1
GUCAAACUGCAACCUGCCAUGGAGAUGAAGAAAAUAGCCCAAGCAUACUUCCAUGACAACUGGCAACACACUGUGAACAAAUUCAAUGAAAACAUGAUUACUUACAACGCUGAGGCAAUAACGCAGUGGUUGCGUGAACAUCCAGGAACAGACAAAAUUCAAAAAGAGGUCGACGAAAUUCUGGCCGAAGGUUUCCUCACCAACCCUCUAAACAAAUUGAACGUGCACAACAAACUUGAAUCUCUUUUAAAGGAG---------------------------GAACCAAUC---ACAAAGGUGCAAGAUCAAAAAGUUCGAAUUAUUGUAUGGCAAAGGAAAGGUUAUGCAGCCAUCUUUAGCCCAGUAUUCAUAGAAGCAAAGAAAAGGCUCAAAACUCUAUUGAGGAAGGAUGUUAUUUAUGCUGACGGAUACACACCACAAGAACUAUCAGCCAGGUUA---CGCACUGUAACUGGGUCAACG------AGAUUUUUUGAAUCUGAUAUGGCUAAACAGGACAGACAAACGGACCAAGAAACGUUGGACGUAGAAUUCGAAGUGUACAAGAAU---CUUGGUGUACACCCAAGGUUAUUGUCAGUUUGGCGUUCGGUUCAUCGAAACUGGCGAUUCAAA------AAUGCCCAUAUGUCAGGUAAUUUGGAUGGAAUGCGGAUGACUGGCCAAGCGACAACGGCCAUAGGCAACGUGAUAGUCAACAUGGCUGUGCAUGCUGAUUUAGUAAUAAACAAC---AGAGAUAAGAUUCAACUAAUUUUAUUACUGGGGGACGAUAAUUUGAUGCUAUGCAGCACUUUCUUGGAUUUACAAAAAUUCAGGAAAGACACCAAAGAAAGAUACAACAUGGAAGUCAAA---CCAGACUCAAACAGCACUCACGGGACAUUUAUCCAACUCAUUGCUUAUCAUACCCCA---GAAGGAACAUGUGAGUUAGCACCAGAUUGGAUCCGAUUGACUAGAAGAUUUGAGGUG
>RsEV2
GUCGAGCACGAUGCCAGACAAGAUUGCAGAUUGUUUGAAGAAACGUACUUUAUUAACGGCUCAACAAAUGCAUUACCGGAA---------------AUAAACAUAGAUUACAACACAGUGUUGGAUUGGUUAAAAGAAAGGCCCGACAGCGAAAAGAUCCUCAAAGACUUUGACGAGGUGAUAUCUGGGGGACUUGACAUUGUGGGAAUGGACAAGGUAAACAUACACGAAAAAUUGGAAAGUAGAAUGAAGGAUGUGCUUAUGGAAGAUUUCGAAAAAGGAACUAACAUGCCUGAAACGCUAGAAGAGCAAAGAAACAGGUUAAUAGCGUGGCAAAGAAAAGGGAUUACAAUGAUAUUUGCAAGUUUCUUCAAGCAAGUCAAAGAUCACCUUAAGAGAUGUCUACGUAAAGAAAUAGUGUAUGUGGACGGAAUGACACCUCCACAAAUUUGUGCGUUAUUG---AAUCAAAUUGAUGGUACGGAC---AUUACAUUUGCGGAGGAUGACUUAAAGAAACAAGACAGACAGACUGACCACACAUUAUUGGACACUGAAAUGGAAAUAUACAAAAGA---UUGGGAGCCAACCCAAGAAUAGUAGACAUGUGGCGCACCGUGCACAACAAAUGGAGGGGUAAA------GGUAUAGGUAUCAAAUUUGUAAGCGAUGCCAGUAGACACACAGGUCAAGCAACGACAGCAAUUGGCAACGCGAUUGUGAAUUUGAUUGUAAAACAGAGGUUGGUCAAACGAUUA---GGGAAAAAGCUCAAACUAAUGUUGAUAUUGGGUGAUGACAAUAUCAUUUUAACAGAAGGAAAAAUUACGGAGUCUGAAAUAUCAUUAAAUAGUGCAAGACAUUAUAAUAUGCAAAGUGAU---CCAUCAGUGAGGAAAGAUUAUGGAACGUUUUUGCGAAUGAUGAUCUACAGAAGGAAA---GACGGAAUGUUAGAGUGCGGACCAGACGUAGUAAGGUUGUGCAGAAGAUUUCAAGUG
>VfEV
GAGCCAAUGAACGUCACUCACGAACUACAUAAAUUCAGAACUGCCUAUUACCGUGACGGUUGGGAGCGGGUCCUUAAGGAUUUCAAAGCGAACACAAUCACUAUAAGCGAUGCUGAUGUGAAGACCUGGUUAAGCCGCCGCAGCGACUGGAAAGCGCUGGCAACCAGCACAAUAAAGAUGCUCGAAACCGGGUUGCCAAGCAACCCCAUGAACGCCGUUAAUGUGCACGUAAAAACGGAAUCCUUACUGAAAGCC---------------------------AACCCAAUC---AUGUAUUGGAGGCAAACACAAGGCAGAAUUAUCGUGUGGCAACCAAAAGAACUGUGCGCCCUAAUGUCACCAGCCUUUAUAGCCAUCAAGCGAAGGCUGAAAGAGGUGCUCCGAGAUGAGAUCGUCUACACCGACGGUCUGACACCAGACAUGCUGUCGGCUCGCGCU---AGAACCAUCCAG---UACGAC------UACGUGUUUGAAGAUGACCUUGUAAUACAAGACAGGCAGACGGAUCAAGAACUAAUUGAUUUAGAAUUCCAAGUGAUGUUGGAU---UUAGGGCUCGACAUUAAUUUAGCAAACUUAUGGAGACUAGUUCACAACAAGUGGAGAUUCAAA------GGUCAACACAGCUGGGGCCAACUAGACGCUAUGAGGCUCACAGGUCAAGCUACGACAGCUCUUGGAAACGCAAUAACCAACCUGUGUGUGCACAGCAGCUUUGUUAUUGAACAC---AGGCAGGCGAUAAAACUGAUGUUUGUGCUAGGCGAUGACAACAUUACAUUCAUGUCAGCGGAGCCAAACCUCACAAAGUACAAAAGAUUGAUGAGCGAAAGAUACAACAUGCGAAGCAAG---CCCCAGGUUAGCAGGAACGUCGGCACAUUUUGCAGCUUACUGUGCUACCGAAACAGC---UUCGGUCAUUGUGAGGUAGGGCCAGACUUUGUACGGUUAAGGCACAGAUUCGAAGUC
>WBEV1
UAUAAUUACGACAUUAAAGAACAAAUCAACUUAUUUGUAACUACAUACGUGGAUCCUAAUAAGUUGCAUCUAUUGAGUGAAUUUAAGCAAAACGAGUUGACUAUGAACGACGGGAAAGUGCUAGACUGGUUACGUGACAGACCAGAUGCCAACAAAAUAGCAGAAGAACUGGAAAUGAUUUUGGCAGAAGGGUUAGAAGUGCACCCGAUCAAUGACAUUAAGGUGCACCUGAAAUUAGAAUCUUUAUUGAAAGAG---------------------------GAACCAGCA---ACUCAUCUAAAACAGGUCAAGGCUAGAGCUCUGAUGUGGCAAUGUAAGGGGUAUUGUAGUAUUUUUUCACACAUAUUUAAAGAAAUUAAGACCCGACUUAAAAGUGUACUUAAGCCCAACAUAGUGUACACCGAUGGUUUAAGGGCUGACGAACUAUCGUCAAUAGUG---AGAAAUGUGAAGGAUUUCAGC------CACUUCUUGGAAAAUGACCUAGUGCAGCAAGAUCGACAAACGGAUCAUGAAGUCAUUAAAUUCGAAAUGCAGAUUUACAAACUG---CUGGGUGCUAAUGCGGACGUGAUAAAUUUGUGGCACAAUUGUCAUUUUCAUUGGAAAUACAAA------GCAGCCUCCGCUAUGGGUAUCAGGGAUGCCAUGAGACUAACAGGUCAAGCAACCACGGCUAUAGGAAAUUGUCUCACAAAUCUACUUGUUCACAUGAAGUUGGUCAAGAGACUU---GGGAGUCAGCUAAAACUAUUUUUAGUUCUAGGUGACGAUGGGUUGAUGUUAAUAGACGGAAUGGUGAAUACCGACUCGUUGAAUCGGGAGUUGAAGGUUCACCACAAUAUGAUGUGCAAG---CCAAAACUAAGUAGCGUGGUUGGAACAUUUUGUUGUAUGAUUGUUGGGAAAAAUCAC---UUAGGUGGAGCAACACUGGGCCCAGACUUUGUUCGAUUGAGACGUAGAUUUGAAGUC
>YmEV
AUGAUACCAAACACAUACAAAACAGUAAUAGAGCUAUGCGAAACCUACUUCAAAACAGACUGGAGAUAUCACAUCACUGAAUACAGGAACAACAGACUCAUUAUUGAUGCCUUAGAUGUGCAAGAGUGGAUAAAUGAGAACAAAGAUACUGAUAACAUAAUUAGGGAAAUGUUGGAAACAUUGAGUGGGGAAAUAAUAACUAAACCGAUAAACGACGUAAAUGUGCAUCUGAAAGUGGAGAGCCUAUUAAAAUCA---------------------------AAUCCAAUC---ACCGUAAGUCAGGAGCAACAAGCAAGAAUAAUUGUGUGGCAAAGGAAAUCUAUAUGUGCAAUAUAUUCGAAAUUAUUUGUAAAAGUCAAAAAUCGGUUAAAGGAUGUAUUAAACGAAAAAAUUUUGUACACAGAUGGAUUAAGGCCGGAUGAAAUAUCAGCAAGAAUU---AGAUUGUGUAAUAAUGUAAAA------GGUUUCUUUGAGAAUGACCUGACCAAACAAGAUAGGCAAACAGACAAGCCAAUUAUAGAUGUAGAAAUGGCAAUGUAUGACAUA---CUGGGGGUUCACACAGACGUAAUAAGAUCAUGGAGAGAGAUGCAUGAGACAUGGAGGUUCAAG------UCAAAAAAUUAUUGGGGCCAAGGGGAAUCAAUGAGAUUAACUGGCCAAGCCACGACUGCUAUAGGUAAUUGCUUAACAAACAUGCAAGUGCAUCAAAGUUUCGUUAAGAAAAAU---UUUUACAAUCUUAAAUUGGCAUUAUUCUUAGGAGAUGAUAUGUGCAUGUUAUUUGAUGCAACACCGAAUAUAAAAAGCUUAAGGAAGGAUAUUGCAACGAAAUUCAAUAUGCAAAGCAAA---GAUAAUUGGUGUAAUAACGGGGCGACAUUUUGCAGCAUGGUAUUAUGUAAACUGCCA---AAUGACAGGGCUGAAUUAGCUGCAGAUGUAGUCAGGCUUAAGCAUAGGUAUGAAGUU
