# Supplementary material for: Viruses Infecting Greenhood Orchids (Pterostylidinae) in Eastern Australia
Source: Viruses. 2022 Feb 10;14(2):365. doi: 10.3390/v14020365 (PMC8876172; doi:10.3390/v14020365)
Supplement: Supplementary file 1 [file viruses-14-00365-s001.zip › Amalgavirus_alignment.fas]

>ACDACV
MYMDQLVGRRLFKPDWQKEVDDRQGNHGFAQHMAYDPNTGTWEVEQYRKDFNHALNDAFARVKSAPRALNIKDYADFFSKRGEWLTKGSTVYNEIPKEHRQTVVSIVDETGDLIRSVDVRHNKKSLFEMSNVFHLLGDKFELRNITKAVPKLNECGYKDRTLLPGSLFHYLMFSYVLEFVEKQAQIGSVRVNAPSDNDIRYMDKKMTQGVYHMMFDWANFNAFHSAEEMSLVIEKLAYVVPAPPD-----YDMFVKGVAASMWDMILMDPDGEVHKIETGLYSGWRGTSFLNSVLNSCYTTCARMSY-ERIHKYDPFVYIDHGGDDIDGGIRNMGDGVKMPVVMEKMQFEAQKIKQMIGIDSEFFRITFTASGAYGSATRALARFVSGNWEGSGVIPLRERISGLMDQMAKICRRGFHQEVGHTLLSLAIAHWGR-VKPDKDWLA--LPAVAIHGCEEQGGLGVPDKDGCVWWLDKEIRGKVSDRKVLPPGKLVAEETIRNLAAELNRLNIDAVHTGPVATKLAAMSFDERG-EETFETLE-KADAEVVK-KVSVIV-PKVDEHEFEKMMAYVETNRSVKKDLAR-LERYRMLEGHLQTNGVTITSEDLAKML-QINLPEGALLFN
>ZbV-Z
MGGSEVRAIDLYKNYGRFGGSRVDSILYMKNFDKKYPTLDLDWKSNKEWCFEIFGKVNHIKLFDMEYCLDVPDVPSDTSPGITYKRLGFIKKADALPVCLSHLRDVLKKIEK----HELQTLPEIAWCIAGRPKFTELNKAFQKVYDRQSVGRSIWVSDMEEAILSRHFTRYIDKNITGTPTFHKIMINFDKVK---DAKHLQNWVEQYDYIIEADYSKFDSSVPACVVRKAFQIFKELFVSFD---HTTATVYDFLIENFLNSKVDLSD-GRLLQKFGGVPSGSGFTSIIGSICNYIMLDTCFMKMGLDKNRWSAIVYGDDCLIGIKKPLH-KHEDSAFKIRKLMLKFMQLLFDITLDPKDTKLVCEKYVSVIIPEYDEDTTNGTS-LLKPSKITRIEKEPDTFLLSNSSSHRWWYSFEKTWKFLGYSLTCDGRLIRPTRDVLARIYNPEKPVKSWDEHVTLLKMAYLENYENAHTRNRIYHYLMDAWWVIHHGCPQRALPDVDYTVSKGRCFHRYTNHYVHLRWEPSLQGFHNFFDNFDFNMLKLHIQVSLNEFYYSRVKRGRLSSSLFDMSMRPAHYHSVAYLCKKLGMVTPQVTTAYTY-SKEWFHSHPGMLKNIKKVLRKR
>AcAV1
IGGGEMLNWSIDSNMYRGGGNFTDALTLLADARYDAPEMFLSDYLSIEKARSLLCLPSDLKVPCHRNCVSVNNFNNEATAGPFFRAHGIRNKYGMRLQLEDFAWECYNAYVD--SGGNPSMLPYISSRVGFRTKLVSTTEAFAKMKDNKPIGRCVMMLDAIEQMFSTPLYNVLSKTTAAQRFDIKSGFRNTIVRASSDWAKFWEEVKAAKVIVELDWKKFDRERPTEDLEFIIQVIISCFKPTDERERLFLRGYGIMLRRCLIDRYFITDDGGVFKIDGMVPSGSLWTGWVDTALNILYLQSVMISLGLVSTAVSPKCAGDDNLTLFWKDFD-DKRLLSIKTRLNAW-FRAGIDDEDFFIHRPPYHVTR-EQATFPP-GTDLTKGTSRKLKDAIWIPIDGEPI-IDQAQGLSHRWQYVFRGKPKFLSAYWLEDGRPIRPTHVNAEKLLFPEGIHKDIEQYESAVLSMIVDNPYNHHNVNHCMHRFIICEQVKRQSAAGID-PVDILWFSRIRPGNPDVVPYPMVASWRRCEG-YVDLEQLP-FI-SDYVK-DLKEFV-AGVTSLYARDSIGGLDAWRFT--EIIR-GET-DLGTGQFGNDIDV-WIHWLHHHP-LTKYLKPIKRHR
>AcAV2
IGGGEMIDWRTVSNQYRGGGCFSDAILLLADARTDEPGKFLPDYFTLWKARDILRLPSDLKVPCNRQALKVSNFNNDATAGPFFRAYGIKSKYGMRGLLEDFAWECYSSFVD--NGGDVSFLPFVASRVGFRTKLVSQEEAFIRFSKNKAIGRCVMMLDAIEQMFSSPLYNVLSKLTADLRFDPASGFRNTIVRASSDWAKMWEEVKKAQVIVELDWKKFDRERPTEDLAFMIDVIISCFKPENDRERLFLLAYKTMMQRCLIERFFVTDCGGVFKVEGMVPSGSLWTGWVDTALNILYLNAALLSLGFNMTEVFPKCAGDDNLTLFMRDVE-NRRLLALKDRLNSW-FRAGIEAEDFLIHRPPFFVTR-EQAVFPR-GTDLTKGTSKIIGNAVWVPIEGEMV-IDQEAGRSHRWQYVFRGRPKFLSAYWLEDGRPIRPTHINSEKLLFPEGIHDSIDTYEAAVLSMVVDNPFNHHNINHCMHRFVICEQVKRQARMGLD-PIDILWLSRFRSSVGEEVPYPMIASWRRQDT-WVDMEQLP-FV-RDYVR-DFREFV-SGVTSLYSRQSTGGLDSWKFT--SIIR-GET-EFGEGQFGNDIDD-WISWMYRNP-MTKYLRPIRRFR
>BBLV
IGGGELKDWFKAKSMYRGGGNLFDALRLLSACDDYDGYTRLKGNYSVEAAREKLLLPSGLRVPDGVGCVHMKNFNDEASAGPLCRAFGIRRKAGLKSRLEQFAWEIYDGIGN--GDLDLGAIPPFLARVGYRTKLVTGEKAMRKISTGDSIGRAIMMLDAYEQAFSSPIFNVISDAVTHLHSDPTSGWRNYLIRASSDWGKMYKEMRKAKVVVELDWKKFDRERPADHISFFIDVILSCFAPRTTREEKLLGAYRRAMENALLHRVLVTDDGGVLTVDGMVPSGSLWTGIIGTGLNILYIGYALSDIGISPLNYVPKCAGDDNLTFFSRDYG-DAAFKRLRVKLNEM-FRANIDEEDFIIHRPPFFVTK-AQAVFPP-GTDLSKGTSSILNQCKWVQFEGEII-IDEAMGLSHRWEYRFQGKPKFLANYWLPDGRSIRPATDSLERLLYPEGLHQTIEDYEMAVLAMVVDNPWNSHNVNHMMHRFCIVQQIKRQSMVGIK-AEDVMWYSKLRGKEGEGIPYPQVAYWRRQEK-KVFMEEIP-EL-MGYIK-KFQTFL-SGVSTLYSRDSAGGIDAWMFM--SILR-GER-DVGAGQFGNDIIE-WCKFLNKNP-LTSGLRAAKRFR
>Pt-AV-13365
IGGGELRHWATDCMMYRGGGNLFDAIRIFATADVSQSFTKLRDLLSIEGARQVLMLPSGLGVPDGAHVCYMRNFNDDATAGPTLRAYGLRTKYGLKRLIEDYCWWWFDQVGN--GNIELDRLPYLLSRVGYRSKLLTCSEAFEKMMEGNPLGRAIMMLDAVEQSFVSPLYNALSPYISKLHNDTRSGWRNYLIRASSDWGKLWKEVESAACIIELDWSKFDRERPDDDISFLIDVFCSCFTAKDVRERRLLDAYRSMLRRSLLVKLLMMDDGGCFQFDGMIPSGSLWTGVLGTGLNILYITCALQSMGVRLSSFTPKCAGDDNLTLFHQRFK-VGKLLELRSVLNTM-FRAGIKEEDFLVHYPPYHVTT-EQAVFPK-GTDLSLGTSKILHKAVWTEFDGTLD-ISERRGRSHRWRYNFYRKPKFLANYFLSDGRSIRPAKDNLEKLLWPEGIHKKITDYEAALMSMVVDNPWNHHNVNHLMHRYCIVQQIKRQAFD-LD-PGEVIQLSGMKESPDGIVAYPMIGYWRRGPG-KVHMEQVS-EL-RPYIN-TFKDFI-STVTTLYSRASTGGIDAWQFM--SIVR-GER-GLGTGQFGNDILA-WCAFLGEHP-LSRELRPARRFR
>Pt-AV-13392
IGGGELRHWATDCMMYRGGGNLFDALRIFATADVSQSFVRLRDLLSVEGARQILMLPTGLGVPDGEQVCGMRNFNDDATAGPTLRAYGLRTKYGLKKMVEAYCWWWFDKVGN--AEIESDRLPYLLSRVGYRSKLLTCSEAFEKMMEGNPLGRAIMMLDATEQSFTSPLYNVLSPFISKLHNDAKSGWRNYLIRASSDWGKLWEEVESAACIVELDWSKFDRERPDDDISFLIDVFCSCFTAKDDRERRLLDAYRLMLRRSLLVKLLMMDDGGCFQFDGMIPSGSLWTGVLGTGLNILYITCALRSMGVDLNSFTPKCAGDDNLTLFHQRFK-VGKLLKLRNVLNTM-FRAGIKEEDFLVHYPPYHVTT-EQAVFPK-GTDLSQGTSKILHKAVWTEFDGTLN-ISERRGRSHRWRYNFYRKPKFLANYFLQDGRSIRPAKDNLEKLLWPEGIHKKITDYEAALMSMVVDNPWNHHNVNHLMHRYCIVQQIKRQSFD-LN-PEEVLKLSGLRESPDGIVAYPMVGYWRRGVG-KVHMEQVP-EL-RPYIN-TFKDFI-SMVTTLYSRASTGGIDAWQFM--SIVR-GER-GLGTGQFGNDILE-WCAFLGEHP-LSRELRPARRFR
>Pt-AV-13394
IGGGELRHWATDCMMYRGGGNLFDALRIFATADVSQSFVKLRDLLSVEGARQLLLLPTGLSVPDGEQVCCMRNFNDDATAGPTLRAYGLRTKYGLKKMVEAYCWWWFDKVGN--DEIEVDRLPYLLSRVGYRSKLLTCSEAFEKMMAGNPLGRAVMMLDAVEQSFTSPLYNVLSPFISKLHNDAKSGWRNYLIRASSDWGKLWEEVESAACIIELDWSKFDRERPDDDISFLIDVFCSCFTAKDDRERRLLDAYRFMLRRSLLVKLLMMDDGGCFQFDGMIPSGSLWTGVLGTGLNILYITCALRSMGVRLDSFTPKCAGDDNLTLFHQRFK-VSKLSKLRNVLNTM-FRAGIKEEDFLIHYPPYHVTT-EQAVFPK-GTDLSQGTSKILHKAVWTEFDGTLD-ISERRGRSHRWRYNFYRKPKFLANYFLQDGRSIRPAKDNLEKLLWPEGIHKKITDYEAALMSMVVDNPWNHHNVNHLMHRYCIVQQIKRQSFD-LN-PEEVLKLSGLRESPDEIVAYPMIGYWRRGTG-KVHMEQVP-EL-RPYIK-TFKDFI-SMVTTLYSRASTGGIDAWQFM--SIVR-GER-GLGTGQFGNDILE-WCAFLGEHP-LSRELRPARRFR
>Pt-AV-13395-1
IGGGELRHWATDCMMYRGGGNLFDALRIFATADVSQSFVKLRDLLSVEGARQLLLLPTGLGVPDGEQVCCMRNFNDDATAGPTLRAYGLRTKYGLKKMVEAYCWWWFDKVGN--DEIEVDRLPYLLSRVGYRSKLLTCSEAFEKMMAGNPLGRAVMMLDAVEQSFTSPLYNVLSPFISKLHNDAKSGWRNYLIRASSDWGKLWEEVESAACIIELDWSKFDRERPDDDISFLIDVFCSCFTAKDDRERRLLDAYRFMLRRSLLVKLLMMDDGGCFQFDGMIPSGSLWTGVLGTGLNILYITCALRSMGVRLDSFTPKCAGDDNLTLFHQRFK-VSKLSKLRNVLNTM-FRAGIKEEDFLIHYPPYHVTT-EQAVFPK-GTDLSQGTSKILHKAVWTEFDGTLD-ISERRGRSHRWRYNFYRKPKFLANYFLQDGRSIRPAKDNLEKLLWPEGIHKKITDYEAALMSMVVDNPWNHHNVNHLMHRYCIVQQIKRQSFD-LN-PEEVLKLSGLRESPDEIVAYPMIGYWRRGTG-KVHMEQVP-EL-RPYIK-TFKDFI-SMVTTLYSRASTGGIDAWQFM--SIVR-GER-GLGTGQFGNDILE-WCAFLGEHP-LSRELRPARRFR
>Pt-AV-13395-2
IGGGELRHWATDCMMYRGGGNLFDAIRIFATADVSQSFTKLRDLLSVEGARQVLMLPSGLEVPDGEHACYMRNFNDDATAGPTLRAYGLRTKYGLKRLIEEYCWWWFDQVGN--GNVELDRLPYLLSRVGYRSKLLTCSEAFEKMMNGNPLGRAIMMLDAVEQSFVSPLYNALSPHISKLHNDTRSGWRNYLIRASSDWGKLWKEVESAACIIELDWSKFDRERPDDDISFLIDVFCSCFTAKNVRERRLLDAYRSMLRRSLLVKLLMMDDGGCFQFDGMIPSGSLWTGVLGTGLNILYITCALQSMGVRLSSFTPKCAGDDNLTLFHQRFK-VGKLLELRSVLNTM-FRAGIKEEDFLVHYPPYHVTT-EQAVFPK-GTDLSLGTSKILHKAVWTEFDGILN-ISERRGRSHRWRYNFYRKPKFLANYFLMDGRSIRPAKDNLEKLLWPEGIHKKITDYEAALMSMVVDNPWNHHNVNHLMHRYCIVQQIKRQAFD-LD-PGEVLQLSGMRESPDGIVAYPMIGYWRRGPG-KVHMEQVP-EL-IPYIN-TFKDFI-STVTTLYSRASTGGIDAWQFM--SIVR-GER-GLGTGQFGNDILA-WCAFLGEHP-LSRELRPARRFR
>Pt-AV-13396
IGGGELRHWATDCMMYRGGGNLFDAIRIFATADVSQSFTKLRDLLSVEGARQVLMLPSGLEVPDGEHACYMRNFNDDATAGPTLRAYGLRTKYGLKRLIEEYCWWWFDQVGN--GNVELDRLPYLLSRVGYRSKLLTCSEAFEKMMNGNPLGRAIMMLDAVEQSFVSPLYNALSPHISKLHNDTRSGWRNYLIRASSDWGKLWKEVESAACIIELDWSKFDRERPDDDISFLIDVFCSCFTAKNVRERRLLDAYRSMLRRSLLVKLLMMDDGGCFQFDGMIPSGSLWTGVLGTGLNILYITCALQSMGVRLSSFTPKCAGDDNLTLFHQRFK-VGKLLELRSVLNTM-FRAGIKEEDFLVHYPPYHVTT-EQAVFPK-GTDLSLGTSKILHKAVWTEFDGTLN-ISERRGRSHRWRYNFYRKPKFLANYFLMDGRSIRPAKDNLEKLLWPEGIHKKITDYEAALMSMVVDNPWNHHNVNHLMHRYCIVQQIKRQAFD-LD-PGEVLQLSGMRESPDGIVAYPMIGYWRRGPG-KVHMEQVP-EL-IPYIN-TFKDFI-STVTTLYSRASTGGIDAWQFM--SIVR-GER-GLGTGQFGNDILA-WCAFLGEHP-LSRELRPARRFR
>Pt-AV-13421
IGGGELRHWATDCMMYRGGGNLFDAIRIFATADVSQSFTKLRDLLSVEGARQVLMLPSGLGVPDGAHVCYMRNFNDDATAGPTLRAYGLRTKYGLKRLIEDYCWWWFDQVGN--GNIESDRLPYLLSRVGYRSKLLTCSEAFEKMMEGNPLGRAIMMLDAVEQSFVSPLYNALSPYISKLHNDTRSGWRNYLIRASSDWGKLWKEVESAACIIELDWSKFDRERPDDDISFLIDVFCSCFTAKDVRERRLLDAYRSMLRRSLLVKLLMMDDGGCFQFDGMIPSGSLWTGVLGTGLNILYITCALQSMGVRLSSFTPKCAGDDNLTLFHQRFK-VGKLLELRSVLNTM-FRAGIKEEDFLVHYPPYHVTT-EQAVFPK-GTDLSLGTSKILHKAVWTEFDGTLD-ISERRGRSHRWRYNFYRKPKFLANYFLSDGRSIRPAKDNLEKLLWPEGIHKKITDYEAALMSMVVDNPWNHHNVNHLMHRYCIVQQIKRQAFD-LD-PGEVIQLSGMRESPDGIVAYPMIGYWRRGPG-KVHMEQVS-EL-RPYIN-TFKDFI-STVTTLYSRASTGGIDAWQFM--SIVR-GER-GLGTGQFGNDILA-WCAFLGEHP-LSRELRPARRFR
>Pt-AV-13430
IGGGELRHWATDCMMYRGGGNLFDALRIFATADVSQSFVRLRDLLSVEGARQILMLPTGLGVPDGEQVCGMRNFNDDATAGPTLRAYGLRTKYGLKKMVEAYCWWWFDKVGN--AEIESDRLPYLLSRVGYRSKLLTCSEAFEKMMEGNPLGRAIMMLDATEQSFTSPLYNVLSPFISKLHNDAKSGWRNYLIRASSDWGKLWEEVESAACIVELDWSKFDRERPDDDISFLIDVFCSCFTAKDDRERRLLDAYRLMLRRSLLVKLLMMDDGGCFQFDGMIPSGSLWTGVLGTGLNILYITCALRSMGVDLNSFTPKCAGDDNLTLFHQRFK-VGRLLKLRNVLNTM-FRAGIKEEDFLVHYPPYHVTT-EQAVFPK-GTDLSQGTSKILHKAVWTEFDGTLN-ISERRGRSHRWRYNFYRKPKFLANYFLQDGRSIRPAKDNLEKLLWPEGIHKKITDYEAALMSMVVDNPWNHHNVNHLMHRYCIVQQIKRQSFD-LN-PEEVLKLSGLRESPDGIVAYPMVGYWRRGVG-KVHMEQVP-EL-RPYIN-TFKDFI-SMVTTLYSRASTGGIDAWQFM--SIVR-GER-GLGTGQFGNDILE-WCAFLGEHP-LSRELRPARRFR
>Pt-AV-13438-1
IGGGELRHWATDCMMYRGGGNLFDAIRIFATADVSQSFTKLRDLLSVEGARQVLMLPSGLGVPDGAHVCYMRNFNDDATAGPTLRAYGLRTKYGLKRLIEDYCWWWFDQVGN--GNIELDRLPYLLSRVGYRSKLLTCSEAFEKMMEGNPLGRAIMMLDAVEQSFVSPLYNALSPYISKLHNDTRSGWRNYLIRASSDWGKLWKEVESAACIIELDWSKFDRERPDDDISFLIDVFCSCFTAKDVRERRLLDAYRSMLRRSLLVKLLMMDDGGCFQFDGMIPSGSLWTGVLGTGLNILYITCALQSMGVRLSSFTPKCAGDDNLTLFHQRFK-VGKLLELRSVLNTM-FRAGIKEEDFLVHYPPYHVTT-EQAVFPK-GTDLSLGTSKILHKAVWTEFDGTLD-ISERRGRSHRWRYNFYRKPKFLANYFLSDGRSIRPAKDNLEKLLWPEGIHKKITDYEAALMSMVVDNPWNHHNVNHLMHRYCIVQQIKRQAFD-LD-PGEVIQLSGMKESPDGIVAYPMIGYWRRGPG-KVHMEQVS-EL-RPYIN-TFKDFI-STVTTLYSRASTGGIDAWQFM--SIVR-GER-GLGTGQFGNDILA-WCAFLGEHP-LSRELRPARRFR
>Pt-AV-13438-2
IGGGEMRDWSIASSMFRGGGNSNDALRLLSQADWRPPGKTLREVWSVDGARRQLGLDSGLAVPDGIGSVRMKNFNEDATAGPFLRAFGVKKKFGLKGLLENFMWRVYDSFAL--GRISQSGLPFLTARVGFRTKLVPMSKALEKISEGDALGRAVMMLDALEQASSSPLYNVLSNLSFRRRHDIPSGFCNGIVRASSDWGVLWEQVKRAQVIVELDWKKFDRERPSEDLLFLIEVVVSCFLPRSPREERLLLGYKIMMQRALVERSFVMDEGGAFSIEGMVPSGSLWTGWVDTALNILYIKAACFDIGIAPSTFVPKCAGDDNLTLFSFDPG-DARLLLLRKGLNEW-FRAGIEEEDFLILRPPFHVSK-FQAVFPP-GTDLARGTSKILEKASWVEFEGEPE-IDPSSGKSHRWEYRFKGKPKFLASYWLQDGRPIRPAADNLEKLLWPEGIHSSLEEYEASVASMIVDNPWNHHNLNHLLSRYVIIQEIRRVCSPHGN-HHFCMSMAKEREKKGAPVPFPSVAPWRRGSI-HGRLEDYP-EA-QQAIR-IFREFA-AGVTSLYARKASGGIDAWKFM--DILR-GDS-GLGKGQFGNDIIE-WVSWLRTNP-MTRLTRATKSYR
>Pt-AV-13442
IGGGELWHWATDCMMYRGGGNLFDAIRIFATADVSQSFTKLRDLLSVEGARQVLMLPSGLGVPDGEHACYMRNFNDDATAGPTLRAYGLRTKYGLKRLIEEYCWWWFDQVGN--GNVELDRLPYLLSRVGYRSKLLTCSEAFEKMMDGNPLGRAIMMLDAVEQSFVSPLYNALSPHISKLHDDTRSGWRNYLIRASSDWGKLWKEVESAACIIELDWSKFDRERPDDDISFLIDVFCSCFTAKNVRERRLLDAYRSMLRRSLLVKLLMMDDGGCFQFDGMIPSGSLWTGVLGTGLNILYITCALQSMGVRLSSFTPKCAGDDNLTLFHQRFK-VGKLLELRSVLNTM-FRAGIKEEDFLVHYPPYHVTT-EQAVFPK-GTDLSLGTSKILHKAVWTEFDGTLN-ISERRGRSHRWRYNFYRKPKFLANYFLMDGRSIRPAKDNLEKLLWPEGIHKKITDYEAALMSMVVDNPWNHHNVNHLMHRYCIVQQIKRQAFD-LD-PGEVLQLSGMKESPDGIVAYPMIGYWRRGPG-KVHMEQVP-EL-IPYIN-TFKDFI-STVTTLYSRASTGGIDAWQFM--SIVR-GER-GLGTGQFGNDILA-WCAFLGEHP-LSRELRPARRFR
>RhVA
IGGGEMRSWYTDSRMYRGGGNSNDAMKLLSAASVVTPGKFLDQCYRVSSARKALRLPSGLRVPDSLAECQCKTFNDQASAGPFLRAFGIKKKYGLRRMLEEFMWGIYDRYGD--GRGDERSLPFITGRIGFRTKLLEEGEALRKIRNGEPLGRAVMMLDALEQISSSPLYNILSGYCGRNRNKGWCEFRNTTVRASSDWGLLYSEVERAKCIVELDWSKFDRERPSRDILFVIKVIISCFEPRNGRERRLLEAYEIMLERALVHRLLLTDAGGVLEMEGMVPSGSLWTGWLDTAMNILYIRAACLGAGIASDLYSSRCAGDDNLTLFWEDQS-DGILGLVKQHLNNW-FRAGIKDEDFIICRGPYYVER-YQATFPI-GTDLSEGTSRLMDSAIWVRLEGGPI-IDANRGLSHRWEYRFHGKPKFLSCYWLPDGRPIRPAHDCLEKLLWPEGIHGDLETYEAAVISMIVDNPFNHHNVNHMLVRYVLIQQIKRQVVSPMT-AEDIVYLCKFRDREGGSVPYPMIGPWRRGQK-QGRMEDYP-EV-GRDIK-NLKGFV-AGISTLYARKGGGGIDAWRFM--DIIR-GDA-DLGQGQFGNEVLE-WARWLGRHE-VTKFLRPIKRMR
>SpAV1
IGGGAMRSWEVDSQMYRGGGNSADALRLLGQARDDRPGAFLSGKFTQASARLALLLPNNLDVPDGAKSTRMKNFNNDATAGPFLRSFGIKGKYGLKRKLEEEMWRYYDDYGA--GRIDSSGLPFFTARVGFRTKLVSVEKAEEKFKTGQPFGRAVMMLDALEQAAASPLYNVLSHYTFERRLRRDCGFKNAVIRASSDWNEIWKGVREAEAIIELDWSKFDRERPAEDLEFIVDVVISCFKPRNERERRLLRAYGIMMRRALIERLLVMDGGGVFGIEGMVPSGSLWTGWIDTALNVLYLRSACLEVGLPSQRYLPMCAGDDNLTLFWSDPG-EVKLLKIRELLNEW-YRAGIDDADFFIHRPPYHVVK-RQACFPP-GTDLKGGTSMLMKDAEWVEFEGELR-VDEAAGRSHRWQYLFKGRPKFLSCYWTRDGLPIRPTSDNLEKLLWPEGIHKSIDDYEASVASMAVDNPFNHHNVNHMLMRYVIIQQIRRVSAGILS-PEECLAFCKFRSQEGEEIPYPMVAPWRRGMH-EARMEDYP-ET-KPWVK-EFRDFI-SGVSSLYARKPTGGVDAYRFM--EIIR-GEQ-SPGEGQFGSDLVK-WVDWLRKHP-VTKFLRATGGRH
>STV
IGGGEVLNWDIDGNKYRGGGCFADAIKLLAGATQRPPQRLLEDCYTITTAREALGLPSDLAVPSGKGSCHVRNYNDDATSGPFLWSFGIKKKYGLDKLLQSLMEDIYCHYSI--SEATDRALPYFAARVGFRSKLLTMGEAVKKFTECAPMGRCVMMLDALEQFASAPLYNVLSKYTAE-RSRGQTSFRNTVVRASSDWMHFWDEVKEAAVCVELDWSKFDRERPSEDLDFMIKVICSCFRPKDEVEAKLLRGYGVCMRRALVERRLITDDGGVIHIDGMVPSGSLWTGWLDTALNILYIKSVLRSIDILEEEAVPKCAGDDNLTVFSKDPG-DEVLEEMRVKLNDY-FRAGIKKEDFIITRPPFHVRT-FQAVFKE-GTDLSKGTSKIMKKAYWREFEDELR-IDQEKGLSHRWEYRFKGAPKFLSCYWLEDGRPIRPSHENLEKLLYPEGVHANIDDYIAAVLSMVVDNPFNHHNINHLKHRYIIANQVKRLSAAGGR-CEDILRLARIREREDEEVPVPQIAVWRRVKE-YVDLDSYE-PA-KYYIQ-DFNAFV-SGVTSLYARSSTGGLDAYKVM--DLIR-GNA-TIGRGQWGNDVMD-WIRFVRDHP-ATKYLKGAKRFR
>VCVM
IGGGETRRWKEASTMYRGGGCSNDALKLLANVSTVLPGRLLRDLYSLRVARARLSLPADFCVPDGPEACRVKNFNNFATAGPFLRRFGVKKKAGLRKLLEGEAWWYFNSFAD--GDLDVSGLPFFGARLGFRSKLVSEEKARKKISEGDSVGRAVMMMDALEQCCSSPLYNILSSYTYRRRLERECGFKNAVVKASSDWAHVWGGVKEAAVVVELDWSKFDRERPREDLEFMVNVISSCFAPEGIRQRRLLEAYTVSNQRALVERPVMLDGGGAFCISGMVPSGSLWTGWLDTALNILYIKAVCAEIGIGAEDIEVLCAGDDNLTLFKYDPG-DSRLQTMKNLLNDW-FRAGISDEDFIVHRPPFHVTK-VQACFAP-GTDLSHGTSKILKDAAWIPFEGELV-RNDHTGRSHRWEYRFSGCPKFLSSFWLSDGLPIRPASDNLEKLLWPEGTHSDLNVYEGAVISMVVDNPHNAHNVNHLLSRYIIIQEARRLGAAVED-PMIPLRLARHRPVGDEVVPYPDLAPWRRHPE-PFQLEDYP-AN-ADHIA-IFKDFV-QGVASLYLRVPTGGIDAWQFM--DVIR-GDA-FVGEGQFGNDLRT-WLAWLHNHP-ISKYLRETKTFR
>ZmAV1
IGGGEMRGWEKDSALYRGGGNLHDAIRLLATGRQDPPGSFLFEHFSLETAREILLLPCNLEVPDGPKAVRMKNFNEDATAGPVLRALRCKSKYGLKEGLERIAWDLYDRVGD--GKLRRWQLPPLLARIGFRSKLVEQESAIKKIFSGQPIGRAVMMLDAMEQPFSSPLYNALCDVVSKLNRVPESGWRNMVVRASSDWSRFWGDIRNSCAIVELDWSKFDRERPKEDIEFVINIFVSCFLPKNRRERRLLSAYKYMMRKALIDKVIMLDDGCAFTYDGMIPSGSLWTGLLGTALNILYINAAVRRLGIPSDEFVPYCAGDDNLTVFKYPQR-ATRLGKIRGMLNEM-FRAGIDPEDFIIHYPPFHVTK-VQAKFPA-GFDFTHGTSKFLDQCQWIPLKGNIH-VDHSEGLSHRWNYVFKGKPKFLANYFMEDGRSIRPAHDNLEKLLYPENVQQKIEDYEAAVLSMAVDNPWNSHNINHLMQRFCIIQQIKRQAVHPLT-AGDVLFCAKFQSISENMWMFPTVGAWRRQLL-NVRMEDIE-EL-KPTVE-AFSEFV-RGVTSLYSRASTGGLDSWQFM--EILR-GER-DAGSGQYGSDIEA-WCAFLNRNG-LTRSLRPAKRYR
>ZmAV2
VGGGEMRGWNEDSAKYRGGGNLHDAIRVLATGRHDLPGSFLFQHFNFRSARSILKLPSDLSVPDGRDSVTMRNFNEEATAGPVLRAIGCKTKYGLKRGLEDIVWNLYDRVGN--GELRTWELPPLLARIGFRSKLIDQDKAEEKILTGQPLGRAVMMLDASEQAFSSPLYNVLSGVVSRLNCERRSGWRNAVVRASSDWSRFWKDIRDAKCIVELDWSKFDRERPRADIQFCIDVLCSCFRPRGKRQRRLLSAYKYMLENALIHKVIMLDDGCAFEYEGMIPSGSLWTGILGTAMNILYITAACESCGVKRETFVPFCAGDDNLTVFDSAVD-EGMLLNIRVFLNNM-FRAGIEEKDFLIHYPPYHVTK-VQAVFPD-DFDLSLGTSKYLDKCVWVPFEGPLL-VDTSRGYSHRWNYVFKGKPKFLANYFLEDGRSIRPAHDNMEKLLFPENIQEHIEDYEAAILSMVVDNPWNSHNVNHLMQRYVIVQQIKRQSIPPLN-AAEVLFCSKFREIADNMYLFPTVGYWRRQLP-GVRMESIP-EL-RPIVE-EFSQFV-SGVTSLYGRASSGGIDAWQFL--DILR-GDR-DLGSGQYGNDIEK-WCAFLNRNA-LSRSLRPARRFR
