# Supplementary material for: Viruses Infecting Greenhood Orchids (Pterostylidinae) in Eastern Australia
Source: Viruses. 2022 Feb 10;14(2):365. doi: 10.3390/v14020365 (PMC8876172; doi:10.3390/v14020365)
Supplement: Supplementary file 1 [file viruses-14-00365-s001.zip › Polerovirus_alignment.fas]

>MYDVRMV
GAGATCCCTACC------CCAGGG---TACAAGACAGTAGAGATACCTCAGAAACCACCCAAAGATTGCGTCTTGCTGGTTCAA---CACAACGACGCTCTCAATTCCCCTGGAGGATACGCATCATGTGTTCGACTCCTCAACGGAAGCAATGCTTTGCTCACTGCAAAACATGTTTCCACC------CAGGAAGGTGAT------------TTGCTCATCGCTTCATCCAGAACTGGA---AACAGGATCAAGTTGTCATTGTTCAACACAATCCTAACCACAAAGAATTCCGACGTGGGTCTTTATCAAGGACCTCCAGGT---TGGGAATCAATTCTTGGATGTAAAGCTGCAGACATCGTACCAGTGGATGGGCTCTCATGTTGTGAGGCCTCC---ATTTATAGGCATGAT------GGCAACTGGATGCGTTCCAACGCATCCTTGGTCGGAACAGAAGGC------------ACTTTTGTCTCTGTTTTGAGCAACACCATTGAGGGTTTTAGTGGAACTCCCTATTTTAACGGAAAA---TCCATTTTGGGAGTTCATGTGGGAGGC---AATGAAACC---------AGAACTAACAAT---CTGATGGCCCCCATACCCAGCATCCCAGGCCTAACAAAA------------CACAAATATGTG---TTTGAATCGCCACAACTCAGAGGCCGCCTGTTTACAGACGAGGAAGTTGGCTTCGAAGCCTGCGGATCCCTCCCC---AAATACTACTTCACAAAACAAAAAGAAGAATCAGAGTGGGGGAGGTTACTTGCAGAGGGAAACCCGGCGCTGGCAAGTAAAGTCAGCGGCTTCGGGTGGCCCCAATTCGGACCCGAGGCCGAATTGAAGAGCCTGCGCCTTCAGGCGCAGAGATGGCTCTCACGCGCGGAGTTTGCTAAAATCCCGTCATCTGAGGACAGGGAGCGCGTGATCCGGAAGACTGTGGAGGCATACAAAACTTGCCAAACTCAATGCCCCAAGACTTCTCAAAGCAACCTGCTTGTGTGGGAAGACTTTCTCGAAGATTTCAAACAAGCAGTGTTCTCCCTCGAGCCCGATGCCGGTGTTGGTGTTCCTTTCGTGGGATAC---GACCGGCGTACGCACCGTGGATGGATCGAAGATCCA------ACACTTCTGCCAGTTCTTGCCCGCATGACCTTCGACCGATTACATAAGATGTCGACGGTTAAGTTTGAGCAACTTACAGCAGAACAATTGGTGCAACAGGGCTTGTGTGACCCGATCAGACTATTTGTCAAGGGGGAACCTCACAAGCAGTCAAAGCTCGATGAAGGCCGCTACCGCCTCATTATGAGTGTTTCGTTGCTGGATCAACTGGTAGCCCGGGTTCTGTTTCAAAATCAGAACAAGAGGGAAATTGCACTATGGCGAGCCATACCCTCAAAACCCGGTTTTGGGTTGTCTACAGACGCCCAATCGCGAGAATTTGTGCAGAATCTCGCGAAACAGTGTGGG---GTC---AACACGACTGAACTTTTGGCAAATTGGCCAACCTACACTGTTCCGACTGACTGCTCTGGTTTCGACTGGAGTGTTGCGGATTGGATGCTCCAGGATGATATGGAGGTCCGCAACCGACTCACTCGCAACAACACAGATCTCACCAAGCGCTTGCGCGCTTGCTGGTTGAAATGTATATCCAATTCTGTGTTGTGCTTGAGTGATGGCACTCTGCTAGCCCAGCGCATAGCGGGAATCCAGAAATCTGGTTCTTACAACACCAGTTCGAGTAACTCTCGAATCCGAGTGATGGCCGCATATCATTGCGGTGCTACCTGGGCGATGGCTATGGGTGATGATGCACTCGAGTCAGTCGACACGAACCTAGACGTGTATAAAACACTAGGATTCAAAGTCGAGGTCTCCAAACAACTGGAGTTTTGTTCTCATATCTTCGAGAAGGAAGACCTTGCTCGCCCGGTTAACCAAAACAAGATGATCTACAAACTCTTACATGGTTACAAC------CCGGCGAACGGCTCTTCGGAGGTGATACAGCGTTATCTTGACGCATGTATGAGCGTACTCAACGAGTTGCGCCACGACCCC---GAAACCGTTGAGCTTCTGTACCAGTGGCTGGTCGCTTTCGTATTTTCGAAGGATTCTATCGCGGGCAGTGCCTCCGGAAAGCTCACCTTCGGGGCGTCTCTTTCTGAGTGCGCAGCATTCTCTGGTGGAATTCTCAAGGCCTACCATGAGTATAAGATCACAAAAGTCATACTGGAGTTCATCTCCGAGGCCCCTTACACCGCAGCCGGTTCCATCGCTTATGAGCTTGATCCCCAC---AACAAGCTCAGCACCCTCGCATCAACA---ATCAACAAATTCTCGATCGTCAAGGGTGGCAAGCGTGCCTATACGTCCAAACAAATCGGAGGT---GGAGTATGGCGAGATTCG---TCCGAAGACCAATTTGCAATACTCTACAAGGGCAGTGGAAACTCCTCAGTTGCC---GGCTCGTTCCGCATCACGATGGAGGTTCATACCCAAAATCCGGAAGCCTTCTACGGCTATTCTGGTGTCCCAGAATGTAAGATCCAGTCCAGAAAGAACTCGGAATTCATCGATATCTATTCGTTGAATTTCGTTAAATTGTTCTACTGGAGAGATGAGGCGTGGAGCTCGGAGACCCTTTCGGCGGGA---TACATACAAAATGATTCGCTCCGCGCAACCCCCTACCTTTTGGTTCCGACCAAGAAGGGAAAATACTCTGTTTATATAGAGTGTGAGGGTTTTCAAGCGGTTAAAGCTAAGGGTGGTAACAACGACGGCAAGATGAGTGGTTTTGTCACGTAT---GATAAAGATCAAAGCGGT---TGGCAAGTGTACTCATGGGCTGGTTGCTCTCTCTCGCAGATCAAAGTTAAAGACACTGGTGTCGTGGCTCATCCCGACATGAAGGTGAATGGTTGCTCTTTCACCAAAGGCCAACTTATTGAGAGAGATTTTATTTGTTCGTTCCATCTCGAAGCTACGGAAGAT---GGATATTGGGCTTTGCAAGCCCCCCCAGTAGAGAAGTCTGATGACCACAATTTTATTGTGTCATACGGTTCTTACACCGAAAAGATTCTTGAATGGGGTTCAGTATCCATATCAATAGATGAGATAAAT
>PEMV1
GAAAGAACTATC------CCCGGT---GTTCAGATTAAGAAACTCCGGGAAGACCCCCCAAAAGGGGTTATACTCCGATGCACC---GACCAATTTGGA------GACCATGTGGGCTATGCCTCAGCTGTTAAGCTCGAGAGAGGCCAGACGGGTATCGTCCTTCCCATTCACGTTTGGACTGAC------------ACC---------------GTCTACGTTAATGGTCCAAATGGA------AAGTTAAAGATGGCTGATTTTACAGCCCTTTACGAGGTCTCAAACCATGATTCCTTAATCATGACTTCTGCCACGGCTGGCTGGGGCTCCATTTTAGGAGTTCGGCCCAGGCCTCTCACCACCATTGATGCTGTCGAGCTCAAAAACTATTCC---CTCTTCACGGAGCGG---GATGGGAAGTGGTATGTGCAAGCTGCAAGGTGCATAGCACCGGCA------GAA------GGAATGTTCCGGGTTGTTTCCGACACCCGGCCCGGTGATTCAGGACTGCCCTTATTTGACATGAAGATGAATGTCGTCGCAGTCCACCGGGGAACATGGCCATCGGAAAGGTTTCCCGAGAATAGGGCGTTTGCTATATTACCCGTCCCAAACCTCACCTCCTCATCTTCT------------CCCAAATTCACTGGTTGTGAGACCTATAGTGAAGCTGAAACAGCCTACGAAATGGCTGACAATGGTTTCAATTCAGTTGGATCCTGTCCCTTCACAGTCTACAAGTGTCCCCCTAAAGGACTCTCAAGCTGGGGAGAGCGCGTGGCTAGGACCTCGGCGTTCCTACAGGCCTGTACAGAAAAGTACAGTTGGCCAGAAACAGGAGCCGAAGCGGAATTAAGTTCTCTTCGCTACCAAGCAGCCAGGCGGCAATCTGCCCAAACAACTGCCGTCATCCCCCCCAAAGACGTGCGGGAGGATTTGATCAAACGCACAACTGAGGCCTATAGGTCGACTGCCTTACCGGCCCCCATGCGGGCCCAT---AAC---TTTGACGAGAGTCACATGCGCTTTGAATTCTGGGAGTGCGTGCGGAAACTCAAAGGTCAAGCCGGTAGCGGCGTTCCCTACGCTGCTTTCTCAGGCCGGAAGACCAATGACAAATGGGTTTTCGACCAT------GAGTCCACTGAGGACTTATGGGAGACCGTCAGAGACAGGTTGTTCCGCCTCCTTAACCAGGACTTT------ATTGACCCTGTTCAAGCTGTTAAGGATGGCCTCGTTGACCCAATCCGGCTTTTTGTTAAGCTGGAACCACATAAAATGGAGAAGATTCGCAACAAGCGTTACAGATTAATCGCTTCTGTCTCCATTGTAGACCAACTTGTGGCCAGGATGCTTTTCCGTGATCAAAACGAAGAGGAGCTCCTTCAACACATGGCCATACCATCCAAGCCTGGTTTGGGTTTTTCTCAAGACCACCAGGTTTTGGCTTTCACTGAGTCCGTTGCTGCGCTTGCTGGA---ACT---AGTGCACAGGACTTGGTTAATAACTGGTCTAGGCACCTCACCCCCACCGACTGCTCGGGGTTCGACTGGTCTGTACCTATGTGGTTGTTGGAAGATGACTTGGCAGTCAGGAACGAGCTCACCCTTGGGCTCCCCCATGGCCTCCGCAAGATGCGAGAAACCTGGCTTAAGTGCTTAGGTCAATCCGTATTCTGCCTCTCTAACGGCCTTTTATTAGCCCAAACCTCTCCAGGCATACAGAAGAGCGGGAGTTTTAACACCTCCTCAACAAACTCTCGGATGAGGTATATGCTAGCCCTTTATGCAGGGGCCAGCTGGGCCGTCACTATGGGGGACGACGCCCTTGAGTCGGTTGGCTCGGACCTTTCCCAGTATGCACGGCTGGGTATTAAATGTGAGCGAGCAGAGGAGTTCGACTTCTGCTCCCATCTTTTCCGTGCCCCTGATGTCGTTATTCCCAAGAACCTAGAAAAGATGGTTTATGGGCTTCTTGGTGGGACTTCC------CCAGAGTCTCCTTTGTTAGCTGATCGTTTCAGCTGGCTATCGGCCCTCCAATCCATATTGGAGGAAATGCGACACATGCCCCGAGATTTTGTAAATATGCTTATAGAGCAGCTCGGGGTTTTCTCCATGGTGCATGGGCCATTTAATGGCAATGCCACTGGCACAGTTAAATTTGGACCCTCC---TCCGACTGCCAGTGTATAAAG---GGAAACCTAGCCGCTTATCAAAAGTATAGGATCGTTTGGTTGAAGGTTGTTTATCAATCCGAGGCCGCAGCCACTGATCGTGGTTGTATAGCCTACCATGTGGACACCTCCACGACCAAGAAGGCCGCCGATGTTGTGTTG---CTTGACACTTGGAACATTCGTTCTAATGGGTCCGCCACTTTCGGTCGTGAAATTCTTGGTGAC---CAACCATGGTATGAGTCC---AATAAGGACCAGTTCTTTTTCCTATATCGCGGCACGGGCGGTACCGATGTGGCT---GGACACTACCGGATTTCTGGTAGGATTCAGCTAATGAATGCCGCTCGTTTCTGGGGCTATGAAGGCGTACCCGAATCTCGTATGATTTCTGAGAGAAATGACCACGATATCGATGTTAAACCTCTGTCGTTTATCACGATGTATAAGTGGGAAGATGAGAGCTGGACCTCTGTAAAGTTGTCTGCTAGC---TATCTCCAGAATGACCAAGTCGAGGCAACTCCATACTTCCTAATACCTAGTAGCAAAGGGAAGTTTTCCGTTTATATCGAATGCGAAGGCTTCCAAGCAGTGAAGAGCATTGGTGGAAAGTCTGATGGATGTTGGGGTGGGCTCATAGCGTAT---AACCGGAAGAAGGACGGG---TGGCAAGCGCGGGCTTACACAGGCACGGTTTTGTCCAATTATAGATCTACTACTACAGTGATCAATGGACACCCGGACTGTGAAGTGAATGATTGCAAATTCAGGCCTGATCGCGGAGTTGAGAGTGACCTAATCTGTTCATTTCATCTTGAGGCAGAAGAAGAT---AGTTATTGGGCCCTACAAGCCCCTCCCATTCAGAAATCCAGCGACTACAACTATGTTGTGTCCTATGGTGGATACACCGAGAAATCGATTGAATGGGGGTCTGTCTCTATATCCATAGACGAAGTGAAT
>CtRLV
GAACAAGCCTGC------GAGGGA---TACACTACATTTTCTATCCCCCAAAACCCCCCAAAACATTCCGTGGTGGAAATAATT---CACCCAGACGGA------TCCCACTCAGGATATGCCACCTGTGTAAAATTGCACAATGGCCACAATGGGCTTTTAACAGCTTATCACGTGGTTTCTAGT------GAAGGTAAG---------------GCTGTCCATTCGCTCCGAAACGGT---GCCAAGATAAAGTTGGATGCTTTCAAGCCCTTCTTTGAAAATGAATTCTTGGATATAAGTCTGTTTCAGGGGCCTCCGAGT---TGGGAAAGTGCCTTGGCTTGCTCGAGCGTAAACATGGTTTGCGTAAACTCGCTTGCCTTGTGCGAAGCCCGT---CTCTTCGGATTCGAG---GGGGATCAATGGAAGTCCAGGAATGCGAAGATAATCGGAAGCTAT------GAA------AAACAAGTTTCCGTTTTGTCTAACACGGACAAGGGGGATAGTGGTTCTGCCTATTTTCATGGCAAG---AATGTGGTAGGGGTGCACTCCGGTTAT---CCAACAGAC------GGAGAAAATTTTAAT---CTCATGGCCCCAATCCCCAACATCCCCGGTTTAACCTCC------------AACAAGCTGGTC---TTCGAAACCACAGCTCCACAGGGTCGAGTTTTTGATGATGAAACTCTCGGGTTCCGTGACGTCGGAGCAACCCCC---AAATACTACCACTCCAAACAAAAGGAGGAATCAAAATGGGGGCGGAAACTCACGGAGCAGCACCCAGAGCTGGCAGAGAAAACAGCCGGTTTCGGGTGGCCCCAGTTCGGGGCCCAAGCAGAGTTAAAATCTCTGCGGCTGCAAGCGTCAAGGTGGCTGGACCGTGCCCAGACCGCCAAAACTCCTTCTGACGCACAAAGAGAGCACGTGATTAACCGTACAGTTAGCGCCTTCGCGGCTGCTCAAACTCAAACTCCGAGTTTCTGTACGAAGGACAAGTTGACATGGCCCGAATTTCTTGAAAATTTTAAGTTGGCCGTCAACTCTCTGGAATTAGACGCTGGTGTGGGAGTCCCTTTTGTCTCTTAT---GGCTTAAGGACACACCGCGATTGGGTTGAAAATCCC------AAGCTCCTACCCGTTCTCGCGAGAATGACTTTTGATCGACTACAGAAGATATCAGAAGTTAATTTTAGCGACATGACACCGGAGGAGCTAGTTCAAAACGGGCTCTGCGATCCTATCAGACTATTCGTCAAGGGAGAGCCTCACAAACAGAGCAAACTCGATGAAGGCCGCTACCGCCTCATAATGAGTGTGTCATTACTAGACCAATTGGTAGCCCGGGTCTTGTTCCAGTCTCAGAACAAGTTAGAAATCGCGCTTTGGAGAGCAGTACCTTCAAAACCCGGATTTGGCCTTTCCACGGACAATCAAATTGAAAATTTTGTAGATTGTCTAGCCAAGCAAGTGGGG---GAG---ACACCAGAAGAGGTCATAGCTAACTGGCCTAAATATTTAATCCCCACAGATTGCTCAGGTTTCGATTGGTCGGTTTCAGACTGGCTTCTCGAAGATGACATGGAGGTGAGAAATCGCTTGACCATTGACTGCACCCCTCTTTTAAAGAGGCTGCGAGCAGGATGGTTAAAATGCATTTCCAACTCTGTCTTGTGCCTTTCTGATGGCACCCTGTTAGCCCAAACTGTCCCAGGGGTTCAGAAGAGTGGATCGTATAACACGAGTTCCTCTAATTCTAGAATCCGGGTTATGGCAGCCTATCATTGTGGCGCCTCTTGGGCTATGGCAATGGGCGATGATGCCCTGGAAAGCATAGACACGGACCTATCCGTGTATAAAAATTTAGGTTTTAAAGTCGAGGTTTCAGCACAACTGGAATTTTGCTCTCACATATTTAAGGAGAGAAACCTCGCCATTCCGGTGAATATCAACAAAATGTTGTATAAACTTATCCACGGGTACAAT------CCGGAATGTGGAAACGCGGAAGTCCTCAGCAACTACTTAAGTGCTGTGGTCTCCGTCATGAATGAGCTGAGACATGATCCA---GCTCTCGTTTCCAAACTCTTCCAGTGGCTGGTTCCCTTTGTGTTTTCGAAGGACAACATCGCGGGCAGCTCCGGTGGAGTCCTCACCTTCGGCAAGGATTTATCAGACCACCCTGCTTTCAGCAATGGACTACTCAAGGCATTCCACCAATATAAAATCACAAACATGCGAGTACGTTACATCTCGGAAGCCCCATCAACCGCCGGTGGCTCGATCTCTTATGAGCTGGACCCCAGT---TGTGAACTCGATAAACTTTCGAGCACA---ATCTACAAATTCGGGGTCCTCAAGAATGGTCAAGCCTCTTGGAGCGCTGAAAAGATTAATGGG---AAGGAGTGGCACTCCTCT---TCGGAGAACCAATTCAGGTTCCTCTGGAAGGGAAATGGAAGTAATTCGACGGTA---GGTTCATTTGAAATACATTACACCTGCCTTTTCCAAAATCCTGAGCGTTTTATAGTGTATGTAGGCTCGCCCACTATGGATATACAGGCCCGAGAGAATGATGATATCATAACCTTGACGGAGCCTGGACCACAAAATTGGCGCCGCATACAAGATGAGGACATGAACGAGGTTTCCTTAGATTCCCGTTTTTGGACCAACTCAGATCTTAAAGCCAAA---CCCATGTTTTACTTCCCAGTTCCCGCTGGTAGCTGGTCAGTCGACATAACCTGTGAAGGATATCAGCCGACTTCAGACCCTACAAAGCAAGGTGACAATAGGAGTGATGGATTGATAGCCTACTCTGCTGACAATAATGACAATTTGTGGAATGTCGGTCAGACAGGCAGTCTTAAGATTTCCAATTTGCGAGGTATAAACACCTTCAAAGCTGGTCATCCGAAACTGGTGGTAAATGGGTGCAATTTTAATGATGGGCAGGTGATGGAGAGGGATGGGACTCTTTCATTCCATGTACAG---ACAGAGAAAGATGGAAGCTTCTTCCTCACTGGACCTCCCGTACAGAAACAGGGAAGATACAACTATACCGTTTCTTATGGTGAGTGGACCAAACGAATTTTAGAGTTCGGCTTGATAACCGTTGTCTTAGACGAACATTTA
>FBPV1
GAGAAGATGGTG------AAGGGT---TTTGGGAGCTATGATATGATGATGTCCCCCCCCAAAAACTGCATTTTGGAAGTAATG---CATGACAATGGT------CAACATTCCGGATATGCCAGCTGCGTGCTTCTAGCTTCTGGGGAACTCGCCCTACTAACAAGCTTCCATCTTTATGAAGAC---------GCCGAC---------------TCCGTTTACTCACGTAAAACTGGC---AACAAAATCCCTATTGGGGAGTTTAAACCTATAGCAGGCTCCCAAAATGGTGATTTGCTACTCTTGGCAGGGCCCCCAAAT---TGGACGGGCTTGCTAGGTTGTAAATCTGTCCAGTTGATTACAATGAAGAGTTTGGCTGGAGGCGATGCTAGA---ATCTTTTACCTAAAG---AATGGTGAATGGTACTCTGGCGTTGCCAAGATTCAAGGACGCAACGAGAGGCATGGGTTCAATTTTGTAGACGTCCTCTCGAACACTGAACCTGGTTTTAGTGGAACCCCTTATTTCATAGGCAAC---AAAATTGCAGGGGTACACACTGGTGGC---TGCGCAGAA---------GATAATGTAAAT---TTAATGGCTGCCATACCAAGTTTAGATGGGATTACCGCG------------AGTCGGTATGTA---TTCGAAACCACAGCCCCGAAAGGGAAAATCTTCGACCAAGATTTATGGGGGTTCGAAGCTTGCGGAAAAATTCCC---CAATTCTACCACCCAAAGCAAAAACAACAGGGTAGATGGGGTGAAAAAGTCGTCGCCGAGCACCCAGAAATGGGTCGAAAAGTCTCCGGTTTCGGCTGGCCAGAGTTTGGCTCGGAGGCTGAACTGAAATCCTTGCAGTTACAAACTGCAAGGTGGCTCAAACGCGCTGAGTCAGCAAAAATCCCTAGTGCTGAGGCTAGGGAGCGCGTAGTTCGACAAACAGTAGAGGCATACAAAAATGTTAAATCACATTGCCCTGCTGTCACTAGACTTGGGCAGCTGAGCTGGGATCAATTTCAAAAATCTTTTCAAGCTGCTGTCCACTCCCTCGAGTTAGATGCTGGAGTTGGCGTTCCGTACATTGCGTAT---GGTCTCCCCACCCATAAGGGTTGGGTTGAGAATAAGGAGCGTGAACTTCTCCCAGTTTTAGCTCAGTTGACCTTCGACCGATTAAAGAGGATGTCGGAGGTTAACTTTGAGAAACTCACAGCTGAGGAGTTGGTTCAGTTGGGTCTGTGTGATCCAATCCGACTTTTTGTTAAGGGAGAACCACATAAACAGTCGAAACTTGATGAGGGTCGCTACCGCCTTATCATGTCTGTTAGTCTAGTAGATCAATTGGTGGCCCGGGTTTTGTTTCAAGAACAGAACAAGCTGGAGATAAATCTCTGGCGAGCTATACCAAGCAAACCCGGAATGGGGCTTTCTACGGATGCCCAAGTGGCCGACTTTCTGGATAGTTTGGCCCAACACGTGCAA---GTA---CCAGTAGAAGACTTGGTATATAACTGGGAAAAGCACGTTGTTCCAACTGACTGCTCCGGCTTCGACTGGAGCGTTACGGACTGGCTTCTTGAAGATGAAATGGAAGTTCGTAACAGGCTAACCCAGGGCAATAACGCTCTCACCAGACGTCTACGTGGATGCTGGTTGAAATGTATATCAAATAGCGTTTTGGCCCTTTCGAACGGGATCCTGTATGCACAGCGAGTTCCGGGAGTTCAAAAGAGTGGAAGCTACAATACAAGCTCCTCAAACTCTCGGATTCGCTTCATGTGTTCGAAATATGCAGGCGCTTCCTGGGCCATCGCTATGGGGGATGACGCCTTAGAGTCAGTTGACACGGACCTGGACGTGTATAAAGAAATCGGGTTAAAAGTCGAGGTTTCAGGACAACTGGAATTTTGCTCTCACATTTTTGAGAAGCCTGACCTCGCCGTTCCGGTAAACGTAGGGAAAATGCTGTATAAACTTATCTACGGTTACAAT------CCGGAATGTGGTTCTATCCAGGTTCTCAGGAATTACATTGATGCCTGTACCTCAGTTCTAAATGAATTAAGGCATGATCCT---GAGCTGGTAGCGCTCCTCCACCAGTGGCTTCTGAATTTTGTTTTCTCGAAAGACAATCTCGCTGGAAGTTCCAGCGGAGCAATCACGTTCGGGCCGAGTCTATCAGACTGCCCAGCATTCTCTAATGGAATACTCAAGGCCTACCATGAGTATAAAATCTCGATGGTCATTTTGGAGTTCGTCTCCGAAGCCTCTTCCCAAAACTCCGGTTCCATCGCTTACGAGCTGGACCCACAC---TGTAAACTCAACTCCCTTTCCTCAACT---ATTAACAAATTCGGGATCACAAAGCCCGGGAGGAGAACGTTTACAGCGTCTTACATCAACGGG---ACAGAATGGCACGACGTT---GCCGAGGACCAATTCAAAATCCTCTACAAAGGCAATGGTTCTTCATCGATAGCT---GGTTCTTTCAGAATCACTATAAAGTGCCAATTCCATAATCCCTATCGTTTCATCGTCTATACTGGTGTCCCTGTGACCCGTATAATGGCTCAATCTACAGATGATGCCATCTCCTTGTACGACATGCCGTCTCAACGGTTTCGTTATATAGAGGACGAGAACATGAACTGGACGAACCTCGATTCCCGATGGTATTCCCAGAACAATCTGAAAGCCATT---CCGATGATAATAATACCAGTCCCTCAAGGTGAGTGGACTGTGGAAATTTCGATGGAGGGGTATCAACCAACCTCAAGCACCACAGATCCTAATAAGGACAAACAAGATGGTCTTATTGCATACAATGATGACCTCAACGAGGGT---TGGAATGTGGGGATTTACAACAATGTGGAGATAACCAACAACAAGGCCGACAACACTTTAAAGTACGGCCACCCAGATATGGAACTTAATGGCTGTCATTTTAACCAAGGACAATGTCTGGAAAGAGATGGAGATTTGACTTGTCACATCAAGACTACTGGTGACAACGCCTCCTTCTTTGTTGTTGGACCCGCTGTCCAGAAGCAATCCAAATATAATTATGCCGTCTCGTACGGAGCCTGGACAGATCGGATGATGGAGATAGGGATGATTGCCATAGCACTTGATGAACAAGGC
>CLDV
GAGAAAGCAGTT------GAGGGG---TTTCTGCATTTTACTGTACCACAAAAACCCCCCCGCTCCAGTGTGTTGCTCGTGCAA---CATCCCGACGGC------TCCCATGTAGGTTATGCCACCTGCATCTTGTTATATAACGGTGAGTATGGTCTCCTCACCGCGGAGCACGTATGGAATACT------CCTGGAGCC---------------AAAGTCGTGTCTACCAAAGGTGACCGCAACAAGATTCCCTTCTCTGAATTCCGACGGATTTTATCAGTTGATGGAGGAGATCTTGTCATCCTGAGAGGGCCCCCTAGT---TGGAACAGCCTTCTCTCGACCAAAGCGGTTCCTTTCACCACCCAATCCCGTCTTGAGAAAGGGAAAACCACC---CTTTATTCTTTTGAT------GGTGAGTGGAAGGCTATCAATGGAGAGGTGGTAGGCACAGAAGGC------------AAGTTTGCTGCACACCTGAGCAACACTTCAGGTGGATACAGTGGGACCCCTCTTTTCCATGGGAAA---TGCGTGGTCGGAGTCCACGTTGGTGGT---TCTAAGTTA---------AATAACTGGAAC---TTGGCTGCTACCATCCCCACTGTGTCAGGGTTAACATCG------------CCCAATTACGCT---TTTGAGACGACCGCGCCACAAGGCCGGGTCTTTGATGAGGCTGCCATTGGCTTCCAAGCCTGTGGCGCCCTCCCC---CAGTTCTACTACGCCAAACAAAAGGGCAAATCGCCCTGGGGGGAGCAGCTCTGCGCAGAATTCCCTCAACTGGAGGAAGAAACCAGAGGCTTCGGGTGGCCTCAATTCGGCCCCCAAGCGGAGCTGAAGAGCTTGCAGCTGCAAGCTGCTAGGTGGCTGGAACGCGCCCAGTCCGCACAAATACCCTCCAAGGAACAGAGGGAGCGTGTAATTCAAAAGACCGTGGAAGCGTACGCGTCGTGTCGTACGAATCGGCCCGCGGCAACCGCTAGGGATGTTCTTAGCTGGCCGGATTTTCTTGAAGATCTTAAAGAGGCCGTGCACTCCCTGGAGCTCGATGCCGGTGTAGGTGTACCCTACGTTGGATAT---GGTCTCCCTACTCATCGTGGGTGGGTTGAAGACCCC------AAGCTTTTGCCAGTCCTTTCTCGGCTAGTCTTTGACCGATTACAGAAGATGTCAGAGGCTAGTTTTGAGTCCATGACTGCTGAAGAGCTTGTCCGGGCTGGGCTCTGTGACCCGATCAGATTATTCGTGAAAGGGGAGCCGCACAAACAAGCTAAGCTTGATGAAGGTCGCTACCGCCTCATCATGTCTGTATCCCTAGTGGATCAATTGGTGGCCCGGGTTTTGTTCCAAGCGCAAAACAAACGGGAGATTGCTCTCTGGCGTGCAATCCCCAGTAAACCCGGTTTTGGACTGTCTACTGATGGACAGACCCAGGAGTTCCTTAATCTCCTGGCGAACCAGATGAGT---ACC---ACCGCTGAAGATGTAGTTGCTAGGTGGCGGGAATACCTGGTTCCCACTGATTGCTCCGGTTTCGACTGGAGTGTAGCCGACTGGATGCTTCACGATGAGATGGAGGTCCGGAACCGCCTCACGGTACAGAACAACGGACTGACGAGGCGCCTTCGAGCCTGCTGGCTCAGGTGCATATCTAACTCAGTTCTGTGCCTTTCAGACGGAACGCTGCTGGCCCAACGAGTGGCTGGAGTGCAAAAGAGCGGTAGTTACAACACCAGCTCCTCCAACAGCAGAATCCGCGTTATGAGTGCTTACCACTGTGGAGCCTCATGGGCGATGGCCATGGGCGATGATGCCCTTGAATCAGTGGACACGGACCTATCCGTGTATAAACAATTAGGTTTTAAAGTCGAGGTGTCAGGAGAACTGGAGTTCTGTTCTCATATCTTTCTTTCCCCTACCCTCGCCATCCCGGTGAATAGAGCCAAAATGCTCTACAAGCTTATACATGGTTACAAC------CCGGGATCAGGAAATCTGGAGGTCATCTCCAACTACCTGAACGCCTGTTTCAGCGTTTTAAACGAGTTGCGTTCAGATCCA---GATTTCGTAGCTCTCCTCTATTCGTGGCTCGTCACTTTTGTTTTCTCAAAAGACAGTCTCTCGGGAAGTTCCTCAGGATCAATCACGTTCGGGCCGTCTTTATCAGATTGCCCGGCATTCAGCAATGGAATACTCAAGGCCTACCATGAATATAAGATCTCAATGGTCTTATTGGAGTTCATCTCCGAGGCCTCTTCAACATCCTCCGGTTCCATCTCTTACGAAGTGGATCCACAC---TGTAAATTGTCAACCCTATCCTCCACG---ATTAACAAATTCGGAATCACCAAGAATGGGAGGAAGCAATTTGCGGCGTCTTTCATCAATGGA---CAGGAATGGCATGACACC---TCCGAGGACCAATTCAGAATCTTATACAAAGGCAATGGTTCCTCGTCGATAGCT---GGCTCTTTTAAGGTCACAATTCGGTGCCAATTCCACAATCCATCTCGGTTCTGGGGTTATGAGGGAAATCCACAATGCAAGATACTCACGGCTGAAAACAACAGAAATATCGATAGTAGGCCGTTGAATTTCGTATCAATGTATAAGTGGGAAGATGAGAAATGGGATAAAGTCAATCTTCAGGCCGGT---TACTCTCGCAATGATCGACGTTGTATGGAAACATACTTCGTGATCCCAGCTTCTCGAGGAAAATTTCATGTTTATCTTGAAGCTGATGGCGAGTTCGTTGTCAAACACATTGGCGGCGACCGCGATGGTAACTGGCTGGGCAATATCGCTTAT---GACGTTTCCCAGAGAGGT---TGGAATATTGGAGATTACAAAGGTTGCAGAATTAGCAACTACCAGTCAAACGCGGTTTTTGTGGCTGGACACCCGGACGCGGAAATGGATGGCAAGCACTTTGATGCTGCACGCGCAGTGGAAGTGGATTGGTTTGCCTCTTTTGAGCTTACATGTGATGATGAAGATGGAGCTTGGCGAATCTACCCTCCCCCCATACAAAAAGATAGCTCGTATAATTACACTGTATCCTACGGCGATTATACTGAGAAATATTGCGAGTGGGGAGCTGTCTCGGTCTCTGTAGACGAAGACAAT
>CVEV
GAGCGGTCCGTGTCATTGGAGGGGCAAGCCAGGCAAGTATGTCTCCCCGCTGTACCCCCGAAAGGGGTTATAGGAAAGGTTCTG---AATGCTAATAAC------ATTCAGATCGGGTACTTTTCCTGTGTAAAACTCATGGGAGGTACGGATGGGATAATGGTTCCCATCCACGTTTATGAAGAC------------GCC---------------CACATGTTTATGGGCAACAACCTC------GCCCTATCCAAGGATGCATTCACGGTTGTGTACCGTGATGTGGAAGGGGATGTCCTAATTTTGAAAGGACCCCCAAAT---TATAGGGTTGTATTAGGAGTAAAACCCCGACTCCTACTTACTGCAAACTTCGCCCGGCTGGGATTCCACTCT---CTCTATTTCGAAAGA---GATGGACAGTGGAAAGTCCAATCAGCCAATGTAAAAGGGGCGGAG------GAT------GGTTTCTTGGCCGTTGTTTCCCAGACACTTCCTGGGGACTCCGGACTTCCCCTCTTCGACACAAAACACCGTATTTGTGCCATGCATATTGGCCAT---TATGGTGAGAAGAGACCGGAGAATATGGCCACGGTTGTTCTTCCTATCAGGGGGTTTTCTGTCCCTGATACTGAGGTTTTCAAGCCCCAAGTCAAGACTACTGAGTCCTTGTATGAGGATGATAAGATTTTCGACTTAGTCGAGGATGGATTCTGTAAAGTCGGCTCCTGTGACTTTACAAAATGGAAAAGCCCCACCAAAGAACTCTCAGAATGGGGATTCCATCGAGCTCAGGCCTCAACGCTCTTACAAGCCTGTCAGGAAAGCTATGGCTGGCCAGACACAGGTGCAGAGGCCGAACTGAGCTCTTTGCGGTACCAAGCAGCCAAACGGGCGGCTGCTCAAACAAAAGCCCTAACTCCAAGCAAAGCCGCGCGTTGGAGTGTTATACAGCGCACCTGTGTTGCATATGGTGTCACACGACGCCATGCTCCCCGTTGGACACGC---ACA---ATGAATCGGGCTGATGCTCGATTCTATTTCTGTGAAGCTGTCCGAAGTCTGAAACCAGATTCTGGAAGTGGTCTTCCTTTCGCTGCGTTCTATAATAGAACAACTCACAGCGACTGGTGCTACGATGAT------GCCTCTTTTGAGGCGTTGTTTGACCTAGTCTGGGCCCGTTTGGGTAGACTTCGTTCGGGGTCATTT------CGCAACCCAGTTCAGGCCGTGCAAGACGGCCTTTGTGACCCTATCCGCCTGTTTGTGAAACTCGAACCTCACAAACGTGCTAAGATTGAGCAGAAGCGATTTCGTTTAATTGCTTCAGTATCCTTGGCGGATCAGTTGGTCGCCCGGATGCTCTTCCAGGAACAAAACCAGGCAGAGCTTGACATGTACATGTACATTCCTTCCAAGCCGGGGCTTGGATTCTCAAAGGATAGTCAAGTTCTGGAGTTTACGAAGAGCATAGCCTATCTTGCCCAC---ACC---ACCCCCGAAGACCTAGTGAATAACTGGTCGGAACACTTAATCCCAACTGACTGCTCGGGATTTGACTGGAGTGTTCCAATGTGGTTGTTGGAGGATGATCTTGCAGTCCGCAACGAGTTGACCATCGACTGTTCCGACGACCTCATTAAGATGAGGTCCGAGTGGCTTCGATGCCTAGGGCAGAGCGTACTTGTTCTGTCAAATGGAATGATGGTTGCCCAGCTCGAACCGGGAATCCAGAAAAGTGGGAGTTTTAATACTTCCTCAACGAATTCTCGGATGAGGTATATGGCGTCACTCTACGCCGGAGCTTCGTGGGCCGTCACAATGGGTGACGACGCGTTGGAGTCAGTTGATTCTGACTTGTCCCAGTATGCCTTACTGGGTTTAATATGTGAGCGTGCTGAAGAGTTCGACTTTTGTTCTCACATCTTTAAGGCGCCCTCTGTAGTCGTGCCGAAGAATATTCATAAGATGATCTTCGGTCTCCTTTCTGGAGTGTCT------CCGATAAGTCCTGTTCAAGAGGCAAGGATACAATGGCTGCAGGCCTTCCAGTCAATCTCTGAGGAGATGAGGCATATGCCAGCGGAATTTTGGGAAGAGTTCCGCACCGCTATTGGCATACGTCCTTACCACTTGTATGGGCTTAAATGCAACGACAAGGGTTATCTCACTTTTGGTCCTTCT---GGACAAACCCCATCTTTGGGTGGTGGTATCCTAAAGGCCTTCTCTGAGTATAAAATAACCCAGTTGAGAGTACAGTGGAAGGCGCAGGCTTCTTCGACTGCCGCAGGTTCCATGGCCATTCAAATTGGCCTAGGT---ACAAGCCTGACCGCTCTGGACAACCGG---GCTATCTCATTTAAGTTGACCAGTTCGGGGCAGCGAGTGTTCACCGCCCGAGATCTCGGCGGTGACGGTAGAATGTATAACTCCTCTAACGAGGACCAATTCCGCCTTGCCTACCAGGGGAATGGAGATTCTACCCTCGGA---GGGGATCTATTATGTTTCTTTCGCCTGGAAACGCGACTGCCCTGTCGCTTCTGGGGATACGAAGGTATCCCTAGTGTAAGTGTGTCGTCTGCTGAAAATGACCGAGATGTGGAAGTGCGTGCACTTTCAACAATCGACCTCTATAAATTTGAGGACGAAAATTGGTCAACAGTCCATCTGCGCGCTGGG---TATAGTACGAACGATCGTGTACATGCGCAACCTTACATAGTCTTTCCCATTGAAAAGGGAGAGTTCGATGTTTACATCGAGTGTGAGGGTTTCCAGGCCGTTAAATCTATCGGCGGAAAGGCAGATGGGAGCTGGGAAGGCTTAATAGCTTAT---AGCACTAGTGATAGTGGC---TGGTTGGTGAGCGAGTATGTTGGTGTTTCTATAACGAAATACCAGAGCTCAACTGCTTTTGTGGGCGGACACCCTGATACCCGCCTGAATGATTGTAGCTTCAAACAGGACAGGGCTGTAGAGTGTGACATTGTTTGTTCATTTAGACTCAGTGCCGATTCGGATAACGCAAAATGGTTGCTATATGCTCCATGGATCCAGAAGGCATCGGAGTACAATTATATTGTCTCCTATGGTGCTTATACGGAGAAGATATGTGAGCTAGGCTCTATAAGCGTTAATATTGACGAGGTGAAC
>PeVYV-3
AGAGAAACAAGT------TAAGGG---ATTTATTTCTTTGAAAATCCCCCAAAGCCCCCCCCGTGGAAGCGTGCTACTCGTGCA---ACATGAAGACAA------CTCTCATGCCGGGTATGCTAGCTGTGTACGGTTGTATGACGGCACTTTAGCCCTCATGACCTGTCACCACGTGGGCACAGG---GGTTCCCGGAGG---------------AAAGGTGACCTCTACGAAAACACC---TAACAAGATACCACTCCGCCTATTCACACCTCTGATCTCTTCAGAAAAAGGAGATTTCATGTTAATGAGCGGGCCCCCAAA---TTGGGAGAGCCTGTTAGGCTGTAAAGGAGCCCACTTCGTTTCCGCATCACAACTTGCTAAATCTAAGATGCG---GTTTTTCTTCATTGA---GAAGAACGAGTGGATGGCTGATCACGGTGAGATTGTAGGTCCACGTGA---TCA------CTGGTTTGCTACAACGCTCTGCAACTCAGAGCCTGGACACTCTGGCACCCCGATCTTTAATGGCAA---AACCATAGTGGGTGTGCACGCTGGAGG---TGAGAATGA---------ACAGAACTTCAA---TGTGATGGCAACGATCCCTCCCGTCCCCGGTTTGACGAC------------CCCTCAGTATGT---CTTCGAGACTACTGCCCCTCAGGGTCGAGTCTTCACTGATGAGGACTTGGGTTCCAACAATGCGGAAGCCTCCCC---CAGTACTACCACCCAAAACAAATCAAAGGTAGTGACTGGGGCTCCCAGCTCATCCAAGAGCACCCAGAGCTGGGAGAGAAAGTCTCCGGCTTCGGCTGGCCAGCAGTAGGCCCCCAAGCCGAGGTGACCTCTCTCACTTTACAAGCAGAGAGGTGGCTGCAACGCGCGCAGTCAGCTAAAACCCCGTCGTCTGAGGACCGGGAGCGCGTCATTAACAAAACTGTGGAGGCCTATTCCAATGTTAAAACCTTTGGCCCCACAGCTACTAGAGGGAACAAGCTCGAGTGGCGGCAATTTCTAGAAGATTTTAAGTCAGCCGTCTTCTCTTTGGAGCTTGATGCAGGTATAGGCGTACCATACATCGCCTAT---GGAAGGCCCACTCACAAAGGTTGGGTGGAAGACCCG------AAACTCCTGCCAGTGCTCGCCCGACTCACTTTCAACCGTTTACAGAAGATGTTGGAAGTCGAGTCTTCTGATATGAGCGCTGAAGAGCTTGTTCAAGCTGGTCTCTGTGATCCTATAAGGACTTTTGTGAAGAGAGAACCGCACAAGCAATCTAAACTCGATGAAGGACGCTACCGCCTCATCATGAGTGTTTCCCTAGTAGATCAATTGGTAGCCCGGGTTCTGTTCCAAAACCAGAACAAGCGAGAAATCGCACTTTGGAGGGCTAATCCCTCAAAACCCGGTTTTGGCTTGTCAACTGACGAGCAAGTGCTGGAGTTCGTACAAGCTCTGGCCGCACAAGTGGGA---GCC---CCTGTGGAGGAAGTGATTACCTCATGGGATAAATACCTTGTGCCGACTGACTGCTCCGGTTTTGACTGGAGCGTTGCGGAATGGATGCTCTATGACGATATGGTCATCCGCAACAAACTCACACTAGACTTAAATCCTACAACGGAGAAGCTGCGCTTTGCGTGGCTGAAGTGCATTAGCAACAGTGTCTTGTGTTTGAGTGATGGCACTCTCCTTGCCCAACGGGTCCCCGGTGTTCAAAAGTCTGGTAGCTACAATACAAGTAGCTCTAATTCAAGGATTCGGGTCATGGCCGCATATCATTGTGGAGCCGACTGGGCCATTGCAATGGGAGACGATGCTCTTGAGTCAGTCAACACCAACCTAGAGGTGTATAAAGATCTAGGTTTCAAAGTCGAGGTTTCAGGACAACTGGAATTCTGCTCTCACATCTTTAGAGCGCCTGACCTCGCCCTTCCCGTGAATGAGCGTAAAATGCTGTACAAGCTCATCTTCGGATATAAT------CCGGGAAGTGGGAATCTGGAGGTGATCTCCAATTACATTGCCGCCTGTGTATCAGTTTTGAATGAACTGCGGCATGACCCA---GATTCTGTTGCTCTCCTTCACTCGTGGCTAGTCTCTTTCATCTTCAACAAGGACTCAATCAAGGATAGTTCCTCAGGATCTGTCACCTTCGGGCCGTCTCTATCAGAGAGCGTCGCGCTTTCAGGTGGAGTTCTCAAAGCCTACCATGAATATAAGATCACAATGGTCAACATACGCTTCGTCAGTGAATCCTCTTCCACAGCGGAGGGCTCCATCGCTTACGAGCTGGACCCCCAC---TGCAAGCTTACTAGTCTCCAATCCACC---CTGCGTAAGTTCCCCGTCACCAAAGGCGGGCAAGCGACTTTTCGGGCTTCGCAGATTAACGGG---GTAGAGTGGCATGATACA---TCCGAAGATCAATTTAGGCTGCTCTACAAAGGCAATGGGACGAAGAACGTTGCCGCCGGTTTCTTCCAGATCCGGTTCACCGTGCAATTGCACAACCCGAGCAGGTTTTGGGGTTATGAAGGTAATCCGCAGAACAAGATTCTGACGGCAGAGAATGATAGAAATATCGACTCTCGACCGTTGAAATTTGTCTCGATGTACAAGTGGGAAGATGAGAAATGGGACAAAGTCAACCTCCAAGCTGGT---TATTCTCGAAATGATCGGCGGTGTATGGAAACGTACCTCACTATTCCAGCAGACAAAGGAAAATTCCATGTCTATCTTGAAGCTGATGGTGAATTTGTCGTCAAGCATATTGGCGGCGATTTGGATGGTAGTTGGCTTGGCAACATTGCCTAT---GATGTCTCTCAACGCGGT---TGGACAGTGGGGAATTACAAAGGTTGCAAGATTAAAAATTTTCAAACCAACACAACTTTTGTAGCGGGGCACCCGGATGCAAAGATGAATGGTAAAACTTTCGACAATGCCCGGGCAGTAGAAGTTGATTGGTTCGCTTCCTTTGAACTTGAATGTGATGATGAAGAAGGAAGCTGGATGATTTATCCCCCCCCGATCCAGAAAGATGCCTCTTATAATTACACCGTGTCCTACGGAAATTATACGGAGAAGTATTGTGAGTGGGGAGCCATTTCTGTTTCTATTGATGAAGATAAT
>CYDV-RPS
GAAAAGTCTGTC------GCTGGT---TTCGACAGTTACTCGATCCCTCAGTCTCCCCCTAAGAAAAGCGTTATCACACTGCGA---CGTGCTGACAAA------ACCCACGTTGGTTTTGCCGTGTGCATTCGCTTGTTTAATAACTCCAACGCTCTTGTGACGAGTGAGCACAACCTT---------AGGGAAGCGGAC---------------GCCTTCTATTCCCCCCGCACCGGG---CGAGCCATCAAGCTCGCTGAATTCAAAGTCATATTCAAAGATGCGGATCTGGACGTAGCAATCGTTGCTGGTCCAGACAAT---TGGGAATCAGCGTTCGGATGCGGAAGCGTCCATTTCACCACACATGATCGCTTGGCTAAGTGCCCTGCGCAG---ATCTACGTTATTGAC---GGTGAAGATTGGCGCGCTCACTCAGCGAAGGTTGTCGGCCACTTT------GAC------AACTTCGCGCAGGTCTTGTCCAACACTAAACCGGGCTTCTCTGGAGCTGGATACTTCCACGGCAAG---ACTCTGCTTGGCGTACACAAAGGGCAC---GCAGGCAAA------GATTATAACTTCAAT---CTGATGGCCCCCTTGCCTGCCATCCCCGGACTAACATCT------------CCCAAGTACGAA---ATAGAGTCAGACCCTCCGCAGGGTTTGATTTTCCCCTCTGAAGTCGCTGGGTTCCAAAGGGTTGGAAAACTCTCC---CCCCAGTACTATCCCCGTGCCCGATCAACAACAGCCTGGGGGGAGCGTCTCTGCGCCGAACACCCGCTCTTGGGTGAGAAAACAAAAGGTTTCGGGTGGCCCGCCGTTGGCGCCACCGCAGAACTAACCTCTCTTCGGCTGCAAGCGGCTCGCTGGCTCGAACGTTCCGAGTCAGCCAAAATCCCATCAGATGCCGCCCGCAAGAACGTGATCGATCGCACCGTGCAAGCGTACAGCAATTGCAAAACTAATGTACCACGGTGCACACGAGAT---CAGTTGAACTGGGATGACTTTCGGATTGACTTCCTCGAAGCCATCAAGTCTCTCCAGCTCGACGCCGGCGTGGGTATTCCCATGATCACCGCG---GGGCTCCCTACCCATCGTGGGTGGGTCGAAGACCCA------GATCTTCTGCCGGTTCTGGCTCGGCTTACCTTTGACCGCCTACTTACGATGTCAAAGGCAAGCCTTGAGACGCGCTCTCCGGAGCAGCTCGTGAAGGAAAATCTCTGCGATCCAATACGCCTCTTCGTGAAACAAGAGCCACATAAGCAGAGTAAGCTTGATGAGGGCCGCTACCGCCTCATCATGTCAGTTTCCTTGATTGATCAACTGGTAGCCCGGGTTTTGTTTCAAGCTCAAAACAAATCCGAGATTGCATTGTGGAGTGCAATCCCGTCAAAACCCGGATTCGGATTATCCACCGAGGACCAAGTCGAAAGTTTTATCAATGTCCTCGCGGATACCGCTGGT---GCC---CGTCCTGAAGAGATCTGCGACAAGTGGCGCGATCTCTTGGTTCCGACAGACTGTTCCGGTTTTGACTGGTCAGTCTCCGATTGGATGCTCGCAGACGATATGGAGGTAAGAAATCGCCTTACCATTGACTGCAATGAGCTCACCAGACACCTTCGTGCTGTTTGGTTGCAAGGCATATCAAACTCTGTTTTATGCCTTTCGGATGGAACCATGCTATCCCAGGTTAAGCCCGGGGTCCAAAAGAGTGGGTCGTACAACACGTCATCTACGAACTCTAGGATCCGGGTTATGGCTGCCTATCATTGTGGCGCCTCCTGGGCGATAGCGATGGGGGATGATGCCCTCGAAGCGCCAGATACAGATTTGAGCAAGTATAAAGATCTGGGCTTCAAAGTCGAGGTTAGCAAGGAGCTGGAATTTTGTTCGCACATCTTCAAGTCTCCTACCCTCGCCATTCCGGTTAATGCCAACAAGATGTTGTACCGCTTGATCCACGGGTACAAT------CCGGAATGTGGAAACGCAGAGGTGATTGTCAATTACCTCAATGCAGCCAGCTCAGTGCTGCATGAGCTCCGCCATGATCAG---GAGCTTTGCGCGTTATTGCATATGTGGTTAGTATCTTTTGTTTTCACAAAGGACTCACTCGCGGGCAACTCCTCTGGAAGTATCACCTTCGGGCCGTCTTTATCAGACTATCCGGCATTCCAGAATGGAGTACTCAAGGCCTACCATGAGTATAAGATCACAGGTTGTATCTTACAGTTCGTCAGCGAGGCCTCTTCCACAGCAGCCGGTTCCATCGCTTATGAATTGGACCCCCAT---TGCAAAATCTCTTCGCTCGCATCAACC---AACAATAAGTTCACAATCACCAAAACTGGTGCGCGGAGCTTCCCAGCGAAGATGATTAACGGG---TTAGAGTGGCACCCTTCA---GACGAAGATCAATTCCGTATCCTCTATAAAGGGAACGGTGCCTCTTCCGTAGCT---GGTTCTTTTAAGATCACACTTCGTGTACAGCTACAAAACCCGGAACGCTTCATCGTTTACTCTGGGGTGGCTCACACGGTCATCACTGCTCAAGGCACTGATGATTCTATCATAGTTAAAGATATCCCCGACCAGCGATTTAGATACGTTGAGAACGAAAACTTCTACTGGTTTCAGATAGCTGCTCAATGGTACTCAAATACAAATACTAAAGCAGTT---CCGATGTTTGTCTTTCCAGTTCCCATTGGAGAATGGTCAGTCGAAATATCAACTGAGGGATATCAAGCCACATCCAGCATGACTGACCCTAACAAGGGCCGCATCGATGGGCTCATAGCTTAT---GATAACTCAAATGAAGGG---TGGAATATTGGGGCTGGAAGTAATGTCACCATCACAAACAATAAAGCTGACAATAGTTGGAAGTACGGTCATCCCGACCTGGAAATCAACTCTTGTCACTTTAACCAAAACCAAGTTTTGGAGAAAGATGGTCTTATTTCCTTTCACATCAAAGCCACAGAGAAAGAAGCGAACTTCTTTCTGGTGGCTCCGCCTGTCCAGAAAACTTCAAAGTACAATTACGCCGTCTCATATGGCGCCTGGACAGACAGAGATATGGAATTCGGGTTGATTTCGGTTACGCTTGATGAGAAGCGT
>PLRV
GAGAGGGCTGTG------GAAGGA---TACAAAGGGTTTTCGGTCCCACAGAAACCGCCAAAGTCTGCCGTAATTGAACTACAA---CATGAAAACGGC------AGCCATCTCGGGTACGCGAACTGCATTCGCTTGTACAGTGGAGAGAACGCCTTGGTGACAGCTGAACACTGTCTA------------GAAGGCGCT---------------TTCGCAACGTCGTTGAAAACTGGA---AACAGGATTCCGATGTCGACTTTCTTTCCCATTTTCAAAAGTGCCCGTAATGATATCTCCATACTAGTAGGTCCACCCAAC---TGGGAAGGTCTACTATCAGTCAAAGGAGCTCATTTCATTACAGCTGACAAAATCGGCAAAGGTCCTGCCTCT---TTCTACACTCTTGAG---AAAGGGGAGTGGATGTGCCATAGTGCCACCATAGATGGAGCCCAT------CAC------CAGTTCGTGTCTGTTTTATGCAACACTGGACCCGGATATTCCGGAACAGGGTTTTGGTCTTCAAAG---AATCTGCTTGGTGTGCTTAAAGGCTTC---CCACTGGAA---GAGGAGTGTAACTACAAT---GTTATGTCTGTTATACCCTCGATCCCGGGAATCACTTCC------------CCAAATTATGTG---TTTGAGTCGACCGCCGTAAAAGGCCGCGTCTTCTCGGATGAAGCTGTGGGCTTCAGGAAGTGCGGGCACATCCCG---CGCTACTACCACCCCCGCACCAGAGGCGAAACCCAGTGGGGGCAAAAACTCTGCCAAGTTCACCCCGAGCTGGCGGATAAAACAGCAGGATTCGGCTGGCCAAAAGCCGGATCTGAAGCTGAACTCCAAAGCCTGAATCTACAGGCTGCCAGGTGGCTCCAACGCGCGGAGTCAGCCACTATCCCTGGCGCGGAAGCAAGAAAGCGCGTGATTGAGAAAACAGTTGAGGCATACAGAAATTGTGTAACTAACGCCCCACTGTGCTCCCTTAAATCCAAACTGGATTGGGCTGGCTTTCAACAAGATATCCGTGAAGCAGTCCAGTCCCTTGAGCTAGACGCTGGTGTAGGCATTCCCTATATCGCGTAT---GGCCTCCCCGCACACCGAGGATGGGTTGAGGACCAT------AAGCTTCTCCCAGTGCTCACTCAGCTGACCTTTGACCGACTACAGAAGATGTCGGAGGCCAGCTTTGAGGATATGAGCGCAGAAGAGCTAGTTCAAGAAGGGCTCTGTGATCCTATCAGACTATTTGTCAAAGGAGAGCCCCACAAACAGAGCAAACTCGATGAAGGCCGCTACCGCCTCATCATGTCTGTTTCCTTGGTGGATCAACTGGTAGCCCGGGTTCTGTTCCAAAATCAGAACAAAAGGGAAATTTCCCTGTGGAGGTCTGTGCCTTCCAAACCCGGTTTTGGCCTTTCAACTGACACTCAAACTGCTGAATTCTTGGAGTGTCTTCAAAAGGTGTCTGGA---GCGCCATCTGTGGAAGAATTGTGTGCAAATCACAAGGAGTACACGCGCCCAACTGACTGTTCCGGTTTCGACTGGTCAGTCGCGTATTGGATGCTGGAGGATGATATGGAGGTGAGAAATCGCCTGACATTTAATAACACCCAGCTCACCAAGCGTCTTCGGGCTGCCTGGTTGAAGTGCATAGGAAACTCCGTCCTGTGCCTGTCCGATGGCACTTTACTTGCCCAAACTGTTCCCGGTGTGCAAAAGAGCGGAAGTTACAATACAAGTTCCTCCAACTCTAGAATCCGGGTTATGGCTGCCTATCACTGTGGCGCCGACTGGGCAATGGCCATGGGGGATGATGCTCTCGAAGCCCCCAACTCCGACCTGGAGGAGTATAAAACACTAGGTTTCAAAGTCGAGGTAGGTCGAGAACTCGAATTCTGTTCACACATCTTCAGAAATCCGACCCTCGCCGTTCCGGTCAACACCAACAAAATGCTTTACAAGTTGATCCATGGTTATAAT------CCGGAATGTGGCAATCCAGAAGTGATTCAAAACTATCTGGCTGCAGTATTCTCTGTGCTGCAGGAACTCCGACACGATCGT---GAGCTCGTTGCCAAGCTCCACCAGTGGTTGGTTCCGTTCGTGTTTACAAAGGACAACCTCGTGGGCAACACCCAAGGAAGTTTCACCTTCGGGCCGAGTCTATCAGACTGTCCGGCATTCAAGGATGGAATACTCAAGGCCTACCATGAGTATAAGATCACAAGCATCTTACTTCAGTTCGTCAGCGAGGCCTCTTCCACCTCCTCCGGTTCCATCGCTTATGAGTTGGACCCCCAT---TGCAAAGTATCATCCCTCCAGTCCTAC---GTCAACAAGTTCCAAATTACGAAGGGCGGCGCCAAAACTTATCAAGCGCGGATGATAAACGGG---GTAGAATGGCACGATTCT---TCTGAGGATCAGTGCCGGATACTGTGGAAGGGAAATGGAAAATCTTCAGATTCCGCAGGATCCTTCAGAGTCACCATCAAGGTAGCTTTGCAAAACCCCGAGCGATTTATTGCTTACGTTGGCATACCTATGCTAACCATTCAGGCCAGGGAGAACGACGACCAAATCATATTGGGTTCCTTAGGGAGCCAAAGGATGAAATATATAGAGGACGAGAACCAGAATTATACAAAGTTTAGTTCTGAG---TATTACTCTCAATCGAGCATGCAAGCCGTCCCTATGTATTACTTCAATGTCCCGAAAGGGCAATGGTCAGTCGACATCAGCTGCGAAGGGTATCAACCCACTAGCAGCACCTCGGATCCAAACCGGGGTAGGAGTGACGGGATGATCGCGTATTCAAACGCGGATTCCGATTAT---TGGAATGTTGGTGAAGCGGATGGTGTCAAAATTTCGAAGCTACGCAACGATAACACCTACCGCCAAGGTCACCCAGAACTTGAAATTAACTCGTGTCATTTTCGCGAGGGTCAACTCCTTGAACGGGACGCTACAATTAGCTTCCACGTTGAAGCGCCTACTGAT---GGGCGATTCTTCCTTGTTGGTCCTGCCATCCAGAAAACCGCAAAGTATAACTATACTATCTCATACGGTGACTGGACGGACCGAGACATGGAACTGGGGCTGATCACCGTGGTGCTTGATGAACATTTA
>AEV1
GAAAGGACGATC------CCCGGC---GTCCAGATAAAGAAACTCCGGGAAGACCCCCCAAAAGGGGTTATTCTCCGCTGCACT---GACCAGTTTGGA------GACCATGTGGGCTATGCCTCTGCTGTAAAGCTGGAGAAGGGCCTAACAGGAATTGTGCTACCCATCCATGTGTGGGCCGAT------------TCC---------------GTGTTTATCACTGGTCCCAATGGC------AAGATGAAGATGGCTGACTTTTCAGCCCTTTATGAGTGCATCCCCCATGATTCCCTTATCATGACCTCTGCTGTGAATGGCTGGGGCTCCAAACTTGGAGTTCGCCCTAGGCCACTTGCCACCATTGAGGCTGTAAAGCTCAAGAACTATTCC---CTCTTTACTGAGCGG---GATGGGAAATGGTTGGTACAGGCGGCCAAACTAATTGCGCCAGCT------GAG------GGAATGTTCCGGGTGGTTTCTGAGACTGCCCCAGGTGATTCTGGACTGCCCCTGTTCGACATGAAAATGAATGTCGTAGCAGTCCATAGAGGAACATGGCCAGCGGAAAAATTTCCTGAGAACAGGGCGTTTGCAATCCTACCTGTTCCGGACCTCAAAACCCCCTCCTCT------------CCCAAGTTCACTGGTTGTGAAACTTTCAGTGAGACCGAATCGGCCTATGATATGGCTGAGGGTGGATTCAACGCGGTCGGATCCTGCCCCTTCACCGTCTACAAGTGTCCTCCGAAAGGACTCTCAAGATGGGGGGAGCGTGTGGCTAGGGCCTCGTCGTTCCTTCAGGCCTGTACAGAAAAGTACAGCTGGCCAGAAACAGGAGCCGAGGCGGAACTAAGTTCCCTTCGCTACCAAGCAGCCCGTCGGCAATCTGCACAAACAACTGCCGTCATCCCCCCCAAAGACGTGAGGGAGGATCTGATTAAACGCACTACTGAGGCCTATAGGTCGACAGCCTTACCGGCCCCCATGTGGGCCCAC---AAC---TTTGACGAGAGTCACATGCGCTTTGAATTCTGGGAGTGCGTGCGGAAACTCAAAGGTCAAGCTGGTAGCGGCGTTCCGTATGCTGCTTTCTCAAACCGGCGGACCAATGACAAATGGGTTTTCGACCAT------GAGTCCACTGAGGACTTGTGGGAGACCGTCAGAGATAGGCTGTTCCGTCTCTTGAACGGGGAATTT------ATCGACCCTGTACAAGCTGTGAAAGACGGCCTCGTAGATCCAATCCGGCTTTTCGTCAAGCTGGAACCACATAAGATGGAGAAGATTCGTAACAAGCGTTACAGATTAATCGCTTCTGTCTCCATTGTTGATCAATTGGTAGCCAGGATGCTCTTCCGTGAACAAAACGAAGAGGAGCTCCTCCAACACATGGCTATCCCCTCTAAACCTGGTCTTGGGTTCTCACAGGACCGCCAGGTATTGGCGTTCACCGAGTCGGTTGCCGCTCTAGCTGGC---ACC---ACAGCTGATGACTTGGTTGAGAATTGGTCAAGGTACCTCACCCCCACCGACTGCTCGGGGTTTGATTGGTCTGTACCAATGTGGTTATTGGAAGATGATCTAGCAGTCAGGAATGAGCTCACCCTAGGGCTCCCCTATGGCCTGCGCAAGATGCGCGAGACATGGCTGAAATGCCTAGGACAATCGGTCTTCTGTCTCTCAAATGGCCTTTTGCTCGCCCAAACCTCACCAGGAATCCAAAAGAGTGGGAGTTTTAATACTTCCTCAACCAACTCTAGGATGAGGTATATGTTGGCCCTCTATGCAGGAGCTGACTGGGCTGTCACAATGGGGGACGATGCCTTAGAGTCTGTGAACTCAGACCTTTCCCAGTATGCGCGGCTGGGTATCAAATGCGAGCGAGCGGAGGAGTTCGACTTCTGCTCCCACCTTTTCCGCGCCCCCGACGTTATCATCCCCAAGAACCTGGAGAAAATGGTTTACGGGTTGCTGAGTGGGACTTCA------CCAGAGTCCCCCCTACTGGCGGACAGGTTCTGCTGGTTAGCTTCCCTTCAATCAATCTTGGAGGAGATGAGACATATGCCCCAGGAATTTGTTGACATGCTAATAGAGCATCTTGGGGTCTTCTCGATGGTACATGGGCCGTTCAATGGCAATTCCACTGGCACAATCAAGTTCGGACCCTCA---TCCGATTGCCAGTGCGTGAAA---GGAAATCTGAATGCCTACCAAAAGTACAGGATAACATGGTTGAAGGTTGTTTATCAATCTGAAGCTGCATCTACTGACCGCGGATGTATTGCTTATCACGTGGATACGTCCACAACCAAGAGGGCCACTGATGTAGTGTTG---CTAGATACCTGGAACGTTCGTTCCAATGGTTCGGCCACCTTCGGTCGCGAAATTCTTGGTGAT---CAACCATGGTACGAGTCC---AACAAGGACCAGTTTAACTTCTTGTACAGAGGCACAGGTGGATCCGATGTTGCT---GGGCATTTCCGAATTAACGGGAAGATCCAGCTCATGAATGCCGCGCGGTTCTGGGGCTACGAAGGGACACCAGAACTCCGTATAATCTCTGAGAGGAACGACAACTTCATTGATGTTAAGAGCCTCTCGACGGTAAGGTTGTTCAAGTGGGAGGATGAGAATTGGTCTACTGTGACCCTCTCCGCCGCT---TACATCAAGAATGACCGCTCGGAGGCCATCCCGTATTTCCTGATACCGAGTAGCAAGGGGAGCTTTTCCGTTTATATTGAATGTGAAGGGTTCCAAGCAGTGAAACATATCGGGGGAACGGCTGATGGTTGTTGGTGTGGACTCGTGGCCTAT---GATCGGAGCAAAGATGGA---TGGGCTGCCAGGATGTACTCTGGGTGTAACATTACCAACTATAGGGCTTCTAGCACTACTGTTGGTGGACATCCGGATGCCGAACTGAACGATTGCAAGTTCAGGCCTGAGCGCTGTGTGGAGAGTGACTTCTCGTGCTCATTTCACATGGAGTGTGAAGACGAT---GGATATTGGGCTTTGCAAGCCCCCCCAATCCAAAAGTCCAACGATTACAATTATATTGTTTCGTATGGCAACTACACTGAAAAGGTGTTAGAATGGGGTACCGTCTCTATCTCTATTGATGAAGTGAAT
>MABYV
GAGAAATCCGTG------GAAGGA---TTTCTCTCATTCAAAATCCCACAGACCCCTCCCGGTAAAAGCGTGTTGCAAGTGCAG---CACCAGGATGGA------TCCCACGCAGGTTATGCAACCTGCGTTGCACTTTTCAACGGATCAACAGGGCTCATAACAGCCCACCATGTGATC---------ACTCCTGGCGCT---------------AAAATAGTCTCCACTCGGAATGGC---TCTAAAATCCCAGCCTCCGAGTTTCAAATTAAATTAGAAAATTCCAAGAGAGACTTGATACTGATGACCGGCCCACCAAAT---TGGGAAGGGGCCTTGGCTTGCAAAGCGTCACAAATCCAGACTGCAAATAATCTGTGCAAGTCCAAGGCGACC---TTTTTCGCCTGGAAT---GGTGAAGATTGGGAGTCATCAAATGCTGAAATTGTCGGGGTTTCAGCATGTAGA------AATTATGTATCAGTGCTTAGCAACACGAACCCCGGCCACAGCGGCACCCCGTACTTCAATGGAAAA---ACATTGTTGGGTGTCCATATTGGGGGC---GCAAACGAT---------GAAAATGCCAAT---TACTTAGCCCCCATCCCTGCCGTGCCTGGCCTCACGTCA------------CCGAAATACGTT---TTCGAGACCACAGCACCCCAAGGCCGTTTGTTTAACGATGAAGAAATCGGATTCAAACAGGTCGGCCGCCTCCCC---GAGTTTTACCACCCCAAGCAAAAGACGGGGTCGAAATGGGGGGCCAAGATATGCCGACAGCACCCAGAGATGGATGCCTACACCCAGGGCTTCGGGTGGCCACAGTTCGGTGCCCAGGCCGAACTGAAATCCTTGCGGCTACAAGCCGCCAGGTGGCTGGAGCGCGCCCAGTCCGTTAAAATCCCCTCATCTGAGGAGCGGGAGCGCGTAATCAGGAAATGCTGTGAGGCCTACAGAAATGCCAAAACTATAGGGCCCAACGCGACAAGAGGAGATAGCTTATCCTGGGAAGGATTCCTTGAAGATTTTAAGCAAGCTGTCTTCTCGCTCGAATTTGACGCAGGCATCGGCGTACCATACATTGCTTAT---GGAAGGCCAACCCACCGGGGGTGGGTTGAAGATCCA------AAATTATTGCCGATCTTAGCTCGCCTGACCTTTAACCGGCTACAGAAGATGTTAGAGGTTAGGTTTGAGCATCTAAGCCCTGCGGAGCTTGTGCAGGCGGGTCTCTGTGACCCGATACGTGTGTTTGTTAAAGGTGAACCGCACAAGCAGAGCAAATTAGATGAAGGCCGCTACCGCCTCATCATGAGCGTTTCCTTGATAGATCAATTGGTAGCCCGGGTTTTATTCCAGAACCAGAATAAAAGAGAAATCACTCTGTGGAGGGCAGTACCCTCTAAACCCGGTTTTGGCTTGTCTACGGATGAGCAAGTCGTGGAGTTCATGGAAATACTCTCCGCGCAGGTGGGG---GTT---GCACCCAAAGAATTAATAGGCAATTGGCAACACCACCTTATTGCGACTGACTGCTCCGGCTTTGACTGGAGCGTTTCGGACTGGCTCCTTGAAGATGATATGGAAGTCCGAAACCGCCTGACGCTGGACATTAATGAGACTACCAAGCGCTTAAGATCAGCTTGGTTGAAGTGCATCTCGAATAGCGTCCTCAGCCTCTCCGATGGGACCCTCCTGTCACAACAGGTCCCCGGAGTACAGAAATCTGGCAGCTACAATACCTCATCCTCCAATTCTAGGATTCGAGTGATGGCTGCATATCATTGCGGGGCTGAGTGGGCAATGGCGATGGGCGATGACGCCCTCGAGTCAGTCGGATCAAACCTAGCGAAATACGCTGAGCTGGGTTTTAAAGTCGAGGTTTCCTCAAAACTGGAATTTTGCTCACATATTTTTGAACGTGAGGACCTCGCCATTCCGGTCAACAAAGCCAAAATGATATACAAGTTGATACATGGCTATGAA------CCGGAATGTGGCAATGCTGAGGTCTTGATTAACTATCTGACCGCCTGTTTCGCAGTTCTCAACGAATTGCGGTCAGATCCT---CAGCTTGTCTCGACTCTCCATCAGTGGCTGGTTCTTTTTGTATTCAGCAAAGACAATCTCACGGGCAGTTCCTCCGGAGCAATCACTTTCGGGCCGTCTCTATCAGAGAGCCCAGCATTCAGCTCTGGAATACTCAAGGCCTACCATGAGTATAAAATCTCAATGGTCAAGTTGGAGTTCATCTCCGAGGCCTCTTCCACCTCCTCAGGTTCCATCTCTTATGAGTTGGACCCCCAC---TGCAAGCTTAACGCCCTCCAATCCACG---GTTAATAAATTCGGAATCACGAAGAGTGGATCTAGAACATGGAGCGCGAAGCTCATCAACGGG---CTGGAATGGCACGACGCC---ACGGAAGATCAATTCCGCATCCTATACAAAGGAAACGGGAGCTCTTCAACGGCG---GGATCGTTCAGGATCACCATCAAGTGCCAGGTCCAGAACCCGGCTCGTTTCTGGGGCTATGAGGGCAATCCACAAAGCAAGATACAAACGGCAGAAAACAATAGAAACATCGATTCAAGGCCGTTGAATTACGTATCCATGTACCGGTGGGAAGATGAGAAATGGGATCAAGTTAATCTGCAAGCTGGC---TACTCAAGAAATGACAGACGTTGTATGGAAACATACTTCGTAATACCGGCGAACAAGGGAAAGTTTCATGTGTACCTTGAGGCCGATGGAGAATTCGTCGTAAAACATATAGGCGGCGATCTCGATGGTAGCTGGCTTGGAAACATCGCGTAT---GATGTATCCCAGCGCGGT---TGGAATATTGGGAATTACAAAGGTTGCAGCATAAAGAACTATCAATCGAAAACGACCTTTGTAGCTGGACACCCTGACGCATCCATGAATGGAAAGAACTTTGATGCAGCCAGGGCAGTGGAAGTTGATTGGTTCGCCTCATTTGAACTAGAATGTGATGATGACGAAGGCAGTTGGAGGATTTATCCTCCCCCCATACAGAAGGACAGTTCATATAATTACACTGTCTCGTACGGAAACTACACAGAAAAATACTGTGAATGGGGAGCCGTTTCCATCTCTATTGATGAGGACAAC
>PeVYV-1
GAGAAACAAGTT------AAGGGG---TTTATTTCTTTGAAAATCCCCCAGAGCCCCCCCCGTGGAAGCGTGCTACTCGTGCAA---CATGAAGACAAC------TCTCACGCCGGGTATGCCAGCTGCGTACGGTTATATGACGGCACTTTAGCTCTCATGACCTGTCACCACGTGGGCACAGGG---GTTCCCGGAGGA---------------AAGGTGACCTCCACGAAAACACCT---AACAAGATACCACTCCGCCTATTCACACCTCTGATCTCTTCAGAAAAAGGAGATTTCATGTTAATGAGCGGGCCCCCAAAC---TGGGAGAGCCTGTTAGGCTGTAAAGGAGCTCACTTCGTCTCCGCATCACAACTTGCTAAATCTAAGATGCGG---TTCTTCTTCATTGAA---AAAGACGAGTGGATGGCTGATCACGGTGAGATTGTCGGTCCACGTGAT---CAC------TGGTTTGCTACAACGCTCTGCAACTCAGAGCCTGGACACTCTGGCACCCCGATCTTCAATGGCAAA---ACCATAGTGGGTGTGCACGCTGGAGGT---GAGAATGGA---------CAGAACTTCAAT---GTGATGGCAACGATCCCTCCCGTCCCCGGTTTGACGACC------------CCTCGGTACGTC---TTCGAGACAACTGCCCCTCAGGGTCGAGTCTTCACTGATGAGGACTTAGGGTTCCAACGATGCGGAAGCCTCCCC---CAGTACTACCACCCGAAGCAAATCAAAAGTAGTGACTGGGGCACCCAGCTCATCCAAGAGCACCTGGAGCTGGGAGAGAAAGTCTCCGGCTTCGGCTGGCCAACAGTAGGCCCCAAAGCCGAGGTGACCTCTCTCACTTTACAAGCAGAGAGGTGGCTGCAACGCGCGCAGTCAGCTAAAACCCCGTCATCTGAGGACCGGGAGCGCGTCATAAATAAAACTGTGGAGGCCTCCTCGAATGTTAAGACTTTTGGCCCCACAGCTACTAGAGGGAACAAGCTCGAGTGGCGGCAATTTCTGGAAGATTTTAAGTCAGCCGTCCTCTCTTTGGAGCTTGATGCAGGTATAGGCGTGCCATACATCGCCTAT---GGAAGACCCACTCATAAAGGTTGGGTGGAAGACCCG------AAACTCCTGCCAGTGCTCGCCCGACTCACTTTCAACCGTTTACAGAAGATGTTGGAAGTCGAGTCTTCTGATATGAGCGCTGAAGAGCTTGTTCAAGCTGGTCTCTGTGATCCTATAAGGACTTTTGTGAAGAGAGAACCGCACAAGCAATCTAAACTCGATGAAGGACGCTACCGCCTCATCATGAGTGTTTCCCTAGTAGATCAATTGGTAGCCCGGGTTCTGTTCCAAAACCAGAACAAGCGAGAAATCGCTCTTTGGAGGGCAAATCCCTCAAAACCCGGTTTTGGCTTATCTACGGATGAGCAAGTGCTGGAGTTTGTACAGGCTCTGGCCGCACAAGTGGAA---GTC---TCACCAGAAGAAATGATTACCTCGTGGGAGAAGTACCTTGTGCCAACTGATTGCTCCGGCTTTGACTGGAGCGTTGCGGAATGGATGCTACATGACGATATGGTCGTCCGCAATAAACTCACACTGGACTTAAATCCTACAACGGAGAAGTTACGATCTGCGTGGCTAAAATGCATCTGCAATAGTGTCCTGTGTTTGAGCGATGGCACTCTCCTCGCCCAAAGGGTCCCCGGCGTTCAGAAGTCTGGTAGCTACAACACAAGTAGTTCAAATTCAAGGATCCGAGTTATGGCCGCCTACCACTGTGGGGCTGACTGGGCCATGGCGATGGGAGATGATGCCCTTGAATCAGTCAACACCAACCTAGAGGTGTATAAAAGTCTAGGTTTCAAAGTCGAGGTTTCAGGACAACTGGAATTCTGCTCTCACATTTTTAGAGCGCCTGACCTCGCCCTTCCCGTGAATGAGCGCAAAATGCTGTATAAGCTCATCTTCGGATACAAT------CCGGGAAGTGGGAATCTGGAAGTAGTCGCGAACTACATTGCCGCCTGCGTATCAGTTCTGAATGAACTGCGGCATGACCCA---GATTTAGTTGCTCTCCTTCACTCGTGGCTAGTCTCTTTCATCTTCAACAAGGACTCAATCAAGGATAGTTCCTCAGGATCTGTCACCTTCGGGCCGTCTCTATCAGAGAGCGTCGCGCTTTCAGGTGGAGTTCTCAAAGCCTACCATGAATATAAGATCACAATGGTCAACATACGCTTCGTCAGTGAATCTTCTTCCACAGCGGAGGGCTCCATCGCTTACGAGCTGGACCCCCAC---TGCAAGCTTACTAGTCTCCAATCCACC---CTGCGTAAGTTCCCCGTCACCAAAGGCGGGCAAGCGACTTTTCGGGCTTCGCAGATTAACGGG---GTAGAGTGGCATGATACA---TCCGAAGATCAATTTAGGCTGCTCTACAGAGGCAATGGGACGAAGAACGTTGCCGCCGGTTTCTTCCAGATCCGGTTTACTGTGCAATTGCACAACCCGGAACCGGTTTTGGGGTTATGAAGGAAATCCTCAGAGCAAGATCTTGACGGCGGAGAATGATAGAAATATCGACTCCCGCCCCTTGAATTTTGTCTCTATGTATAAGTGGGAAGATGAGAAGTGGGATAAAGTCAATCTCCAGGCTGG---TTATTCAAGAAACGATCGGCGATGCATGGAGACATACCTGACCATTCCAGCAGACAAAGGAAAATTCCATGTCTATCTTGAAGCTGATGGCGAGTTTGTAGTCAAGCATATTGGCGGCGATCTCGATGGTAGTTGGCTCGGCAATATTGCCTA---TGATGTCTCGCAAAGAGG---CTGGACTGTGGGAAATTACAAAGGGTGTAAAATAAAGAATTATCAGACGAATATCACCTTTGTAGCGGGGCACCCGGAGGCTAAAATGAATGGCAAAGCTTTTGACAGCGCCCGGGCAGTTGAAGTTGATTGGTTCGCTTCCTTTGAACTTGAGTGTGATGATGAAGAAGGAAGCTGGATGATTTATCCCCCGCCGATCCAGAAGGATTCCTCCTATAACTACACCGTGTCATACGGGAATTATACGGAGAAGTATTGTGAATGGGGAGCCATATCCGTCTCTATAGACGAAGACAA
>PeVYV-2
GAAAAACAAGTT------AAGGGA---TTTATTTCTTTGAAAATCCCCCAGAGCCCCCCCCGTGGAAGCGTGCTACTCGTGCAA---CATGAAGACAAC------TCTCATGCCGGGTATGCCAGCTGTGTACGGTTATATGACGGCACTCTAGCCCTCATGACCTGTCACCACGTGGGCACAGGG---GTTCCCGGAGGA---------------AAGGTGACCTCCACGAAAACACCT---AATAAAATACCACTCCGCCTATTCACACCTCTGATCTCTTCAGAAAAAGGAGATTTCATGTTAATGAGCGGGCCTCCAAAT---TGGGAGAGCCTGTTAGGCTGTAAAGGAGCCCACTTCGTTTCCGCGTCACAACTTGCTAAATCTAAGATGCGG---TTCTTCTTCATAGAG---AAAAACGAGTGGATGGCTGATCATGGTGAGATTGTAGGTCCACGTGAT---CAC------TGGTTTGCCACAACGCTCTGCAACTCAGAGCCTGGACATTCTGGCACCCCGATCTTTAATGGCAAA---ACTATAGTGGGTGTGCACGCTGGAGGT---GAGAACGAA---------CAAAACTTTAAT---GTGATGGCAACGATCCCTCCTGTCCCCGGTTTGACGACC------------CCACGGTATGTG---TTTGAAACAACTGCTCCCCAGGGTCGAGTCTTCACTGATGAGGACCTAGGGTTCCAACAATGCGGAAGCCTCCCC---CAGTACTACCACCCAAAGCAAATCAAAGGTTGTGAATGGGGCACCCAGCTCATCCAAGAACACCCTGAGCTGGGAGAGAAAGTCTCCGGCTTCGGCTGGCCAACAGTAGGCCCCCAAGCCGAGGTAACCTCTCTCACTTTACAAGCAGAGAGGTGGCTGCAACGCGCGCAGTTAGCTAAAATCCCGTCATCTGAGGACCGGGAGCGCGTCATAAATAAAACTGTGGAGGCTTCCTCTAATGTTAAAACTTTTGGCCCCACAGCTACTAGAGGGAACAAGCTCGAGTGGCGGCAATTTCTGGAAGATTTTAAGTCAGCCGTCCTCTCTCTGGAGCTTGATGCAGGTATAGGCGTGCCGTACATCGCCTAT---GGAAGGCCCACTCATAAAGGTTGGGTGGAAGACCCG------AAACTCCTGCCAGTGCTCGCCCGACTCACTTTCAACCGTTTACAGAAGATGTTGGAAGTCGAGTCCTCTGATATGAGCGCTGAAGAGCTTGTGCAAGCTGGTCTCTGTGATCCGATAAGGACATTTGTGAAGAGAGAACCACACAAGCAATCCAAACTCGATGAAGGCCGCTACCGCCTCATCATGAGCGTTTCACTAGTAGATCAATTGGTAGCCCGGGTTCTGTTTCAAAACCAGAACAAGCGAGAAATCGCTCTTTGGAGGGCAAATCCCTCAAAACCCGGTTTTGGCTTGTCTACGGATGAGCAAGTGCTAGAGTTTGTACAAGCTCTGGCCGCGCAAGTGGAA---GTC---CCACCAGAGGAAGTGATTACCTCGTGGGAGAAGTACCTTGTGCCGACTGATTGCTCTGGATTTGACTGGAGCGTTGCGGAATGGATGCTACATGACGATATGGTCGTCCGCAACAAACTCACACTGGACTTAAATCCGACAACGGAAAAGCTACGATCTGTGTGGCTGAAGTGCATCTGCAATAGTGTCCTGTGTTTGAGCGATGGCACACTCCTTGCCCAAAGGGTCCCCGGCGTTCAGAAGTCCGGTAGCTACAACACAAGTAGCTCAAATTCAAGGATCCGAGTTATGGCCGCCTACCACTGTGGGGCTGACTGGGCCATGGCGATGGGAGACGATGCTCTCGAATCAGTCAACACTAACCTAGAGGTGTATAAAGATCTAGGTTTTAAAGTCGAGGTTTCAGGACAACTGGAATTCTGCTCTCACATCTTTAGAGCGCCTGACCTTGCCCTTCCCGTGAATGAGCGTAAAATGCTGTACAAGCTCATCTTCGGATATAAT------CCGGGAAGTGGGAATCTGGAGGTTATCTCCAACTATATCGCCGCTTGTGTATCAGTTCTAAACGAATTGCGGCATGACCCA---GATTCCGTTGCTCTCCTTCACCAGTGGTTAGTCTCTTTCATCTTCAACAAGGACTCAATCAAGGATAGTTCCTCAGGAACTGTCACCTTCGGGCCGTCTCTATCAGAGAGCATCGCGCTTTCAGGTGGAGTTCTCAAAGCCTACCATGAGTATAAAATCACAATGGTTAATATACGCTTCGTCAGCGAATCCTCTTCCACAGCGGAAGGCTCCATCGCTTACGAGCTGGACCCCCAC---TGCAAGCTTACTAGTCTCCAATCCACC---CTGCGCAAGTTCCCCGTCACCAAAGGCGGGCAAGCGACCTTTCGGGCTTCGCAGATTAATGGG---GTAGAGTGGCACGATACA---TCTGAAGATCAATTCAGGCTGCTCTATAAAGGTAACGGAACAAAAGGCGTTGCCGCTGGGTTTTTCCAAATCCGGTTTACTGTGCAACTGCACAACCCCAGCCGGTTTTGGGGTTATGAAGGCAACCCGCAGAACAAGATTCTCACGGCAGAGAATGATAGAAATATCGACTCTCGCCCTTTGAATTTTGTCTCGATGTATAAGTGGGAAGATGAGAAGTGGGACAAAGTCAACCTCCAAGCTGGT---TATTCTCGGAATGATCGGCGTTGTATGGAAACATACTTAACCATCCCGGCAGACAAAGGAAAGTTCCACGTCTATCTTGAAGCCGATGGAGAGTTTGTCGTCAAACATATTGGCGGCGATTTGGATGGGAGTTGGCTTGGCAATATTGCCTAT---GATGTCTCGCAACGTGGC---TGGACGGTGGGGAATTACAAAGGTTGCAAGATAAAGAATTATCAAACGAATACTACCTTTGTGGCGGGGCACCCGGATTCGAAAATGAATGGCAAATCCTTTGATAGCGCCCGGGCTGTAGAAGTAGATTGGTTCGCTTCTTTCGAACTTGAGTGTGATGACGAGGAAGGAAGCTGGATGATTTATCCCCCCCCAATTCAGAAAGATGTCTCCTATAATTACACCGTTTCATACGGAAATTATACGGAGAAGTATTGTGAGTGGGGAGCCATTTCTGTTTCTATAGATGAAGATAAT
>BWYV
GAGAAATCCGTT------GAGGGT---TTCCTATCCTTCAAGATCCCACAGTCCCCCCCAAAGAACAGTGTCCTCCAAGTGCAA---CATCCAGACGGC------TCCCACGCAGGCTATGCCACATGCGTGACGCTTTACAATGGAACAACCGGTCTTTTGACCGCACAACATGTAGTT---------TCGTCTGGGTGC---------------AAGGTCGTGTCGACAAGGAACGGG---AATAAAATCCCCTTGTCTGAGTTTAAGGTTGAAATTGAATCACCGACACGAGACCTAATGCTAATGACAGGACCACCAAAC---TGGGAAGGAACCCTTGCTTGCAAGGCTGTGAACTTCCAGACAGCATCTAACCTCTGCAAATCAAAAGCATCC---TTCTTCACCTTCAAT---GGGGAAGCATGGGAATCATCAAATGCAGAGATTACAGGGATCTCCCCCTGCCGA------AAATTCGTCTCCGTCCTGAGCAATACAGATCCAGGACACAGCGGCACCCCGTACTTCAACGGTAAA---ACGTTATTAGGTGTGCATATAGGCGGA---GCGAAAGAG---------GAGAATGCCAAT---TACTTGGCCCCCGTACCCCCTCGTGCCGGTTTAACAACT------------CCAAATTATGTG---TTTGAGACCACGGCACCACAGGGAAGAATCTTCACAGAAGAGGAGATTGGTTTCGAGCAAATCGGAAGTCTCCCC---CAGTTTTACCACCCTAAACAAAAGGGCGAATCGCGTTGGGGAGCAAAAGTCCTCCAGCTCCACCCAGAGTTGGAAGCCCAAACCCGCGGCTTCGGGTGGCCCCAGTTCGGGGCCCAAGCGGAATTGAAATCCTTGCGGCTACAAGCCGCCAGGTGGCTGGAACGCGCCCAGCAAGTTAAAATCCCCTCAACTGAGGAGCGGGAGCGCGTCATAAGGAAATGCTGCGAGGCCTACCAAAACGCCAAATCTAATGGGCCTAACGCAACGCGAGGAAACAAGCTCTCCTGGGACAACTTCCTAGAGGACTTTAAGCAAGCTGTCTTCTCGCTCGAGTTTGACGCCGGCATCGGAGTACCGTACATCGCTTAC---GGGAAGCCGACACACCGGGGATGGGTTGAAGACCAA------GAGTTACTCCCCATTTTAGCTCGCCTGACCTTCATCCGACTACAGAAGATGTTGGAGGCTAGGTTCGAAGAGCTTTCCCCGGAACAGCTAGTGCAAGAAGGGCTCTGTGACCCAATACGAGTCTTTGTCAAAGGAGAGCCGCACAAGCAGTCCAAACTCGATGAGGGGCGCTACCGCCTCATAATGAGCGTTTCCTTGGTGGATCAATTGGTAGCCCGGGTCTTGTTTCAGAACCAGAACAAGCGTGAAATCGCCCTATGGAGGGCTGTACCATCCAAACCCGGTTTTGGCTTGTCCACGGACGAGCAAGTCGTGGAGTTTGTTCAAATGCTCTCCGCGCAGGTGAAA---GTA---AGACCTCCCCAACTGATTAGTGATTGGAGGCAACACCTAGTTGCAACTGATTGCTCCGGTTTTGACTGGAGTGTTTCGGATTGGCTTCTTGAAGATGACATGGAAGTCCGAAACCGCCTCACCACGGATCTTAACGAGACAACAAGCAAGCTTCGCGCTGCTTGGTTGAAATGTATCTCCAACAGTGTCCTGTGTCTCTCCGATGGCACCCTGCTCGCGCAGCGTGTGCCTGGAGTTCAAAAGTCAGGAAGCTACAATACCTCCTCATCCAATTCACGGATTCGAGTGATGGCTGCTTTCCACTGTGGAGCCGAGTGGGCGATGGCGATGGGCGATGACGCCCTAGAATCAGTTAGCACCGACCTGGGGAAATACGCCGCCCTGGGTTTCAAAGTCGAGGAATCTTCAAAACTGGAATTTTGTTCTCATATTTTTGAGCGTGAAGACCTCGCCGTTCCGGTCAATAAGGCCAAAATGATTTACAAGCTAATACATGGCTATGAA------CCGGAATGTGGCAACCCTGAGGTGCTTGTTAATTATCTGACCGCGTGCTTCGCGATTCTTAATGAATTACGGTCAGATCCT---CAGATGGTCCAAACTCTCTATTCGTGGCTGGTCAAATTTGTTTTCTCGAAAGACAATCTCGCGGGAAGTTCCAGTGGAGCAATCACGTTCGGGCCGAGTCTATCAGACTGCCCAGCATTCTCTAATGGAATACTCAAGGCCTACCATGAGTATAAAATCTCGATGGTCATTTTGGAGTTCGTCTCCGAAGCCTCTTCCCAAAACTCCGGTTCCATCGCTTACGAGCTGGACCCACAC---TGTAGGCTCGACGCCCTTTCCTCAACC---ATCAATAAGTTCGGGATCACAAAGCCCGGGAGGAGGGCGTTTACAGCGTCTTACATCAACGGG---ACGGATTGGCACGACGTT---GCCAAGGACCAATTCAGGATCCTCTACAAAGGCAATGGTTCTTCATCGATAGCC---GGTTCTTTTAGAATCACTATGAAGTGCCAATTCCACAACCCCTATCGTTTCATCGTCTATACTGGTGTCCCTGTGACCCGTATAATGGCCCAATCAACAGATGATGCCATCTCTTTGTATGACATGCCGTCTCAACGGTTTCGTTACATAGAGGACGAGAACATGAACTGGACGAACCTCAATTCTCGATGGTATTCCCAGAATAATTTAAAAGCCATC---CCGATGATAATAGTACCAGTCCCTCAAGGTGAGTGGACTGTGGAAATTTCGATGGAAGGGTATCAACCAACCTCAAGCACCACAGATCCTAATAAGGACAAACAAGATGGTCTCATTGCATACAATGATGACCTCAACGAGGGT---TGGAATGTGGGGATTTACAACAATGTGGAGATAACCAACAATAAGGCCGACAACACTCTGAAGTACGGCCACCCAGACATGGAACTCAATAATTGTCACTTTAATCAAGGACAATGTCTGGAGAGAGATGGAGATTTAACCTGTCATGTGAAAACAACTGGCGACAATGCCTCCTTCTTTATTGTTGGTCCCGCCGTCCAGAAGCAATCAAAGTATAACTACGCCGTTTCTTACGGAGCCTGGACGGATCGGATGATGGAGATAGGAATGATCGCTATTGCTCTTGACGAGCAAGGA
>PeVYV-4
GAGAAACAAGTT------AAGGGA---TTTATTTCTTTGAAAATCCCCCAGAGCCCCCCCCGTGGAAGCGTGCTACTCGTGCAA---CATGAAGATAAT------TCTCACGCCGGGTATGCTAGCTGTGTACGGTTATATGACGGCACTTTGGCCCTCATGACCTGTCACCATGTGGGCACAGGG---GTTCCCGGAGGA---------------AAGGTGACCTCCACGAAAACACCT---AATAAGATACCGCTCCGCCTGTTTACACCTCTGATCTCTTCTGAAAAAGGAGATTTCATGTTAATGAGCGGACCCCCGAAT---TGGGAGAGTCTGCTAGGCTGTAAAGGAGCCCACTTCGTTTCCGCATCACAACTTGCTAAATCTAAGATGCGG---TTCTTTTTCATTGAG---AAAAACGAGTGGATGGCTGATCACGGTGAAGTTGTGGGTTCACGTGAT---CAC------TGGTTTGCTACAACGCTCTGCAACTCAGAGCCTGGACATTCTGGCACCCCGATTTTTAATGGCAAA---ACCATAGTGGGTGTGCACGCTGGAGGT---GAGAATGAA---------CAAAACTTTAAT---GTTATGGCAACGATCCCTCCCGTCCCCGGTTTGACGACC------------CCTCAGTATGTC---TTTGAGACTACTGCTCCTCAGGGTCGAGTCTTCACTGATGAGGACCTAGGGTTCCAACAATGCGGAAGCCTCCCC---CAATACTACCACCCAAAGCAAATCAAAGGTAGCGACTGGGGCACCCAGCTCATCCAAGAACATCCAGAGCTGGGAAAGAAAGTCTCCGGCTTCGGCTGGCCGGCAGTAGGCCCTAAAGCCGAGGTGACCTCTCTCACTTTACAAGCAGAGAGGTGGCTGCAACGCGCGCAGTCAGCTAAAATCCCGTCGTCTGAGGAGCGGGAGCGCGTAATTAATAAAACTGTGGAGGCCTACTCTAATGTTAAAACTTTTGGCCCAACAGCTACTAGAGGGAACAAGCTCGAGTGGCGGCAATTTTTGGAAGATTTTAAGTCAGCCGTCTTTTCTCTGGAGCTTGATGCAGGTATAGGCGTACCATATATCGCCTAT---GGAAGGCCCACTCACAAAGGTTGGGTGGAAGATCCG------AAACTCCTGCCAGTACTCGCCCGACTCACTTTCAACCGTTTACAGAAGATGTTGGAAGTCGAGTCTTCTTGTATGAGTGCTGAAGAGCTTGTGCAAGCTGGTCTCTGCGATCCGATAAGGACATTTGTCAAAAGAGAACCACACAAGCAATCTAAACTCGATGAAGGTCGCTACCGCCTCATCATGAGTGTTTCCCTAGTAGACCAACTGGTAGCCCGGGTTCTGTTCCAAAACCAGAACAAGCGAGAAATCGCTCTTTGGAGGGCAAACCCCTCAAAACCCGGTTTTGGCTTGTCTACGGATGAGCAAGTGCTAGAGTTCGTGCAGGCTCTGGCCGCACAAGTGGAA---GTT---CCACCGGAGGAAGTGATTACCTCGTGGGAGAAGTACCTTGTGCCGACTGATTGCTCCGGCTTTGACTGGAGCGTTGCGGAATGGATGCTTTATGATGATATGGTTGTCCGCAATAAACTCACACTGGACCTGAATCCTACAACGGAGAAGCTACGATCTACGTGGCTGAAATGTATTTGCAACAGTGTCCTGTGTTTGAGCGATGGCACACTCCTCGCCCAAAGGATCCCCGGCGTTCAAAAGTCTGGTAGCTACAACACAAGTAGCTCAAATTCAAGGATCCGAGTCATGGCAGCTTACCACTGTGGGGCTGACTGGGCCATGGCGATGGGAGATGATGCCCTCGAATCAGTCAACACCAACCTAGAGGTGTATAAAAGTCTAGGTTTTAAAGTCGAGGTTTCAGGACAACTGGAATTCTGCTCTCACATCTTTAGAGCGCCTGACCTTGCCCTTCCCGTAAATGAGCGTAAAATGCTGTACAAGCTCATCTTCGGATACAAT------CCGGGAAGTGGGAATCTGGAGGTTATCTCCAACTACATTGCCGCCTGTGTGTCAGTTTTGAATGAGCTGCGGCACGACCCA---GATTCTGTTGCTCTCCTTCACCAGTGGCTAGTCTCTTTCATCTTCAACAAGGACTCAATCAAGGATAGTTCCTCAGGATCTGTCACCTTCGGGCCGTCTCTATCAGAGAGCATCGCGCTTTCAGGTGGAGTTCTCAAAGCCTACCATGAATATAAGATCACAATGGTCAACATACGCTTCGTCAGTGAATCCTCTTCCACAGCGGAGGGCTCCATCGCTTACGAGCTGGACCCCCAC---TGCAAGCTTACTAGTCTCCAATCCACC---CTGCGTAAATTCCCCGTCACCAAAGGCGGGCAAGCGACTTTTCGGGCCTCGCAGATTAACGGG---GTAGAGTGGCACGATACA---TCCGAAGATCAATTTAGGCTGCTCTACAAAGGCAACGGGACGAAGAATGTGGCTGCCGGTTTCTTCCAGATCCGGTTTACTGTACAGCTGCACAACCCGAACCGGTTTTGGGGTTATGAAGGAAATCCTCAGAGCAAGATCTTGACGGCGGAGAATGATAGAAATATCGACTCCCGCCCCTTGAATTTTGTCTCTATGTATAAGTGGGAAGATGAGAAGTGGGATAAAGTCAATCTCCAGGCTGGT---TATTCAAGAAACGATCGGCGATGCATGGAGACATACCTGACCATTCCAGCAGACAAAGGAAAATTCCATGTCTATCTTGAAGCTGATGGCGAGTTTGTAGTCAAGCATATTGGCGGCGATCTCGATGGTAGTTGGCTCGGCAATATTGCCTAT---GATGTCTCGCAAAGAGGC---TGGACTGTGGGAAATTACAAAGGGTGTAAAATAAAGAATTATCAGACGAATATCACCTTTGTAGCGGGGCACCCGGAGGCTAAAATGAATGGCAAAGCTTTTGACAGCGCCCGGGCAGTTGAAGTTGATTGGTTCGCTTCCTTTGAACTTGAGTGTGATGATGAAGAAGGAAGCTGGATGATTTATCCCCCGCCGATCCAGAAGGATTCCTCCTATAACTACACCGTGTCATACGGGAATTATACGGAGAAGTATTGTGAATGGGGAGCCATATCCGTCTCTATAGACGAAGACAAC
>PABYV
GAAAAACAGTTA------AAGGGG---TGGAACTCATTTGAAATCCCGATGAACCCCCCTTCGAAGTCCGTGATAGAGATTACC---TACGATAATGGT------AGTCACTGTGGGTATGCGGTTACTGTGCAGACCTACAAGAAGACAGCCTCTGGAGCCTTTGAGAGCGCTGTCTTAACGAGCCTCCACTGCCTGGATGGCGGCGATGAAAAATTCCTATTCTCTCGCCGCACAGGC---CAAGGGATTCCCCTGGCTCAATGTACCACCCTAGCCGTCTGGAAGTCATTAGATTTATGTCTTTTGACTCCACCCGCAAAT---TTCCAATCCACTCTTGGAGTGAAGCCATGCCCCATGGTGTGCATGGATAGATTGGCAGGGTGCGATGCCTCC---TTCTTCCGTTTGAACCAAGAAGGAGCCTGGAGTATGACCAATTGCAAGCTCTTAGGAGCTCAGAAA---GAC------GGCTCTGTCGCCGTGCTTGTCAACTCCCAGCCAGGGCACAGCGGTTCCCCATTCTTCAATGGGAAG---AACGTTTTAGGAGTGCTCAGGGGT------CCGGATCCC------GACAACAATTTCAAC---ATCATGAATCCGATCCCTGCCATCGAGGGTCTCACCGTT------------CCTGAGTTACGG---TTCGAGACAACTGCTCCAACTGGCAAGCTGTTCACAGATGATAATCTGGGGTTCCGTAACTGCGGATACCTGCCC---CAATTCTACCGGCCCGGGAAAAAGGCCGAGACGGAATGGGGGAAAACCCTCACCAAAGAATATCCCGCACTGGGTGCGGCGACAAGAGGGTTCGGCTGGCCCGAGTTCGGGCCAGCCGCGGAGCTAAAAAGCTTGCGGCTCCAATCCGCTCGCTGGAGAGAACGCGCCTCTTCAGCCACCGAACCATGCCAATCTGAGCGTGAGCGCGTCATTGCTGAGCTTACGGAGCGCTACAGCAATGTAAGGTCCTGTGCTCCGGCTTGTGCAAGACAGGAAACACTGTCGTGGGATGGCTTTCTCGAAGACATTAAAAGCGCCATCCCCTTCCTGTCCCTGGACGCCGGTGTAGGAGTTCCCTACATCGCCTAT---GGTAAACCCACCCTCGCGCAATGGGTGCACGACGAA------AGTCTGTTGCCCCTTGTCGCTCGGCTGGCTTTTGACCGCCTAAAGAAGATGTCAGAAGTTAGCTTTGAAGCGCTTTCGCCCGAGGAATTGGTCCAGGAGGGTCTCTGTGACCCTATAAGAGTGTTCGTTAAGGGCGAACCGCACAAGCAATCGAAACTGGATGAAGGCCGCTACCGCCTCATAATGTCAGTTTCCATGGTTGATCAATTGGTAGCCCGGGTTTTATTCCAGAACCAAAATAGAGCCGAGATCGCTTTGTGGAGAGCGATCCCGAGTAAGCCCGGTTTAGGACTATCCACAGATGAGCAAATTACCGACTTTGCTCAAAATCTCTCCCAGTATGTG------AGGGAGAGTCGTGGGGACATTATTGAACGATGGCATGAGTGTGTCGTCCCCACGGATTGCTCCGGTTTTGACTGGAGCGTGTCATCATGGATGCTCGAAGATGACATGGTGGTCAGGAACAACCTGACCCTCGATAATACCGAGCTCACCAAGCGATTAAGGGCCGCTTGGTTGAAGTGCATAGCGAACTCTGTGCTATGCCTATCTGATGGCACATTGCTTGCCCAGGAATTCCCCGGCGTACAGAAGTCGGGAAGCTATAATACAAGCTCCTCCAATTCAAGAATCCGCGTAATGGCGTCGATCTATGCAGGAGCTTCCTGGTGCATAGCTATGGGCGATGATGCCCTGGAGTCCAGTGACACAGATCTTAAAGTATATTCAGATCTTGGACTCAAAGTCGAGGTTTCGGACAAACTAGAGTTTTGTTCGCATCATTTCAAAAGTTCGAGCCTCGCCATTCCGGTCAATGTCGGAAAGATGTTATACAAGTTGATCCATGGGTATAACATTAGACCGGGATGTACATCCATGGAGGTGATCGCGAACTACATGTCCGCCTGCTATTCAGTTCTTAATGAGTTGCGGCATGTACCT---GAAGCGATCCCCTTGGTGAGCGCGTGCCTTTTCTCTTTCGTATTTTCAAAAGACAATCTCTCGGGCAGTTCCTCAGGAAGTATCACCTTCGGGCCGTCTCTATCAGAGAGCCCAGCATTCAGCTCTGGAATACTCAAGGCCTACCATGAATATAAAATCACAATGGTTAAGTTGGAGTTCATCTCCGAGGCCTCTTCCACCTCCTCAGGCTCCATCTCTTATGAGTTGGACCCCCAT---TGCAAACTTAGCTCCCTCCAATCCACG---GTTAATAAATTCGGAATCACCAAGAACGGGTCACGGAGTTGGACAGCTAAGTTCATCAACGGG---CTGGAATGGCACGACGCA---ACTGAAGATCAATTCAGGATCCTCTACAAAGGAAATGGATCCTCCTCGGTTGCG---GGCAGCTTCAAGATCACCATCCAGTGCCAGGTCCAGAACCCGGCCAGATTCTGGGGTTACGAAGGGAACCCACAATGTAAGATTATCACTGCAGAAAATGACAGAAATATTGACGTCAAGAGTCTCTACTCCGTCAGTATGTACAAGTGGGAAAATGAAAAGTGGGACACTATCAATCTCCAGGCGAAT---TATTCGCGCAATGATCGCAGATGCGCCGAGCCCTACATGGTTGTGCCAGCGGACAAAGGAAAATTTCACGTCTACATTGAGTGTGACGGTGAATTCGTTGTGAAGCACATAGGCGGAGATATTGATGGGAGTTGGCTGGGGAACATCGCATAC---GATAGATCTCAACGGAGT---TGGACGGTCGGAGAGTACAAAGGTTGTAAGATAGAAAACTTTCAAAACAACACCACCTTTGTCCCCGGCCACCCCGATGCAACTATGAATGGAAAACATTTTGACACAGCTCGGGTTGTAGAGGTTGATTGGTTCGCCTCATTCCACCTCATATGCGATGACGACGAAGGAGGCTGGTTATTATACCCTCCCCCTATCCAAAAGGATAGTTCGTACAATTACACAGTATCATATGGAAATTATACAGAGAAATACTGTGAATGGGGGGCGATTTCAGTTTCAATAGATGAGGACGAT
>TuYV
GAAAAGGCCATA------GACGGT---TTCAAGAGTTTCACTATCCCGCAGAGTCCCCCAAAATCTTGCGTGATTCCCATCACC---CACGCAAGCGGA------AACCACGCTGGCTATGCCAGTTGTATCAAGCTATATAACGGAGAAAATGCTCTAATGACGGCAACTCACGTCCTACGTGAT---TGCCCCAACGCC------------GTGGCTGTTTCCGCCAAAGGACTCAAA---ACGCGGATTCCACTCGCAGAATTCAAAACAATCGCGAAATCCGACAAAGGTGATGTTACCCTCCTTCGCGGCCCCCCCAAT---TGGGAAGGACTGTTGGGCTGTAAAGCGGCCAACGTTATAACAGCTGCTAACCTAGCGAAATGCAAAGCATCC---ATATACTCTTTTGAC---AGAGATGGCTGGGTTAGCAGTTATGCCGAGATCGTAGGCTCAGAA------GGT------ACAGATGTTATGGTTCTGAGCCATACGGAAGGAGGACACTCCGGAAGCCCCTACTTCAATGGTAAA---ACCATCTTGGGGGTTCATTCAGGTGCC---AGTGCT---------ACTGGAAATTACAAT---TTAATGGCACCAATCCCATCCCTCCCCGGACTTACTAGT------------CCGACTTATGTG---TTCGAAACCACCGCACCACAAGGAAGAGTTTTCGCACAAGAAGATATCGGCTTCCGTCACTGCGGCAAACTGCCC---CAATACTACCACCCCAAGCAAAAAGAAGAATCTAGCTGGGGGAAGACCCTCGTCGGGAACCATCCCGCGTTGGGTGAGAAAACAAGCGGCTTCGGCTGGCCCAAGTTCGGCCCCGAAGCAGAACTGAAGAGCCTGCGACTGCAGGCTTCACGGTGGCTGGAACGCGCCCAGTCCGCAGAAATACCCTCTGACGCTGAGAGGGAGCGTGTGATTCAAAAGACCGCAGATGTTTACCATCCTTGCCAAACAAATGGGCCTGCGGCAACCCGAGGAGGAACACTAACCTGGAACAACTTCATGATTGATTTCAAACAGGCAGTGTTCTCGCTGGAGTTCGATGCCGGAATCGAGCTCCCCTATATTGCCTAT---GGCAAGCCCACACACCGTGGGTGGGTTGAAGACCAG------AAACTCCTTCCAATCCTAGCTCAATTGACCTTCTTCCGACTACAGAAGATGTTGGAGGTCAATTTCGAAGATATGGGACCTGAGGAGCTGGTCCGGAACGGTTTGTGTGATCCCATCCGATTATTCGTGAAGGGTGAGCCGCACAAGCAAGCGAAGCTCGATGAAGGCCGCTACCGCCTCATAATGAGCGTTTCCCTCGTGGATCAACTGGTAGCCCGGGTTCTGTTTCAAAATCAGAACAAGCGGGAAATTGCCCTGTGGAGGGCCATCCCCAGCAAACCCGGTTTTGGCTTGTCTACGGATGAGCAAGTGCTGGACTTTGTGGAAAGTCTGGCCCGTCAAGTAGGC---ACC---ACTACGACAGAGGTGGTTGCCAATTGGAAGAATTACTTGACGCCCACGGATTGCTCCGGTTTTGACTGGAGTGTTGCGGATTGGATGCTTCACGACGACATGATCGTCCGCAACAGACTTACCATCGACCTCAACCCCGCTACAGAAAGATTAAGATCTTGCTGGTTGAGGTGCATTTCAAACTCAGTATTGTGCCTGAGTGATGGCACCCTTTTAGCCCAAATTCATCCGGGCGTTCAGAAGAGTGGGAGCTATAATACATCAAGCTCCAACTCCCGGATCCGAGTTATGGCCGCCTTCCACACAGGTGCCATCTGGGCTATGGCGATGGGTGATGATGCCCTCGAGTCCAATCCCGCTGACCTAGCAGCGTACAAGAAACTAGGTTTCAAGGTTGAGGTTTCCGGACAACTGGAATTCTGCTCTCATATCTTTAGAGCGCCGGACCTCGCCCTCCCTGTGAACGAAAATAAGATGATCTACAAACTGATCTATGGCTATAAT------CCAGGGAGCGGAAACGCTGAGGTAGTTTCAAACTACTTGGCCGCTTGTTTCTCAGTTCTGAACGAGTTGCGGCATGATCCA---GCGTCCGTTGAACTTCTTTACTCGTGGTTAGTCGATTTTGTTTTCTCAAAAGACAATCTCGCGGGAAGTTCCAGCGGAGCAATCACGTTCGGGCCGAGTCTATCAGACTGCCCGGCATTCTCTAATGGAATGCTCAAGGCCTACCATGAGTATAAAATCTCAATGGTCATTTTGGAGTTCGTCTCCGAAGCCTCTTCCCAAAATTCCGGTTCCATCGCTTACGAGCTGGACCCACAC---TGTAAACTCAACTCCCTTTCCTCAACT---ATCAACAAGTTCGGGATCACAAAGCCCGGGAAAAGGGCGTTTACAGCGTCTTACATCAACGGA---ACGGAATGGCACGACGTT---GCCGAGGACCAATTCAGGATCCTCTACAAAGGCAATGGTTCTTCATCGATAGCT---GGTTCTTTCAGAATCACCATTAAGTGTCAATTCCACAACCCCTATCGTTTTATCGTCTATACTGGAGTCCCCGTGACTCGTATAATGGCTCAATCTACGGATGATGCCATCTCTTTGTATGATATGCCGTCCCAACGGTTTCGCTACATAGAGGACGAGAACATGAACTGGACGAACCTCGATTCTCGATGGTATTCCCAGAATTCTTTGAAAGCCATC---CCGATGATAATAGTGCCAGTCCCTCAAGGTGAGTGGACCGTGGAAATATCGATGGAGGGGTATCAACCAACCTCAAGCACCACAGATCCTAACAAGGACAAACAAGATGGTCTCATCGCCTACAACGATGATCTTAGTGAAGGT---TGGAACGTGGGGATTTACAATAATGTGGAGATAACCAACAACAAGGCCGATAATACTTTGAAGTATGGCCACCCAGACATGGAACTCAATGGCTGTCATTTCAATCAAGGACAGTGTCTGGAAAGAGATGGAGATTTGACTTGTCATATCAAGACGACTGGTGACAATGCCTCCTTCTTTGTTGTTGGACCCGCTGTCCAGAAGCAATCTAAATATAATTACGCCGTTTCGTACGGAGCCTGGACAGATCGGATGATGGAGATAGGGATGATCGCCATAGCACTTGATGAACAAGGC
>BMYV
GAGCGATCTGTA------AAAGGT---TTTCTCACCTTTACCATCAAACAAAGCCCGCCGCGTAATTGCATTCTTCAAATACAA---CACGCAGACGGT------TCCCATGCCGGTTATGCAACATGCGTAACCTTATTCGACGGGACAAACGGATTGTTGACTGCGCAACATGTAGTTGACGATTTTTACGAAGGAGACCCGAGAAAGACTCTAAAAGTCGTCTCCACCCGCAATGGA---AACAAAATCCCCCTTGATGAATTCAGAGTGACGTACACATCTGAGAAAAGGGATCAGTTGTTGATGCATGGGCCCCCAAAC---TGGGAAGGAGTTCTTGCCTGCAAGGCAGTTCACATGATTCCGGCATCGAGTGTTGCAAAATCGAAAGCAACT---TTCTTTGCTCTGTCG---GATGGTGAATGGCATTCCTCTAATGCCGAGCTCGTTGGCACATCCAAGTGCGGA------AAATTCATTTCTGTACTCAGTGACACAAAGAGTGGTCATTCGGGCACTCCCTATTTCAATGGTAAG---AGTGTTCTTGGAGTTCACATAGGCTCT---CCGAAAGAATTTGAGTCGGAAAATGTTAAC---TACATGTCTCCTATACCACGTTTTCCTGGATTAACCAGC------------CCGAACTACATA---TTTGAAACCACAGCCCTTGCTGGAAAATTTTTCAGCCAAGAGGAAGTCGGTTTCATCAAAGTCGGTGAGCTCCCC---AAGTTTTACTTCTCTAAACAAAAAGGATGCTCGGATTGGGGCACGAAGCTCACCAGCCTCCACCCAGAATTGGAGGAGAAAACCCGAGGCTTCGGGTGGCCCAAGTTCGGGCCAGCGGCGGAACTGAAATCCTTGCGGCTACAAGCCGCAAGATGGCTCGAACGCGCCGAGCAAGTTAAAATCCCTTCAACTGAGGAAAGGGAGCGCGTCGTGAGGAAATGTGTGGAAGCATTCTCGCCCACTCAAACACGAGGTCCCATGGCCACGAGAGGAAACAAACTGTCTTGGAACAATTTCCTTGAAGATTTTAAAACGGCAGTTTTCTCTCTCGAGCTCGAAGCCGGCGTAGGCGTCCCGTATGTTGCTTAC---GGTCGACGCACGCACAGAGGCTGGATTGAAGATCCA------GATCTGTTGCCGGTTTTAGCTCGTTTCACCTTCGATCGATTACAGAAGTTATCGGAGGTGAAATTTGAGCATATGAGCCCTGAACAATTGGTTCAGGAAGGTCTGTGTGACCCAATACGGTTATTCGTAAAAGGCGAGCCACACAAACAATCCAAACTTGATGAAGGACGCTACCGCCTCATCATGAGTGTCTCATTGGTTGATCAACTGGTAGCCCGGGTTCTGTTTCAAAATCAGAACAAGCGCGAGATCGCGCTTTGGAGGGCGATTCCCTCAAAACCCGGATTCGGATTGTCCACAGACGGACAAGTCGTCGATTTCATGCAAGCATTATCGGCGCAGGTGGGA---GTG---AACACTGCTGAATTACTCCAAAATTGGAAATCCCACCTTATTCCTACAGATTGCTCTGGTTTTGACTGGAGCGTTTCGGACTGGCTTCTAGAGGATGAAATGGAAGTCCGGAACAGGCTCACGTTGGACATAAATGATCTAACCAGGCGTCTGCGAGCTGGATGGCTTAAATGCCTCGCAAATAGTGTTCTCTGTCTATCAGATGGAACATTGCTCTCGCAGCAAGTGCCTGGTGTACAAAAGAGTGGCAGCTACAACACCTCCTCGTCTAACTCTAGAATTCGAGTGATGGCCGCTTACCACTCCGGAGCCTCCTGGGCCATCGCCATGGGTGATGATGCCCTTGAATCTGTAGATGCAGACCTAAGTCGATACTCATCCTTAGGCTTCAAAGTCGAGGTTTCTTCACAACTGGAATTCTGCTCTCACATTTTTGAGGAGGAGAACCTCGCCGTTCCGGTAAACAAAGCTAAAATGCTTTATAAATTGATACATGGTTATGAA------CCGGAATGTGGCAACCTTGAAGTTCTGACGAACTATCTTGCAGCTTGTTTCTCAATTTTAAACGAGCTGAGATCCGATCAA---GAACTCGTTGCCTCCCTCTATCAGTGGCTGGTCCTTTTCGTTTTCTCAAAAGACAATCTCGCGGGAAGTTCCAGCGGAGCAATCACGTTCGGGCCGAGTCTATCAGACTGCCCGGCATTCGCTGATGGAATGCTCAAGGCCTACCATGAGTATAAAATCTCAATGGTCATTTTGGAGTTCGTCTCCGAGGCCTCTTCCCAAAATTCCGGTTCCATCGCTTACGAGCTGGACCCACAC---TGTAAACTCAGTGCCCTTTCATCAACC---ATTAACAAGTTCGGGATCACAAAACCCGGCAGGAGGGCATTTGCAGCGTCTTACATCAACGGG---GCGGACTGGCATGACGTT---GCCAAGGACCAATTCAGGATCCTCTACAAAGGCAATGGTTCTTCATCGATAGCT---GGTTCTTTTAGAATCACCATGAAGTGCCAGTTCCACAATCCGTATCGTTTTATCGTCTATACTGGTGTCCCTGTGACCCGTATAATGGCCCAATCCACTGATGACGCCATCTCTCTGTACGACATGCCTTCCCAACGGTTTCGCTACATAGAAGACGAGAATATGAACTGGACAAACCTCGATTCTCGATGGTATTCCCAGAATTCTTTGAAAGCCATC---CCAATGATAATAGTACCAGTCCCTCAAGGTGAGTGGACTGTGGAAATTTCGATGGAGGGGTATCAACCAACCTCAAGCACCACAGATCCTAATAAGGACAAACAAGATGGTCTTATTGCATATAATGATGACCTCAAGGAGGGT---TGGAATGTAGGGGTTTATAACAATGTGGAGATAACCAACAATAAGGCTGATAACACTTTGAAGTACGGCCATCCAGACATGGAGCTCAATAGTTGTCATTTTAATCAAGGACAATGTTTGGAAAGAGATGGAGATTTGACTTGTCACGTTAAAACAACTGGTGACAATGCCTCCTTCTTTGTTGTTGGTCCCGCTGTCCAGAAGCAATCCAAATACAATTATGCCGTTTCATACGGAGCCTGGACAGATCGGATGATGGAGATAGGGATGATAGCCATAGCACTTGATGAACAAGGC
>Pt-PV
GAAAAAGCTGTG------GAGGGG---TACCGTAGCTTCACGGTAAATATGAAGCCTCCGAAATCTGCCGTCCTTCAACTTATT---TATGAGAAAGGA------GATCACGCTGGATATGCCAACTGCATTCGTCTCTACAACGGAGAAAATGCATTGATAACTGCTTACCACAACGGTGTTGAT------------------------------CTCACCGTTGTTGGTAAAACTGGC---AATAAAATCCCACTCTCCCAGTTTAAGGAACTCTTTGCCCACCCTCCCACTGACATAAGGATCCTAGTTGGCCCTCCAAAC---TGGGAAGGTTGTTTGGGCTGTAAAGGAGCTCACTTCACGACTGGTGATCGAGTTGGAAAATGCCCAGCCTCC---TTCTTCACTTTATAT---GACGGCGATTGGCAAAGTAACAGCGCCCAGATCGTGGGCAGCTTT------GAT------AAATATGCGACCGTCCTGTCGAACACCGATTTTGGTGATTCCGGGACGGGCTATTATAATGGCAAA---ACTTTGCTTGGAATCCACAAAGGCCAT---CCGGCAACG------GGTGAAAATTTTAAT---TTGATGGCTGTGATTCCCCCGATTCCAGGGTTGACAACC------------CCACGGTTTGTC---TATGAGACCACCATGCCCCAGGGGAGAATATTCTCTGATGAAATGGTTGGCTTCCGCCACTGTGGTAAAATCCCC---ACCTACTATTATCCCTCCCCGAAACGAGAAACGGAATGGGGGAGGAAACTCTGTGGGGCTCATCCCGAATTGGGTGAGAAAACCGCAGGCTTTGGGTGGCCCCAGAAGGGCCCCAAAGCAGAATTAAGGAGTTTGCGGCTCCAAGCTGAGAGATGGCTTGAACGGAAGCAGTCATCTATTCAACCCTCAGCTGATCAAAGAGCTTCCGTCGTCGATAGGCTTGTGCGTGAATACGCAAAATGTGAAACAAATGGTCCGCAAGCCTGTGACGGGTCTGTGCTTTCTTGGAACGGCTTTCAAAATGACTTCAAAGAAGCCGTTCAATCATTGCAGCTAAATGCTGGCGTCGGTGTTCCGTACATCGCATAT---GGGCTCCCCTTTCATAATGATTGGGTTGCAGACCCC------CAGTTGCTGCCGGTCCTTGCTCAGCTCACCTTCAACCGCCTACAGAAGATGTTGGAGGTGAGCTTTGAAGACATGACCGCTGAAGAGTTAGTTCAGAATGGTTTGTGTGATCCCATCCGTTTATTCGTGAAAGGGGAACCGCACAAGTTAAGCAAGCTTGTTGAGGGACGCTACCGCCTCATCATGTCTGTATCAATTGTAGATCAATTGGTGGCCCGGGTTTTGTTTCAAAATCAGAATAAAAGAGAGATTGCTTTGTGGAGAGCGATCCCGTCAAAACCCGGTTTTGGCCTATCCACAGACGAGCAGACCATGGATTTCATGGATAGCTTGTCAGCAGTAGTCGGC---GCC---AGCCCCGAGACACTTTGCAATCATTGGCAAGATTTGGTGTTACCGACCGACTGTTCCGGTTTTGACTGGTCAGTCGCCCAATGGATGCTCGAGGACGATATGGCAGTAAGAAATCGTCTTACTATTAATTTATCCGAGCTCACCGTGCGCTTGAGAAACGCATGGTTGAAGTGCATAGGAAATTCCGTCCTGTGCCTCTCCGACGGGATACTGCTAGCCCAATCTCTCCCCGGAATACAAAAGAGCGGGTCGTACAATACAAGTTCGACTAATTCCCGCATCCGGGTTATGGCTGCCTACCACGTTGGCGCCGATTGGGCAATGGCCATGGGGGATGATTGTTTGGAGTCCCCCAACTCGAACCTAGACGAGTATAAAGATCTAGGATTTAAAGTCGAAGCGTCGGAGAAGTTGGAATTTTGTTCTCACATCTTTGAAACCCCGACGCGCGCCACTCCGGTTAACGTGGGCAAAATGCTGTATCGCTTGATACATGGGTATAAT------CCGGAGTGTGGCAACTTAGAGGTAGTGGATAACTACCTTCACGCTGTGATATCGGTTCTAAACGAATTACGTCACGATCCA---GCGTTAGTTGCCGAGCTCTCCTCCTGGCTAATTCCATTCGTGTTCTCGAAGGACTCACTCAAAGGTAGTTCCGCTGGAAGTTTCACCTTCGGGCCGAGTCTATCAGACTGTCCGGCATTCAAGGATGGAATACTCCGGGCCTACCATGAGTATAAAATCACAATGGTCACTCTTCAGTTCGTCAGCGAGGCCTCTTCCACGGCCGCAGGTTCCTTCTCTTATGAGTTGGACCCCCAT---TGCAAAATTACATCCCTCGCTTCAACC---ATCAACAAGTTCACCATCACCAAGGGTGGTGTCAAAACTTATCAAGCGAGGTTGATTAATGGG---GAGGAGTGGCATGATTCT---TCTGAAGATCAATTCCGGATCCTATATAAAGGAAATGGAGACAGCACTACAGCT---GGCTCTTTCAAAATTACGATCCGTGTAGCCCTCCAAAATCCCTATCGGTTTCTGATTTATACTGGAGTGTTACACACTCGTATATCCGCCCAAACGACCGATGACGCCATCACTCTGTATGACGTGCCTACTCAAAGGCTGCGCTACATTGAGAATGAGACGTTTTACTGGACTAATATCCAGGGTCGCTGGTACTCTCAAAATAACATCGAAGCTATT---CCGATGTTTATCTTTCCCGTACCAGAGGGCGAGTGGTCTTGTGAGGTTTCATGTGAAGGCTATCAAGCTACTGCTAGCTTGTCCGATCCCAATAAAGGAAAGATTGATGGTTTGATCGGTTACTCTGATGATCAGAGCAAAGGG---TGGAATATTGGGGTTTACGCTAATTGCGATGTGACCAATAACAAAGCAGACAATTCTTGGAAATATGGTCACCCTGATTTAGAAGTGAATTCCTGTCGCTTCAAGAATAATCAGGTTTTAGAAAGAGATGGAGATATATCTTGTCACATCAAAACCACAGGCTCAAATGCTTCGGTATTTGTGGTTGCTCCAGCAGTCCAAAAACAAGCCAAATATAATTACGCCGTTTCGTACGGCGCTTGGACTGACCGTGATATGGAGTTTGGGATGATTGATTTCGTCCTTGATGAGAAAGAT
>BChV
GAGTGTGCAGTC------CGGGGG---TTCACTACATGGGCTGTACCAATGAAACCCCCAAAGAATTCGATTTTGCTCATAAGT---CATGACGACGGT------TCACACGCAGGTTATGCAACTTGCGTGACTTTACACGACAGACAATCAACCACCATTGGTTTGATAACCTGCTCGCATGCTCCCATCAATGGGAGT------------------GTTTTCTCAACCGTCACTGGC---AATAAGATCAAAATGGAGAGTTTTAAAACTCTCTATGATGACGCTGAAACAGATGTAAAGATCTTATTTGGCCCACCCAAT---TGGGAAAGCGTCATGGGATGCAAAGCCTTAAAACTTGTCACTAGAGACAGCTTGGCGAAGGGGCCAGCCACC---ATTTACACTTTTGGT---GATAATGGATGGACTCTTTCACAAGCCTCGATTAGTGGCGCATACGAT---AAA------AATAAAGCATCCGTACTGAGCATAACCGATAAAGGGCATAGTGGAGCCCCGTACATTAGTGGCAAA---AACGTCATAGGAATCCACTCAGGAGGA---GACGTCGTA---------GACAATGTGAAT---GTTTGTTCTACGATTCCAAAGATTGTAAATCTTACAACC------------CCTCAACTAGTC---TTCGAGACCACAGCCCCGCAAGGGAGATTATTTCTCGAGAAAGAAATGGGATTCGAAGAAGTCGGATCCCTCCCC---AAGTTCTACCACTCTAAACAAAGGCTCAACTCAGAATACGGGGTTAGAGTGGCGGAAGAGTACAGTGAGCTCAAAGAGCTCACAGCGGGATTTGGGTGGCCCAAGTTCGGCGCCCAAGCCGAATTAACTTCCCTGCGACTGCAAGCTGACAGGTGGCTCCAACGGATGGAGTCCGCACAAATACCCTCGACAGAAGGCGAGGAATCCGTGATAAACAGGCTAGTTGAAGCCTATAGTTGCGCGCGCACTAACGCACCAACATCAACCGCCGGCAATTCCCTAACGTGGGAAGGTTTTATTGAAGACATCAAGGAAGCTGTAAGCTCCTTAGAATTAGACGCCGGTGTTGGGGTTCCGTACATCGCCTAC---GGGACTCGTACCCACAGAGACTGGGTGTTCAACCAA------GAGTTGCTACCTGTGTTGACTCGACTGACTTTCAACCGCCTACAGAAGATGTTGGAAGTCAACTCGGACGACTTGAATGCGGAACAACTGGTTCAACACGGACTTTGCGACCCGATAAGGGTATTTGTTAAGGGAGAACCCCACAAAGTCTCCAAGCTGGAAGAAGGTCGCTACCGCCTTATAATGAGTGTATCCCTAGTGGATCAGTTGGTAGCCAGAGTTCTGTTCCAAAATCAGAACAAACGGGAAATAGAACTCTGGAGGGCAGTGCCCTCGAAGCCGGGATTTGGTTTATCAACCGATGACCAGATCGAAGACTTTGTTAAAGTCTTGGCTTCACAACTTGGT---GAG---GAACCACAAGAAGTTTTCAATAACTGGTCCACCAAGTTGATACCAACAGATTGCTCTGGTTTTGACTGGAGTGTAGCGGACTGGATGCTCGAAGATGACATGGAAGTCCGCAATCGCTTGACCAGAAACAACAACCACACAACAAAACGATTACGATCAGTGTGGTTAAAATGCATAAGCAATTCAGTCTTATGCCTTTCTGATGGGTGCCTTCTTTCACAGAGAGTGCCTGGAGTTCAGAAAAGTGGAAGTTACAATACTTCTTCTTCAAACTCCCGTATCAGAGTTATGGCTGCATATCATTGCGGCGCTTCCTGGGCTATGGCGATGGGCGATGACGCCCTAGAATCTGTTGACTCTAACCTAACAGAGTATAAAAAGTTGGGTTTCAAAGTCGAGGTAGCCAAACAACTGGAATTTTGCTCACATATCTTTAAGAATGAGCGCCTCGCATTACCGCTGAATGTAAAGAAGATGCTTTACAAGCTAATTTACGGGTACAAT------CCTGATAGCGGTAACTTGGAAGCGATCAAGAATTACCTTGACGCTTGCCACTCGATCGTGAATGAAATTCGTCACGACGAG---AGCTTGGTCCAGAAAATAATATCGTGGTTGGTCATTTTTGTTTTCTCGGAAGACAATCTCGCGGGAAGTTCCAGCGGAGCAATCACGTTCGGGCCGAGTCTATCAGACTGCCCAGCATTCTCTAATGGAATGCTCAAGGCCTACCATGAGTACAAAATCTCGATGGTCATTTTGGAGTTCGTCTCCGAAGCCTCTTCCCAAAGTTCCGGTTCCATCGCTTACGAGCTGGACCCACAC---TGTAAACTCAACTCCCTTTCCTCAACT---ATCAATAAGTTCGGGATCACGAAGCCCGGGAGGAGGGCGTTTACAGCGTCTTACATCAACGGG---ACGGAATGGCATGACGTT---GCCAAGGACCAATTCAGGATCCTCTACAAAGGCAATGGTTCTTCATCGATAGCT---GGTTCTTTCAGGATCACTATAAAGTGTCACTTCCATAACCCCTATCGTTTTATCGTCTATACTGGTGTCCCTGTGACCCGTATAATGGCCCAATCTACAGATGATGCCATCTCCTTGTACGACATGCCTTCTCAAAGGTTTCGTTACATAGAGGACGAGAATATGAACTGGACGAACCTCGACTCTCGATGGTATTCCCAGAATTCTTTAAAAGCCATC---CCCATGGTAATAGTACCAGTCCCTCAAGGTGAGTGGACTGTGGAAATCTCAATGGAGGGGTATCAACCAACCTCAAGTACCACGGATCCTAATAAGGACAAACAAGATGGTCTCATTGCATACAATGATGACCTCAAGGAAGGT---TGGAACGTGGGGGTTTACAACAATGTGGAGATAACCAACAATAAGGCCGATAATACTTTAAAGTATGGACACCCGGACATGGAACTTAATAGTTGTCATTTCAATCAACAACAATGTCTGGAAAGAGATGGAGACTTGACTTGTCACATTAAAACAACTGGTGACAATGCCTCCTTCTTTATTGTTGGACCTGCTGTCCAAAAGCAATCCAAATATAATTACGCCGTTTCATACGGAGCTTGGACAGATCGAATGGTGGAGATAGGGATGATAGCCATAGCACTAGATGAACAAGGC
>CYDV-RPV
GAGAAAACTGTC------TCAGGT---TATGACAGTTATTCGATTCCCAGCACCCCTCCGAAGCGGAGCGTCATCATGATGCGA---CGCCAAAATAAG------GAGCACATTGGATATGCGAACTGTATTCGTCTTTTCGACGGACGGAACGCAATTGTCACAGTTGCTCACAATATA---------GAGGAGGGTTGC---------------TCTTTCTATTCCTCACGGACTAGT---GGTTCCATCCCAATCACTGAATTTCGCGTTATCTTTGAAAGCAAAACCATGGATATCGCCATTCTGGTGGGACCCATCAAT---TGGGAATCGATTCTCGGATGCAAAGGAGTCCACTTTACCACCGCTGACCGCTTAGCAGAATGTCCAGCGGCT---CTTTATCTTCTTGATAGCGATGGTCAGTGGCGCTCAAACTCGGCGAAGATTTGTGGTCATTTC------GAC------AACTTCGCCCAAGTCTTGTCCAACACTAAAGTCGGTCACTCCGGTGCCGGTTACTTCTATGGCAAG---ACTCTCGTTGGCCTCCATAAAGGCCAT---CCTGGCAAA------GATTTCAATTTTAAT---CTGATGGCTCCTTTGCCAGGAATACCCGGCTTGACCTCC------------CCGCAGTACGTC---GTGGAATCCGACCCCCCCCAGGGATTGGTTTTCCCCGAAGAAGTCACTGGCTTCGAACAGGTTGGGAAATTCTCC---CCCCAGTACTACCCGCGCCCCCGCAGCGAATCAGAATGGGGGAGAAAACTCTGTGCCGAACACCCTCTCTTGGGTGAGAAAACTGCCGGTTTCGGGTGGCCCCAAGTCGGGGCATCCGCTGAACTGACATCTCTTCGGCTGCAAGCAGCTCGCTGGCTCGAACGTTCCGAGTCAGCTAAAATTCCATCAGATGCTGCTAGAGAGAACGTGATCAATCGCACCGTACAGGCGTACTCGAATTGCAAAACCAATACGCCGAGGTGCACACGAGGT---GAGTTAAGTTGGGAAACGTTCAAAATTGACTTCCTTGAAGCCATCAAATCGCTCCAACTTGACGCTGGCGTCGGATTACCGATGATCACTGCG---GGGCTCCCCACCCATCGTGGGTGGGTTGAAGACCCA------GATCGTTTGCCAGTGTTAGCTCAGCTTACCTTTGACCGCCTACTTACGATGTCAAAGGCAAGCTTGGAAGCTCGCTCCCCGGAGCAACTCGTGAAGGAGAATCTCTGTGATCCTATTCGTCTCTTTGTAAAACAAGAGCCACATAAACAGAGTAAGCTTGATGAGGGACGTTACCGCCTCATCATGTCAGTCTCCTTGATTGATCAATTGGTAGCCCGGGTTTTGTTTCAAAGACAAAACAAATCCGAAATCGCGTTGTGGAGCGCGATTCCGTCAAAACCCGGTTTTGGATTATCCACCGAGGACCAAGTTTCAAAATTCATGGATGTCCTCGCCGGGAACGTTGGT---GCG---TCTCCCGAAGAGGTCTGCGACAATTGGCGCGACCTGTTGGTTCCTACGGACTGTTCCGGTTTTGACTGGTCAGTCTCCGATTGGATGCTCGCGGATGACATGGAGGTGAGAAATCGCCTAACAATCGACTGCAACGAGCTCACCAGACACCTTAGGGCTGTTTGGCTTCAGGGCATATCAAACTCGGTTTTATGCCTGTCGGATGGAACCATGTTAGCTCAACGAGTACCCGGCGTGCAGAAAAGTGGTTCGTACAACACTTCGTCCACAAACTCACGCGTTCGGGTCATGGCTGCCTATCACTGTGGCGCCTCGTGGGCTATCGCTATGGGTGATGATGCCCTGGAAGCTCCAGACACAGACTTGTCAAAATATAAAGATCTGGGCTTCAAAGTCGAGGTTAGCGGAGAGTTGGAATTCTGCTCGCGCATTTTCAAGACCCCTAACCTCGCCATTCCGGTTAATGAAAACAAAATGTTGTACCGCTTGATCCACGGGTACAAT------CCGGAATGTGGCAATTTTGAGGTGGTTCAAAACTATCTCAATGCAGCTGTCTCAGTGCTGCATGAGCTCCGACATGATCGG---GAGCTTTGCCTAAAACTTCAGGAGTGGTTGATTTCTTTCGTTTTCTCAAAGGATTCACTCGCGGGCAACTCCTCTGGAAGTATCACCTTCGGGCCGTCTCTATCAGAGTATCCGGCATTCCAGAATGGAGTACTCAAGGCCTACCATGAATATAAGATCACAAATTGTGTCTTACAGTTCGTCAGCGAGGCCTCTTCCACAGCAGCCGGCTCCATCTCTTACGAGTTGGACCCCCAT---TGCAAAGCATCTTCACTCGCATCAACA---ATCAATAAGTTCACAATCACCAAAACTGGTGCGCGGAGCTTCCCAGCGAAGATGATCAACGGG---TTAGAGTGGCACCCCTCA---GATGAGGATCAGTTCCGAATTCTTTACAAAGGGAACGGTGCTTCTTCTGTGGCT---GGGTCTTTTAAGATCACTCTTAGAGTCCAGCTACAAAACCCAGAACGATTTATCGTCTATTCAGGGGTGGCTCACACAATCATCAGTGCCCAAAGCACTGATGATTCTATCATAGTTAGAGATATCCCAGACCAACGGTTTAGATACGTTGAGAACGAAAACTTCTACTGGTTTCAGATAGCTGCTCAATGGTACTCAAATACGAACACAAAAGCAGTT---CCGATGTTTGTCTTTCCAGTCCCCATCGGGGAATGGTCAGTCGAAATATCAACTGAGGGATATCAAGCTACGTCTAGTACCACGGATCCTAACAAGGGCCGCATTGACGGGCTCATAGCTTAT---GATAACTCAAGTGAAGGG---TGGAATATCGGGGCTGGAAGTAACGTTACCATCACGAACAACAAAGCTGACAATAGTTGGAAATACGGTCATCCTGATCTGGAAATCAACTCTTGTCACTTCAACCAGAATCAAGTTTTGGAGAAAGATGGTATTATTTCTTTCCATGTCAAGGCTACAGAGAAGGAAGCTAATTTCTTCTTAGTCGCCCCTCCAGTCCAGAAAACCTCGAAGTATAACTACGCTGTCTCATATGGAGCGTGGACGGACAGAGACATGGAATTCGGATTGATTACAGTCACGTTAGATGAGAAACGT
>TVDV
GAGAAACAGGTT------AAGGGA---TTTGTCTCCTTGAAAATCCCCCAAAGCCCCCCCCGTGGTTGTGTGCTACTCGTGCAA---CATGAAGATGGA------TCTCATGCCGGGTACGCCAGTTGCGTCAAGTTATTCGACGGCACTTTAGCCCTCATGACTTGCCACCACGTGGGCACAGGG---GTTCCTAAAGGA---------------AAGGTGGCTTCCTCAAAGACCACT---AACAAAATACCACTCAGCCTATTCACACCTCTGATCTCTTCCGAAAAAGGAGATTTCATGTTAATGAGCGGACCACCAAAC---TGGGAGAGTCTGCTCGGCTGTAAAGGAGCTACCTTTGTTCCCGCATCACAACTTGCTAAATCCAAGATGCGG---TTCTTTTTCATTGAG---AAGAACGAATGGATGGCTGATCACGGAGAGATCGTAGGTYCCCGCGAT---CAC------TGGTTTGCTACCACACTCTGCAACTCAGAGCCTGGACACTCCGGCACCCCTATCTTCAATGGTAAA---TCCATAGTGGGTGTGCATGCAGGAGGA---GAAAATGAG---------CAGAACTTCAAT---GTAATGTCAACGATCCCTCCCATCCCCGGTTTGACGACC------------CCGCAGTATGTC---TTTGAAACTACTGCTCCTCAAGGTCGGGTCTTTACTGATGAGGACCTGGGCTTTGAAGAATGCGGAAGCCTCCCC---CAGTACTACCAYCCAAAGCAAATCAAAGGTAGTCAATGGGGCATCCAACTCATCCAAGAGCACCCGGAGCTGGGTGAAAAAGTCTCCGGCTTCGGTTGGCCAGCAGTAGGCCCCCAAGCTGAGGTGACCTCTCTCACTTTGCAAGCAGAGAGGTGGCTGCAACGCGCGCAGTCAGCTAAAATCCCGTCATCTGAGGACCGGGAGCGCGTAATTAATAAAACAGTGGAGGCCTACTCAAATGTGAAAACTTTTGGCCCCACTGCTACTAGAGGGAACAAGCTCGAGTGGCGGCAATTCATTGAAGATTTTAAGTCAGCCGTCTTCTCTCTGGAGCTTGATGCAGGTATAGGTGTACCATATATCGCCTAT---GGAAGGCCCACTCATAAAGGTTGGGTGGAAGACCCG------AAACTCCTGCCGGTGCTTGCCCGACTCACTTTCAACCGACTACAGAAGATGTTGGAAGTTGAGTCTTCTGAAATGAGTGCTGAAGAGCTTGTTCAAGCTGGTCTCTGTGATCCCATAAGGACATTTGTAAAGAGAGAACCGCACAAGCAATCTAAACTCGATGAAGGCCGCTACCGCCTCATCATGAGTGTTTCCCTAGTAGATCAACTGGTAGCCCGGGTTCTGTTCCAAAATCAGAACAAGCGAGAAATCGCTCTTTGGAGGGCAAACCCCTCAAAACCCGGTTTTGGCTTGTCTACGGATGAGCAAGTGCTGGAGTTCGTACAAGCTCTGGCCGCGCAAGTGGAA---GTC---CCACCTGAGGAAGTGATTACCTCCTGGGAGAAGTACCTTGTGCCGACTGACTGCTCTGGTTTCGACTGGAGCGTTGCGGAATGGATGCTACACGACGATATGGTCGTCCGCAACAAACTCACATTGGACCTGAATCCGACAACGGAAAAGCTGCGCTTTGCGTGGCTAAAATGCATTAGTAACAGTGTCCTTTGTTTGAGCGATGGCACCCTGCTAGYCCAAAGAGTCCCCGGTGTTCAGAAATCTGGGAGTTACAACACAAGTAGCTCTAACTCCAGAATCCGGGTTATGGCCGCTTATCATTGCGGAGCYGACTGGGCYATGGCCATGGGGGATGAYGCTCTCGAGTCAGTCAACACCAACCTAGAGGTGTATAAAAGTCTAGGTTTCAAAGTCGAGGTTTCAGGACAACTGGAATTCTGCTCTCATATTTTTAGAGCGCCTGACCTCGCCCTCCCAGTGAATGAGCGYAAAATGCTGTACAAGCTCATCTTCGGTTACAAT------CCTGGGAGCGGGAGTCTGGAGGTGATCTCCAACTATRTYGCCGCCTGTGCATCCGTGTTAAACGAGTTGCGGCAYGACCCA---GACTCAGTWGCTCTKCTCAYCYMGTGGYTRGTCCATTTCATCTTCAACAAGGACTCAATCAAGGATAGTTCCTCAGGCTCAATCACTTTCGGGCCGTCTCTATCAGAGAGCGTCGCGCTTTCAGGTGGAGTTCTCAAAGCCTACCATGAATATAAGATCACAATGGTCAACATACGCTTCATCAGTGAATCCTCTTCCACAGCGGAGGGCTCCATCGCTTACGAGCTGGACCCCCAC---TGCAAGCTTTCTAGYCTCCAATCAACC---CTCCGTAAATTCCCCGTCACCAAAGGCGGGCAAGCAACGTTCAGGGCTGCGCAAATTAATGGG---GTAGAGTGGCATGATACA---ACCGAAGATCAATTTAGGCTGCTCTATAAAGGCAACGGAACAAAAGGTGTTGCCGCYGGGTTCTTTCAAATCCGGTAYACCGTGCAACTGCACAACCCCGAGCGCTTCATTGCATACGTCGGCATTCCAATGTTGACAATTCAAGCGCGGGAGAACGACGACCAGATCTTATTAAGATCCATGGGTTTGCAACGGATGAAGTATATAGAGGACGAGAATCAAAACTAYACGAAYATYGATTCGCAG---TTTTATTCTCAGTCYAATGTCAATGCCGTYCCCATGTATTATTTCAACGTGCCAAAAGGTACATGGTCAGTCGATATCAGCTGTGAAGGTTATCAGCCAACAAGCAGCACCACAGAYCCAAACCGTGGGAGGAGTGATGGGTTAATAGCTTATTCCAATAGTGATTCAGATTAC---TGGAACGTAGGAGAAGCGGATGGTGTTAAAATTTCGAATTTGAGGAATGATAACACGTACCGCCWAGGACATCCAGATCTTGAGATCAATTCCTGTCATTTTAGAGACGGGCAACTGTTAGAACGTGATGCAACTATAAGTTTCCACGTCGAAGCCCCAGATGAT---GGGCGTTTCTTTCTGATAGGACCCGCGATTCAGAAAACCGCCAAGTACAATTATACAATATCTTATGGCGAGTGGACAGACAGAGATATGGAATTAGGGCTAATCACAGTAGTGCTAGATGAGCACCTT
>CAbYV
GAGAAATCCGTA------GAGGGT---TATCTTTCATTCAAAATTCCACAGAACCCCCCCAAAAACTCGGTCTTGCAGGTCCAA---TATAAGGACGGA------TCGCATGCCGGGTATGCTACTTGTGTGACGCTGTACAATGGAACGAATGGGCTTCTCACGGCCTATCATGTCGCT---------GTCCCAGGTAGC---------------AAAGTCGTCTCCACCAGGAACGGA---AACAAGGTTCCTCTCTCTGAATTCAGATCCATTATGGAATCTGAAAAGAGGGATCTTGTGCTGCTGGCGGGTCCCCCAAAC---TGGGAAGGCACCCTAGCCTGCAAAGCAGTTCAGTTCCAATCTGCCCAGAACCTTTGCAAATCAAAGGCCTCC---TTCTATGCTTACGAC---GGAGAGGGATGGATCTCATCCAATGCTGAAATTGTTGGCATTGCGGAGGGCAAA------ACCCATGCATCTGTGTTGAGCAATACGGATGCTGGTCACAGTGGCACCCCATATTTCAATGGCAGA---ACAGTTTTGGGTGTTCACGTTGGTGGA---GCCAAAGAC---------GAAAACTTCAAT---TACATGGCCCCCATACCGCCCGTTTATGGTCTCACAAGC------------CCCAGCTACGAA---TTTGAGACCACGGCCCCCCAAGGACGCCTGTTTACACAGGAGGAGATAGGATTCGACAAAGTCGGATCCCTCCCC---CAGTTTTACCACGCTAAACAAAAGAAAAGCTCGAATTGGGGAGACAAAATCTGCAAACAGCACCCAGAAATGGGTGATCTCACAAAGGGCTTCGGGTGGCCCCAGTTCGGCGCAAAAGCTGAACTAAAATCGTTGCGGCTACAAGCCGCGCGTTGGCTGGAGCGTGCCCAGTCAGTTAAAATCCCCTCATCTGAGGAGCGGGAGCACGTTATAGAGAGATGCTGTCGGGCGTATCAAGCTGCTAAAACTAATGGCCCGATGGCGACGAGAGGAGATCGACTTTCCTGGGATAACTTCCTACAGGATTTCAAACAGGCGGTCCTCTCGTTGGAAATGGACGCAGGCATAGGAGTTCCGTACATAGCTTAC---GGCAAGCCAACCCACCGTGGGTGGGTTGAAGACAAG------AAACTCCTTCCGATATTGGCTCGTCTCACCTTCAACCGGTTACAGAAGATGTTGGAGGTAAGATATGTTGACTTATCGCCTGCGGAGCTTGTGCGAAGGGGTCTCTGTGACCCTATTCGAGTATTTGTAAAAGGTGAACCGCACAAGCAAGCAAAATTAGATGAAGGCCGCTACCGCCTCATCATGAGCGTCTCTCTAGTTGACCAATTGGTAGCCCGGGTTTTATTCCAAAATCAAAACAAGCGCGAGATAGCGTTGTGGAGAGTGGTTCCCTCCAAACCCGGTTTTGGCTTGTCTACGGATGAGCAAGTGGCGGAGTTCATGCAGATTCTCTCCGCCCAAGTCGGG---CTA---ACGCCTTCGGATCTGATCACCGAGTGGCGAGCCCATATGATAGCAACTGACTGCTCCGGTTTTGACTGGAGCGTTTCGGACTGGCTCCTTGAAGATGATATGGAGGTCCGAAACCGCCTGACGCTCGATTTAAACGAGACCACGCGCCGTTTGCGCAGC---TGGTTATATTGCATATCGAATAGCGTCCTCTGCCTTTCAGATGGAACATTATTAGCGCAGAGAGTCCCGGGCGTGCAGAAGAGTGGCAGCTACAATACGTCATCGAGTAATTCCCGAATCCGGGTGATGGCTGCCTACCACTGCGGCGCAGAATGGGCTATGGCGATGGGCGACGATGCCCTCGAGTCAGCTTGCTCGAACCTCGAGCGTTACAAATCGCTCGGTTTTAAAGTCGAGGAGTCCTCAAAACTGGAATTCTGTTCTCACATCTTTGAGAAAGAGGACCTCGCCATTCCGGTCAACAAGGCCAAAATGCTCTATAAGCTTATACATGGCTATGAA------CCGGAATGCGGCAATGTGGAAGTCCTGATCAATTATTTGGCCGCCTGCTTTTCTATTCTTAATGAATTGCGGTCTGATCCT---TCCCTTGTCGAAACTCTCCATCAGTGGCTGGTTGCTTTTGTATTTTCAAAGGACAATCTCACGGGCAGTTCCACAGGAAGTATCACCTTCGGGCCGTCTCTTTCAGAGAGCCCAGCATTCAGCTCTGGAATACTCAAGGCCTACCATGAATATAAGATCATCATGGTCCAGCTGGAGTTCATCTCCGAGGCCTCTTCCACCTCCTCGGGTTCCATCTCTTATGAGTTGGACCCCCAC---TGCAAGCTTAGCTCCCTCCAATCCACG---ATTAATAAATTTGGAATCACCAAGAGTGGATTGCGACGTTGGACCGCTAAGCAGATCAACGGG---ATGGAATGGCATGATGCA---ACCGAAGACCAGTTCAAGATCCTCTATAAAGGGAATGGATCTTCCTCGGTTGCG---GGCAGCTTCAGAATCACCATCAAGTGCCAGGTCCAGAACCCGCAGCGTTTTTGGGGTTATGAAGGCAACCCACAAAATAAAATACTCACGGCTGAAAATTCAAGGAATATTGATTCCCGGCCGTTGAATTTCGTGCAAATGTACAAGTGGGAAGATGAGAAGTGGGACAAGGTCAACTTGCAAGCCGGA---TATTCTCGCAATGACCGACGTTGTATGGAGACGTACCTCACAATTCCAGCAGATAAAGGAAAATTTCATGTTTATCTTGAAGCTGATGGTGAGTTCGTCGTCAAGCACATCGGTGACGAGCTTGACGGTAGTTGGCTCGGAAATATCGCTTAT---GATGTTTCCCAAAGAGGT---TGGAACGTAGGGAATTACAAAGGCTGTAAAATCACAAATTACCAATCTAATACAGTTTTTGTGGCAGGACATCCCGACGCAACAATGAATGGTAAAAGTTTTGACACTGCGCGGGCCGTTGAAGTCGATTGGTTCGCTTCCTTCGAATTAGAATGTGATGATGAGGAAGGAAGCTGGGCTATATACCCCCCTCCCATACAGAAGGATTCTTCGTATAATTACACCGTCTCATACGGGAATTACACGGAGAAATATTGCGAGTGGGGGGCAATTTCGGTATCAATCGACGAAGATAAT
>PeVYV-6
GAAAAACAAGTT------AAGGGA---TTTATTTCTTTGAAAATCCCTCAAAGCCCCCCCCGTGGAAGCGTGCTACTCGTGCAA---CATGAAGACAAC------TCTCATGCCGGGTACGCCAGCTGTGTGCGGTTATATGACGGCACTTTAGCCCTCATGACCTGTCACCACGTGGGCACAGGG---GTTCCCGGAGGA---------------AAGGTGACCTCCACGAAAACACCT---AATAAGATACCACTCCGCCTATTCACACCTCTGATCTCTTCAGAAAAAGGAGATTTCATGTTAATGAGCGGGCCTCCAAAC---TGGGAGAGCCTGTTAGGCTGTAAAGGAGCCCACTTCGTTTCCGCATCACAACTTGCTAAATCTAAGATGCGG---TTTTTCTTCATTGAA---AAGAACGAGTGGATGGCTGATCACGGTGAGATTGTAGGTCCACGTGAT---CAC------TGGTTTGCTACAACGCTCTGCAACTCAGAGCCTGGACACTCTGGCACCCCGATCTTTAATGGTAAA---ACCATAGTGGGTGTGCACGCTGGAGGT---GAAAATGAA---------CAGAACTTCAAT---GTGATGGCAACGATCCCTCCCGTCCCCGGTTTGACGACC------------CCTCAGTATGTC---TTCGAGACTACTGCTCCTCAGGGTCGAGTCTTCACTGATGAGGACTTAGGGTTCCAACAATGCGGAAGCCTCCCC---CAGTACTACCACCCAAAACAAATCAAAGGTAGCGAGTGGGGCACCCAGCTCATCCAAAAACACCCTGAGCTGGGAGAGAAAGTCTCCGGCTTCGGCTGGCCAACAGTAGGCCCCCAAGCCGAGGTGACCTCTCTCACTTTACAAGCAGAGAGGTGGCTGCAACGCGCGCAGTTAGCTAAAATCCCGTCGTCTGAGGACCGGGAGCGCGTCATAAATAAAGCTGTGGAGGCTTATTCTAATGTTAAAACTTTTGGCCCCACAGCTACTAGAGGGAACAAGCTCGAGTGGCGGCAATTTCTGGAAGATTTTAAGTCGGCCGTCTTCTCTCTGGAGCTTGATGCAGGTATAGGCGTGCCGTACATCGCCTAT---GGAAGGCCCACTCATAAAGGTTGGGTGGAAGACCCG------AAACTCCTGCCAGTGCTCGCCCGACTCACTTTCAACCGTTTACAGAAGATGTTGGAAGTCGAGTCCTCTGATATGAGCGCTGAAGAGCTTGTGCAAGCTGGTCTCTGTGATCCGATAAGGACTTTTGTGAAGAGAGAACCGCACAAGCAATCTAAACTCGATGAAGGACGCTACCGCCTCATCATGAGTGTTTCCCTAGTAGACCAACTGGTAGCCCGGGTTCTGTTCCAAAACCAGAACAAGCGAGAAATCGCTCTTTGGAGGGCAAATCCCTCAAAACCCGGTTTTGGCTTATCTACGGATGAGCAAGTGCTGGAGTTTGTACAGGCTCTGGCCGCACAAGTGGAA---GTC---TCACCGGAAGAAATGATTACATCGTGGGAGAAGTACCTTGTGCCGACTGATTGCTCCGGCTTTGACTGGAGCGTTGCGGAATGGATGCTACACGACGATATGGTCGTCCGCAATAAACTCACACTGGACTTAAATCCTACAACTGAGAAGCTACGATCTGCGTGGCTAAAATGCATTTGCAATAGTGTCCTGTGTTTGAGTGATGGCACCCTCCTCGCCCAAAGGGTCCCTGGCGTTCAAAAGTCCGGTAGCTACAATACAAGTAGCTCAAATTCAAGGATCCGAGTTATGGCCGCCTACCACTGTGGGGCTGACTGGGCCATGGCGATGGGAGATGATGCCCTCGAATCAGTCAACACCGACCTAGAGGTGTATAAAGATCTAGGTTTCAAAGTCGAGGTTTCAGGACAACTGGAATTCTGCTCTCACATCTTTAGAGCGCCTGACCTCGCCCTTCCCGTGAATGAGCGCAAAATGCTGTACAAGCTCATCTTCGGATATAAT------CCGGGAAGTGGGAATCTGGAGGTTATCTCCAACTACATTGCCGCCTGTGTATCAGTTTTAAATGAGCTGCGGCATGACCCA---GATTCTGTCGCCCTCCTTCACCAGTGGCTAGTCTCTTTCGTCTTCAACAAGGACTCAATCAAGGATAGTTCCTCAGGAGCTGTCACCTTCGGGCCGTCTCTATCAGAGAGCATCGCGCTTTCAGGTGGAGTTCTCAAAGCCTACCATGAATATAAGATCACAATGGTCAACATACGCTTCGTCAGTGAATCCTCTTCCACAGCGGAGGGCTCCATCGCTTACGAGCTGGACCCCCAC---TGCAAGCTTACTAGTCTCCAATCCACC---CTGCGTAAGTTCCCCGTCACCAAAGGCGGGCAAGCGACTTTTAGGGCTTCGCAGATTAACGGG---GTAGAGTGGCATGATACA---TCCGAAGATCAATTTAGGCTGCTCTACAAAGGCAATGGGACGAAGAACGTTGCCGCCGGTTTCTTCCAAATCCGGTTCACTGTGCAATTGCACAACCCGAGCAGGTTTTGGGGTTATGAAGGCAATCCGCAGAACAAGATTCTGACGGCAGAGAATGATAGAAATATCGACTCTCGACCGCTAAATTTTGTTTCGATGTATAAGTGGGAAGATGAGAAATGGGACAAAGTCAACCTCCAAGCTGGT---TATTCTCGAAATGATCGGCGGTGTATGGAAACATACCTCACTATTCCAGCAGACAAAGGAAAATTTCATGTCTATCTTGAAGCTGATGGTGAATTTGTCGTTAAGCATATTGGCGGCGATCTGGATGGTAGTTGGCTTGGCAATATTGCCTAT---GATGTCTCGCAGCGCGGT---TGGACAGTGGGGAATTACAAAGGTTGTAAGATTAAGAACTTTCAAACCAACACAACTTTTGTAGCGGGGCACCCGGATGCTAAGATGAATGGTAAAACTTTCGACAATGCCCGGGCAGTAGAAGTAGATTGGTTCGCTTCCTTCGAACTAGAATGTGATGATGAAGAGGGAAGCTGGATGATTTATCCCCCCCCGATCCAGAAGGATGCCTCCTATAATTACACCGTTTCATACGGAAATTATACGGAGAAGTACTGTGAGTGGGGAGCCATTTCTGTTTCTATAGATGAAGATAAT
>PeVYV-5
GAAAAACAAGTT------AAGGGA---TTTATTTCTTTGAAAATCCCCCAAAGCCCCCCCCGTGGAAGCGTGCTACTCGTGCAA---CATGAAGACAAC------TCTCATGCCGGGTATGCCAGCTGTGTACGGTTATATGACGGCACTCTAGCCCTCATGACCTGTCACCACGTGGGCACAGGG---GTTCCCGGAGGA---------------AAGGTGACCTCCACGAAAACACCT---AATAAGATACCACTCCGCCTATTCACACCTCTGATCTCCTCAGAAAAAGGAGATTTCATGTTAATGAGCGGGCCTCCAAAC---TGGGAGAGCCTGTTAGGCTGTAAAGGAGCCCACTTCGTTTCCGCATCACAACTTGCTAAATCTAAGATGCGG---TTTTTCTTCATTGAG---AAGAACGAGTGGATGGCTGATCATGGTGAGATTGTAGGTCCACGTGAT---CAC------TGGTTTGCTACAACGCTCTGCAATTCAGAGCCCGGACACTCTGGCACCCCAATCTTTAATGGTAAG---ACTATAGTGGGTGTGCACGCTGGAGGT---GAGAATGAA---------CAGAACTTCAAT---GTAATGTCTACGATCCCTCCCGTCCCCGGTTTGACGACT------------CCTCAGTACGTC---TTCGAGACTACTGCTCCTCAGGGTCGAGTCTTCACTGATGAGGACTTAGGGTTTCAACAATGCGGAAGCCTCCCC---CAGTACTACCACCCAAAACAAATCAAAGGTAGCGAGTGGGGCACCCAGCTCATCCAAGAACACCCTGAGCTGGGAGAGAAAGTCTCCGGCTTCGGCTGGCCAACAGTAGGCCCCCAAGCCGAGGTGACCTCTCTCACTTTACAAGCAGAGAGGTGGCTGCAACGCGCGCAGTTAGCTAAGATCCCGTCGTCTGAGGACCGGGAGCGCGTCATAAATAAAACTGTGGAGGCTTATTCCAATGTTAAAACTTTTGGCCCCACAGCTACTAGAGGGAACAAGCTCGAGTGGCGGCAATTTCTGGAAGATTTTAAGTCAGCCGTTTTCTCTCTGGAGCTTGATGCAGGTATAGGCGTGCCGTACATCGCCTAT---GGAAGGCCCACTCATAAAGGTTGGGTGGAAGACCCG------AAACTCCTGCCAGTGCTCGCTCGACTCACTTTCAACCGTTTACAGAAGATGTTGGAAGTCGAGTCCTCTGATATGAGCGCTGAAGAGCTTGTGCAAGTTGGTCTCTGTGACCCGATAAGGACATTTGTTAAGAGAGAACCGCACAAGCAATCCAAACTCGATGAAGGTCGCTACCGCCTTATCATGAGTGTTTCCCTAGTAGATCAACTGGTAGCCCGGGTCTTGTTTCAGAATCAGAACAAGCGAGAAATCGCTCTTTGGAGGGCAAATCCCTCAAAACCCGGTTTTGGCTTGTCTACGGATGAGCAAGTGCTGGAGTTTGTACAAGCTCTGGCCGCGCAAGTGGAA---GTC---CCACCAGAGGAAGTGATTACCTCATGGGAGAAGTACCTTGTGCCGACTGATTGCTCTGGATTTGACTGGAGCGTTGCGGAATGGATGCTACATGACGATATGGTCGTCCGCAACAAACTCACACTGGACTTAAATCCGACAACAGAAAAGCTACGATCTGTATGGCTAAAGTGCATCTGCAATAGTGTCCTGTGTTTGAGCGATGGCACACTCCTCGCCCAAAGGGTCCCCGGCGTTCAGAAGTCCGGTAGCTACAACACAAGTAGCTCAAATTCAAGGATTCGAGTCATGGCCGCCTACCACTGTGGGGCTGACTGGGCCATGGCGATGGGAGATGATGCTCTCGAATCAGTCAACACTAACCTAGAGGTGTATAAAGATCTAGGTTTTAAAGTCGAGGTTTCAGGACAACTGGAATTCTGCTCTCACATCTTTAGAGCGCCTGACCTTGCCCTTCCCGTGAATGAGCGTAAAATGCTGTACAAGCTCATCTTCGGATATAAT------CCGGGAAGTGGGAATCTGGAGGTTATCTCCAACTATATTGCCGCTTGTGTATCAGTTCTAAACGAATTGCGGCATGACCCA---GATTCCGTTGCTCTCCTTCACCAGTGGTTAGTCTCTTTCGTCTTCAACAAGGACTCAATCAAGGATAGTTCCTCAGGAGCTGTCACCTTCGGGCCGTCTCTATCAGAGAGCATCGCGCTTTCAGGTGGAGTTCTTAAAGCCTACCATGAATATAAGATCACAATGGTCAACATACGCTTCGTCAGTGAATCCTCTTCCACAGCGGAGGGCTCCATCGCTTACGAGCTGGACCCCCAC---TGCAAGCTTACTAGTCTCCAATCCACC---CTGCGCAAGTTCCCCGTCACCAAAGGCGGGCAAGCGACTTTTAGGGCTTCGCAGATTAACGGG---GTAGAGTGGCATGATACA---TCCGAAGATCAATTTAGGCTGCTCTACAAAGGCAATGGAACAAAGAACGTTGCCGCCGGGTTCTTCCAGATCCGGTTTACTGTGCAATTGCACAACCCGAGCCGGTTTTGGGGTTATGAAGGAAATCCTCAGAGCAAGATCCTGACGGCGGAGAATGATAGAAATATCGACTCTCGCCCTTTGAATTTTGTCTCTATGTACAAGTGGGAAGATGAGAAGTGGGATAAAGTCAATCTCCAAGCTGGT---TATTCAAGAAACGATCGGCGATGCATGGAGACATACCTGACCATTCCAGCAGACAAAGGAAAGTTCCACGTCTATCTTGAAGCAGATGGTGAGTTCGTAGTCAAGCATATCGGCGGCGATCTCGATGGTAGTTGGCTCGGCAATATTGCCTAC---GACGTTTCGCAAAGAGGT---TGGACTGTGGGAAATTACAAAGGGTGTAAGATAAAGAATTATCAGACGAATATCACCTTTGTAGCGGGGCACCCGGAGGCTAAAATGAATGGCAAAGCTTTTGATAGCGCCCGGGCTGTAGAAGTTGATTGGTTCGCTTCCTTTGAGCTTGAATGCGATGATGAAGAGGGAAGTTGGATGATTTATCCCCCTCCAATTCAGAAAGATTCCTCCTATAATTACACCGTGTCATACGGAAACTATACGGAGAAGTATTGTGAATGGGGAGCCATATCCGTCTCTATAGACGAAGATAAC
>GEV1
GAATCGGTTATG------CAAGGT---GTCCACTCGCTTTGCTTACCCGCGGAGCCGCCTAAAGGGTGTATAGCTCACTTTGAC---TATGAAGATGGC------AGTCATTGTGGGTTTGGAGTATGTGTTAAGCTCCAGAGTGGAAAGGTAGCCATCGCTGTGCCGTGCCATGTGCTAAAGAAC---------GCAACA---------------TCCGTCTGGGGCCCGAAAGGAGCT---------ATAGACGTGAAAGATTTCACCCCTCTGTATCTGGATGGAAAGGGTGACATGGCACTGATAACAGGCGCAGCCAAC---TGGCAGTCTCTATGCGGCTTCAAGCCTCGCCGCATGCTTCCGATAACCCAAGTGCACACAGGGCCTCATAATATGTTCTTCCAAAATGGA---AAAGGTAGCTGGTTTAACCAACCGGCTATGATACTGGGAAGAAAT------GGG------GTCGCTCTCCGGGTGAAGTACAACTCAGATTATGGGTTCTCTGGCCTCCCGATCTTTGATGATCGTTCTCGGGTGGTCGCTCTACATGTTGGAGCA---GACGAGGTA---CTTCCCGGCGCCTATGAGAATAAGGCTGGCTTTTTGCTAGATTTCCCTGGTGTAACAACCAGCACG------ATGTCTTACAAG---CCAGAGTCTGCGTACAAGGATTCTGCCCTTGCCCGATATGTGGATGATGGTTTCAAATGGGCAGGAAGATGTAAGGCCAACTTTTGGCCTGCCCAAGGGACAGACTGGAGTGAGTGGGGAGCCAGGAAGCTTGAGGCCTCAGAGTGGCTTAGACGTAAAGTCGAAGGCTACGGTTGGCCAAGTTTCGGAGCAGAGGCAGAGTTAAGATCCCTCCGGCTTCAAGCAGCGCGCAGAGCTGCTAGATCAAAATCTGCCGTGCTGCCCTCCAACGAAAAGAGGGAGAGAGTGATAAAAGAAACAGTGAGCGAGTATGCGCACACTGCCCAGAGGAGTCCAGATTGGATCAGA---AATGGTCTAAATTGGAGGCTGGCACGGCTTTACTTCGGTGAGTGCCTAAACAGCATGACCATGGATTCCGGGGCTGGGGTTCCTTACGCATCATTCCTGAACCGAAAGATCAACCAGAAATGGTTAGATTCTGAG------GATAAGGTTGAGGCTGTTTGGGACCTTGTTCGAGCACGCTTGGAGCGAATGTTGACCTATTCTTGG------GTTTCTCCTGAGCAAGCTGTGCTTGATGGTGTGTGTGATCCTGTGAGGGTTTTTGTAAAAGGAGAACCTCATAAGGTGGCTAAGTTGCACGAAGGCCGCTTTAGGATCATTGCTTCTGTTTCTATGGTGGACCAGCTTGTGGCGAGGATGTTATTTCAAAGCCAAAACAAGCAGGAGTTGAGGATGTGGTTCTCTATTCCCTCAAAGCCTGGGATGGGTCTATCCACTGACGATCAGGTTCGCGAGTTCCTTGATAGCTTAGTTGCTGTTTCAGGA---GCGCCAAGTGCTGATGCATTGGTAGCGGACTGGCAAAAGTGGTGTGTTCCCACGGACTGTTCCGGTTTCGACTGGAGCGTCCCCATGTGGCTTCTTGAGGATGATATGGAGTGCCGAAATCGCTTAACAGCAGAAATAACGCAGGATTTGATCACCTTGCGAAGTGTCTGGCTGAAGTGTATAGGCAATAGCCTCTTCTCCTTGTCCGATGGTTGTCTCCTGGCTCAGACCACGCCGGGAATTCAAAAGAGCGGCAGCTACAATACCTCCAGCAGTAACTCTAGGATGAGAGTCCTTATGAGTAAGCATGCTGGGGCAAAGTGGTGTGTCGCTATGGGTGATGACGCCATCGAGTCTACGGACACCAACCTTAGCGCATATGAGGAAATGGGATTCAAGTGTGAAGCTGCGGACAAGTTTGATTTCTGTTCGCATATCTTCCATTCCGCTAAGGTCGCTCTCCCCACTAATGTGGGTAAAATGCTCGTCGGGCCGCTCTGTGGAGTTTCC------CCCGAGTCCCAGTCTCAGCAGGACAGAATTCGCTGGCTAATGTCAGTTGGTTCGATCTTGCAGGAGCTGCGTCACCTTCCTCCCGAGGATTTAGCTGAGTTGCATTCTGCTCTTGGCCTGTTCACGTTCTTGGTAAATTCGTTTGCCGGAAACGCCAGCGGGACCATAAAATTTGGACCCAACCTGACGGAGTCATCCGCGTTCGTG---GGAGTTCTTGGGAGCTTCCAACGATACCGGATCGTATCCTTACAGGTCCATTACGTGACCGAAGCCAGTAAAATGGACAGAGGTTGCATTGCGTATCATGTGGACACAAGT---TGTTCGATGCGCGCTTCAGGTTTGCTCCCAACGACGAGCTGGCCCGTTACACAGTCCGCCCTTAAAACATACGGGGCGGGCGTGTTGGGGGAT---CAGCCGCATTATGAGCAC---ACCAAGGAGCAGTTTTGGTTCCTGTATAAGGGTAACGGTTCCTCCGACATAGCT---GGTCATTTGAGATTAACCATCCGCGTTGTGTTTACGAACACCGCATTGCTTATAGGCTATTGTGGTACACCAACTTGCAGTATTGCGACGCGGCAGTCCAAGGAGAGCATCATCGTTGGGAAGACCGAAATGATCCAGCTATTTCGATGGCAGGATGACCGATGGGAAACTGTTAGTATTCCTATCGAGCAAACGCGTCTTTCTGATCGTGACACTCACTTGGCTCGGTTTCAAATTGAGCGCACG---GGGACCTTTCGTATTCATATACAATGCGAGGGTCTTCAATGTGTAGCCGATGCGAAAGCGGAGGAAGAAGAGGAATGGAAGGGAATCATAACCTAC------TCCCCTACGGGGGGTGTTTTTAGTGTGGTTCCCTTGGGAGACTCGGTTCTATCGGATAAGCAACAGTCTACTACCCTTACGAAAGGTCACAAAGACTCCTCTATAAACGGAGATAAACTG---AGTGGTCAAGTAGTAGAAGTGGATTGGACCTGCTCTTTTGATGTACTATGTACTTCGCCTAACACTGGTTTCGGAATGTTCTTTCCGGACATCATGAAGGACCAGCACTACAATTTTGTGGTGTCGTATGGCGATTATACGTGGAAAACCATGGAGTATGGTACTATCTCGATAGATATTGATCAGGTGAAT
>MaYMV
GAGATCCCCACA------CCGGGT---TACAAGAGCATTGAAATTCCACAGAAACCCCCAAAAGATTGCGTCTTGCTTGTTCAA---CATAACGACGCCCTCAACTCCCCCGGTGGTTACGCTTCATGTGTTCGCTTGCTTAATGGTAGCAATGCCTTACTCACAGCTGAACACGTCGCGGCC------CAGAAGGGAGAA------------TTGCTTGTAGCCTCGACCAGGACCGGT---AACAAGATCAAACTTTCACTCTTCAACCGGATCTTGACCACCACGAATTCTGACGTGAGCCTTTTTCAAGGACCTCCAGGT---TGGGAATCACTTCTTGGCTGCAAAGCTGCTGACATCACGCCAGTCGACGGTTTGACCACCTGTGAAGCCTCC---CTTTTCAGGTTTGAT------GGTCATTGGATGCGTTCAAATGCGTCTCTGGTAGGCACAGAGGAA------------ACTTACGTTTCGGTGCTCAGCAACACAGAAGAGGGTTATAGTGGAACTCCGTACTTCAATGGCAAA---TCCATTCTCGGAGTCCATGTGGGTGGG---AATGCAACA---------CAAACTAACAAT---TTGATGGCTCCCATCCCAAGCATCCCTGGCCTTACTAAA------------CATCGCTATGTT---TTTGAGTCACCACAATTAAAAGGCCGCCTGTTTACGGAGCAAGAAGTTGGGTTCGAAACCTGCGGGTCCCTCCCA---AGGTACTACTTCACAAAACAGAAGGAAGAATCAGAATGGGGGAGGTTACTTGCAGAGGGAAACCCGGCGCTGGCAGAAAAAGTCAGCGGTTTCGGGTGGCCCCAGTTCGGTCCCGCAGCCGAACTGAAAAGCCTGCGCCTTCAGGCGCAGCGATGGCTCTCACGCGCGGAGTCAGCTAAAATCCCGTCAGCTGAGGACAGGGAGCGCGTGATCCGGAAGACTGTGGAGGCATACAAAACTTGTCAAACACAATGCCCCAAGACTTCCCAAAGCAACCTGCTTGTCTGGGAGAATTTTCTCGAAGATTTTAAACAAGCAGTGTTCTCCCTCGAGCCTGATGCGGGAGTCGGTGTTCCCTTCGTGGGGTAC---GACAAACGCACGCACCGTGGATGGATTGAGGATCCA------ACCCTTTTGCCAGTCCTCGCTCGCATGACCTTTGACCGACTACACAAGATGTCAACGGTTAAGTTTGAGCATTTAACGGCCGAAGAACTGGTGCAAGCAGGCTTGTGTGATCCAATACGTTTATTCGTAAAGGGGGAACCTCACAAGCAGGCAAAATTGGATGAAGGCCGCTACCGCCTCATCATGAGCGTCTCATTGCTGGATCAACTGGTAGCCCGGGTTCTGTTTCAGAATCAAAACAAGAGGGAAATTGCACTTTGGCGAGCCATACCCTCGAAACCCGGTTTTGGTCTCTCAACAGATGACCAATCGCGAGAGTTCGTGCAAAACCTCGCGAGACAGTGTGGA---GTG---AGCAGCGACCGTTTACTGCAAGAATGGCAGCTTCACACTGTCCCGACTGACTGCTCCGGCTTTGACTGGAGCGTTGCGGAATGGATGCTTCAAGACGATATGGAAGTCCGCAACCGGCTCACTCGCAACAACACAGACCTCACGAGACGCCTACGCGCGTGTTGGTTGAAGTGCATATCCAACTCTGTGTTGTGCTTGAGTGATGGGACCCTGCTCGCCCAGAGAGTGGCGGGAGTTCAGAAATCTGGCTCCTACAACACCAGTTCGAGTAACTCTCGGATTCGGGTGATGGCCGCATACCATTGCGGTGCCACATGGGCTATGGCTATGGGTGATGACGCACTCGAGTCAGTCGACACGTGCCTAGACGTGTATAAAGATTTAGGATTCAAAGTCGAGGTTTCCAAACAACTGGAGTTTTGCTCACATGTCTTCGAGAAGGAACACCTCGCACGCCCGGTTAACCAAAACAAAATGATCTATAAATTGGTTTATGGTTATAAC------CCGGCGAACGGTTCATCGGAGGTCTTGCAGCGCTATCTTGACGCCTGCATGAGCGTGCTTCACGAGCTACGCCATGACCCC---GAAACCGTGGAGCTTCTGTACAAGTGGCTGGTATCTTTTGTATTTTCAAAGGACTCTCTCACGGGCAATGCCTCCGGAAAAGTCACCTTCGGGCCGTCTTTATCAGAGTGTGCAGCATTCAGTGGCGGAATTCTCAAGGCCTACCATGAGTATAAGATCTCAAAGATCATACTGGAGTTCATCTCCGAGGCCGCTTCCACCGCCGAAGGTTCCATCGCTTATGAACTTGATCCACAC---AACAAGCTCTCATCCCTTGCCTCCACC---ATTAACAAATTCTCAATCGTCAAAGGTGGTAGGAGGGTCTTTGCGTCCAATCAAATCGGAGGT---GGAGTTTGGCGCGACTCA---TCAGAAGATCAATGCGCCATCCTCTACAAAGGTAACGGAAAGTCCTCAGTCGCG---GGTTCCTTCAGGATCACGATTGAGGTCAATGTTCAAAACCCGGCTAAGTTTTATAACTATGCTGGGGTTCCGGAAAGCCGAATTCAGTCTCGGAGGAACAACGAATTCATCGACATATACTCGCTCAATTACGTGAAAATGTATTATTGGCATGACGAGTCTTGGTCGAAGGAGACATTGTCGGCAGGG---TATGTCCAGAATGATTCATCACGGGCAACCCCTTACTTCCTCATCCCCACCGTCGTAGGAAACTACAAGGTTTACATCGAATGTGAGGGTTTTCAAGCTGTCAAAGCTAAAGGAGGTGAGAATAATGGGAAAATGGCTGGATTCATCACGTAT---GATCCACAACAAGCTGGT---TGGCAGGCTTACTCATGGGCTGGCTGTACCCTCTCCAACTACAGGATAACCGATGGTTGCGTTCAAGCACACCCTGATCTCAAAGTTAATGGGTGTTCATTCACCAAAGGTCAATGTGTTGAGAGAGATGTTGTTATTTCGTTTGATCTCTCAGTGGCGTCAGAG---GGGTACTGGGCTCTTCAAGCCCCTCCAATCGAAAAGACAGATGACCACAACTTCATCGTTTCTTACGGTAACTACACCGAAAAGATTCTTGAGTGGGGTATGGTCTCCATTTCCATTGATGAGATAAAC
>CpCSV
GAGAAGATGACG------AAGGGT---TTTGGGAGCTATGATATGATTATGTCCCCTCCAAAAAGTTGCGTGCTCGAAATGCTT---CACGATGATGAA------CAACATTGTGGTTATGCGAGCTGCATATTATTAGCTGATGGAACAGTGGGGTTGTTGACTTCATATCACGTCATGGAGGAA---------GCTTAC---------------TGGGTTAAGTCTAACAAGACTGGA---AATAAAATTAAGACCAGTGACTTTCGACCACTTACTCAATCCCAAAACGCTGATTTGTCTATTTTGGTAGGTCCACCCAAC---TGGCAAGGGCTTTTGGGCTGTTCAGCAGCCCAATATGTTACAGTAAAACATCTAGCCGCCGGTGACGCTCGT---ATCTTCTACCGTAAA---AACGGTGAATGGTACTCTGGAGTGGCTAAGTTGGTAGGACCTCACAAA---TTG------AACTTCGTCAATGTCCTGTCAAATACCGAGCCTGGGTTCAGCGGCACCCCTTATTTTAGTGGAAAC---AAAATAGTTGGAGTACACACAGGAGGG---GATGAAGAA---------GAGAATAGAAAT---TATATGGCCGCTATCCCTCATCTTGAAGGTTTGACTGCG------------AGCAAATATATA---TATGAAACGACTGCTCCCAAAGGTCGAATCTTTGACGAAGATTTATACGGGTTTGAAGCCTGTGGAAAAATCCCC---CAATTCTACCATCCAAAGCAAAAACAACAAGGTAGATGGGGAGAGAAAGTCGTCGCCCAACACCCAGAGATGGGTGAAAAAGTCAGAGGCTTCGGCTGGCCAGAGTTCGGCAAAGAAGCTGAACTGAAATCCCTGCGGTTGCAAACCGCGAGGTGGCTCAAACGCGCTGAGTCAGCTAAAATCCCGTCGTCTGAGGAACGGGAGCGCGTTATCGGTAAAACAGTAGAGGCATATCAAAATGTGAAATCAAATTGCCCTGCTGCAACAAGGCTGAACGAGCTGAGTTGGGATCAATTTCAAAAATCCTTTCAACCAGCCGTTCACTCCCTCGAACTTGATGCTGGAATTGGCGTTCCTTATATAGCATAT---GGTCTCCCCACCCATCGAGGATGGGTTGAGAACCACGAACGCCAGCTTCTCCCTATTTTGGCTCAGTTGACCTACGACCGACTAAAGAAGATGTCGCAGGTTAACTTTGAAGACATGAGTGCTGAGGAGTTAGTACAGAAGGGTCTATGTGACCCCATCAGAGTATTCGTCAAGGGAGAACCGCATAAACAGGCAAAACTTGATGAGGGTCGTTACCGCCTCATCATGTCGGTTAGCCTTGTAGACCAATTGGTAGCCCGGGTATTGTTTCAAGAACAAAATAAGCTAGAGATAACTCTCTGGCGATCAATACCAAGCAAACCCGGAATGGGGCTTTCTACGGATGCCCAAGTGACGGAGTTCATGAGTTCTCTGTCCCAACATGTGCAA---GTA---CCAGTCGAAGACTTGGTATATGACTGGGAAAAGCATGTGTTGCCCACAGATTGCTCCGGATTTGACTGGAGCGTCTCCGACTGGCTCCTCCAAGATGAAATGGAGGTTAGAAATCGCCTCACTGAGAATAACAACGACCTTACCAAGCGCCTTCGTGGCTGCTGGTTGAAGTGTCTATCTAACAGTGTCTTGGCGTTATCCGATGGCAGCCTCTTTGCCCAACGCGTACCAGGAGTTCAGAAGTCTGGAAGCTACAACACTAGCTCGACCAACTCTAGAATCCGCGTAATGTGTGCTTTTCACGCTGGCGCCTCGTGGTGTATAGCCATGGGAGATGATGCTTTGGAGTCTGTGGACACTGACCTATCAGTGTATAAAGATATAGGTTTAAAAGTCGAGGTTTCAGGACAACTGGAATTTTGCTCTCACATTTTTGAGAAGCCTGACCTCGCCATTCCGGTAAACGTAGGAAAAATGTTGTACAAACTCATCTACGGGTACAAT------CCGGAATGTGGATCCATCCAGGTCCTCAGGAATTATATTGACGCTTGCACCTCAGTGCTAAATGAATTGCGTCACGACCCT---GAGATGGTCCAACTCCTCTACTCGTGGCTCCTTGATTTTGTGTTTTCGAAAGACAACCTCGCGGGTAGTTCCTCAGGAAGTATCACGTTCGGGCCGAGTCTATCAGACTGCCCAGCTTTCAGCTCTGGAATACTCAGGGCCTACCATGAATATAAAATCTCAATGGTCAAGTTGGAGTTCATCTCCGAGGCCGCTTCCACCTCCTCAGGGTCGATCGCTTACGAGCTTGATCCCCAC---TGCAAATCCACTTCGCTTGGGTCCTAC---ATCAATAAATTTGGAATCACCTCGAATGGACAAAGGACTTTTGCAGCGAGGCTTATTAACGGA---ATCGAATGGCACTCCTCA---GACGAGGACCAGTTCAGGATACTTTATAAAGGAAATGGAGGCTCCGCCATCGCG---GGGTCATTCAGGATCACCATCAAGTGCCAAACTCAGAATCCGTATAGGTTTTGGGGTTATGAAGGTGTGCCACAGAATAAGATAGTCACAGCGCAGAACGATAGAAATATCGATGTGCGTGGCTTGAATTATGTTAAGTTTTATAAATGGGAGGATGATAATTGGACGGAAGTCAACCTTCAAGCCAAT---TATTCAGTGAACAATTCGCAGTATGCAGAACCATACATGATCATCCCCGCATCTAAAGGCAAGTTCCACGTCTACCTTGAATGTGATGGACAGATGGCTGTCAAAAGTGTGGGTGGAAAAGCGGATAATTCCTGGAGAGGCTTGATTGCGTAT---GACACCTCCAGAAGAATG---TGGAATGTTGGTAATTACAAAGGCTGTACCATAGAAAATTATAGGAAAACGGACAGCTTTGTGCTTGGTCACCCTGATGTTGAAGTCAATGATTGCAAATTTGATAAAGCCAGGGGAGTAGAAGCAGATTGGTACGCGTCGTTCCAGTTAACTTGTGATGACGACGAAGGATCTTGGATCCTGTACGCCCCACCTATCCCAAAGGACAGCTTGTATAACTATACTGTCTCTTATGGAGAATATACAGAAAATATGTGTGAATGGGGCGCCGTATCAATATCAATTGATGAAGACAAC
>PuPV
GAGAAACAATTG------AAGGGG---TGGAATTCTTTTGAAATACCTATGAGTCCCCCTTCTAAGTCCGTAATAGAGATTACC---TACGATAATGGT------AGTCACTGTGGGTATGCAGTTACTGTGCAGACCTACAAGAAAACAGCCTCTGGAGCCTTTGAGAGTGCTGTTTTAACGAGCCTCCACTGCCTGGAAGGCAGCGATGACAAGTTCCTGTTCTCTCGTCGCACGGGC---AGCAGAATTTCCCTGGCCAAATGCTCCACCCTTGCCGTTTGGAAGTCATTAGACTTATGTCTATTGACCCCACCGGAAAAT---TTCCAATCCACTCTAGGAGTGAAGCCATGCCCAATGGTGTGCATGGACAAATTGGCTGGGTGTGAAGCCTCC---TTCTTTCGGTTTAATCAAGAGGGAGTTTGGAGTATGACCAATAGTAAGCTCCTCGGAGCTTTAAAA---GAC------GGCTCAGTTGCCGTGTTAGTCAACTCCCTACCAGGGCATAGCGGTGCCCCGTTCTTCAACGGGAAA---CACGTTTTGGGAGTGCTCAGGGGA------CCGGATCCA------GAAAATAACTACAAT---ATCATGAATCCGATCCCAGCCATTGAAGGTCTCACCGTT------------CCTGTCTTGCGG---TTTGAGACAACGGCTCCTACTGGCAAGCTGTTTAATGACGCCAATTTAGGGTTCCGCAACTGCGGCTACCTGCCC---CAATTCTACCGCCCCAGGAAAAAGGGCGAGACAGAATGGGGGAAGACCCTCACCAAAGAGTATCCCGCACTGGGTGCGGCGACAAGAGGGTTCGGCTGGCCCGAGTTCGGGCCGGCCGCGGAGTTGAAAAGCTTGCGGCTCCAATCCGCTCGCTGGAGAGAACGCGCCTCTTCAGCCACTATACCATGCCAATCTGAGCGTGAGCGCGTCATTGCTGAGCTTACGGAGCGCTACAGCAGTGTAAAGTCCTGTGCTCCGGCTTGTGCAAGACAGGAAGAACTGTCGTGGGAAGGCTTTCTCGAGGATATCAAAAGTGCCATCCCATTCCTGTCCCTGGATGCCGGTGTAGGAGTTCCTTACATCGCCTAT---GGTAAAACCACCCTCGCGCAGTGGGTGCACGACGAA------AGTTTGTTGCCCCTAGTCGCTCGGCTGGCTTTTGACCGCCTAAAGAAGATGTCAGAAGTTAGCTTTGAAGCACTATCGCCCGAGGAGCTTGTCCAGGCGGGTCTCTGTGATCCGATAAGAGTGTTCGTTAAAGGCGAACCGCACAAGCAATCGAAACTGGATGAAGGCCGCTACCGCCTCATAATGTCAGTTTCCATGGTTGATCAATTGGTAGCCCGGGTTTTATTCCAAAATCAGAACAAAACCGAGATCGCTTTGTGGAGAGCGATCCCGAGTAAACCCGGTTTAGGACTATCCACCGACGAGCAAATTACCGACTTTGCTCGAAATCTCTCCCAATATGTG------AAGGAGAGTCGTGGGGACATTATTGAACGATGGCATGAGTGTGTCGTTCCCACGGATTGCTCCGGTTTTGACTGGAGCGTGTCATCATGGATGCTCGAAGATGACATGGTGGTTAGGAACAACCTGACCCTCAACAATACTGAGCTCACCAAGCGATTAAGGGCCGCTTGGTTGAAGTGCATAGCGAACTCTGTGCTATGCCTATCTGATGGCACATTGCTTGCCCAGGAATTCCCCGGCGTCCAGAAGTCGGGAAGCTATAATACAAGCTCCTCCAATTCAAGAATCCGCGTAATGGCGTCGATCTATGCAGGAGCTTCCTGGTGCATAGCTATGGGCGATGACGCCCTAGAGTCCAGTGATACAGATCTTCGAGTATACTCAGATCTTGGACTCAAAGTCGAGGTTTCGGACAAACTAGAGTTTTGTTCGCATCATTTCAAAAGTTCGAGCCTCGCCATTCCGGTCAATGTCGGAAAGATGTTATACAAACTGATCCATGGGTATAACATTAGGCCGGGATGTACACCCATGGAGGTGATCGCGAACTACATGTCCGCCTGTTATTCAGTTCTAAATGAGCTGCGGCATGTACCT---GAAGCGATCCCCTTGGTGAGCGCGTGCCTTTTCTCTTTCGTATTTTCAAAAGACAATCTCTTGGGCAGTTCCTCAGGAAGTATCACCTTCGGGCCGTCTCTATCAGAGAGCCCAGCATTCAGCTCTGGAATACTCAAGGCCTACCATGAATATAAAATCACAATGGTTAAGTTGGAGTTCATCTCCGAGGCCTCTTCCACCTCCTCAGGCTCCATCTCTTATGAGTTGGACCCCCAT---TGCAAACTTAGCTCCCTCCAATCCACG---GTTAATAAATTCGGAATCACCAAGAATGGATCACGGAGTTGGACAGCTAAGTTCATCAACGGG---TTGGAATGGCACGACGCA---ACTAAAGATCAATTCAGGGTCCTCTACAAAGGAAATGGATCCTCCACGGTTGCG---GGCAGTTTCAAGATCACCATCCAGTGCCAGGTCCAGAACCCAGCCAGATTTTGGGGTTATGAAGGGAACCCACAATGTAAGATCATCACTGCTGAAAACGACAGAAATATTGACGTCAAGAGTCTTTACTCCGTCAGTATGTACAAGTGGGAAAATGAAAAGTGGGACACTATCAATCTCCAGGCAAAC---TATTCGCGCAATGATCGCAGATGCGCCGAGCCCTATATGGTTGTGCCAGCGGATAAAGGAAAATTTCACGTCTACATTGAATGTAACGGTGAATTCGTTGTTAAGCACATAGGCGGAGATATTGATGGGAGTTGGTTGGGAAACATCGCATAT---GACAGATCACAACGGAGT---TGGATGGTCGGAGAGTACAAAGGTTGTAAAATAGAAAATTTTCAAAACAACACTACCTTTGTCCCCGGCCACCCAGATGCTACTATGAACGGAAAACATTTTGATACAGCTCGGGTTGTAGAGGTCGATTGGTTCGCCTCATTCCACCTCATATGCGATGATGACGAAGGAGGCTGGTTATTATACCCTCCCCCTATCCAAAAGGATAGTTCGTACAACTTCACAGTATCATATGGAAATTATACAGAGAAATACTGTGAATGGGGGGCGATTTCAATTTCAATAGATGAGGACGAC
>SAbYV
GAAAAAGCCACT------GAAGGG---TGGAAAAGCTTTGAAATTAAAATGGCTCCCCCTTCCTCCTCAGCCCTGCCCGTCCGGAATCGCATTACAAAG------GAGCATGCCGGTTACTGCGGGTTCGTTCAAACCCACATGAAAAACGCAGACGGCACATATGTTGAGGCTTTCATCACCGCAAGGCACGTCATTGATGATGACCTTGGTGAGATC---CATTCTCCCAAGACTAAG---AACTTTATTGCCTGCGCTGATTTAGAAGTGCTTGGGGATTGGGAATCTATTGACCTAATCCTGTTGCGAGCCCCCAAGCAC---GCGCGGTCTTACCTCGGCTGTAAGCCCGCATCAATGGTGGCGATTGATCGTTTGGCCACCTGTGACGCATCA---ACATTTCATTTAATA---GACGGCGAATGGCACATGTCAAATGCCCGCCTTGTTGGTGACGTCAAA------------AACGGAGTTGCAGTCCTGAGCAACTCCGTTTGCGGACACAGTGGATCCCCCTTTTACAATGGAAAG---CATATCCTGGGGGTCCTCTATGGTGGA---GGTTCCTAT------TTTGAAAACTTTAAT---GTGATGAACCCCATCCCCGCAATTCCCGGATTAACAACC------------CCGGAGCGACGT---TTGGAAACAACCGCTCCACGCGGGAAAATCTTCAACAATGAAGATTTCGGGTTCCGTCACTGCGGAACCTTACCG---AGATACTACTTCTCCCGCCAGAAGGGAGAGACAGAATGGGGCAAGACGCTCACCCGGGACAATCCCTCACTGGGTGAGGCGACAGCCGGCTACGGCTGGCCGGAATTCGGCCCAGGGGCCGAATTAAAAAGCTTGAAACTTCAAGCCGCTCGCTGGCGAGAACGCGCCTCGTCAGCCAAAGTTCCTTATCCGAGCGAGAGGGAGCGCGTCATTAGAATAGCAACGGAGCGCTATTCTAAAGTTAAATCTGTAGCTCCGGCTTGCTCTCGCTCTGGCGAGCTCAAATGGGAAGGTCTCGTTGAAGATCTGAAGGATTGCCTCCCTTCCCTTTCTTTGGAAGCAGGTGTTGGAGTGCCCTACATCGCATAC---GGTAGGCCCACCCTGGGTTCCTGGGTCAATGATCAG------GCTCTGTTGCCGATCCTCTCGCGACTTGTTTTCGACCGACTAAAGAAGATGTCGGAAACGAGGTTCGATGATATGACCCCAGAAGAGCTCGTTCAGAATGGACTGTGCGACCCTATCAGGACGTTTATCAAGGGCGAACCGCACAAGTCGAGCAAGCTCAAAGAAGGCCGCTACCGCCTCATTATGTCTGTGTCAATCGTTGACCAATTGGTAGCCCGGGTTTTGTTTCAAAATCAAAACAAGAGTGAGATCGCTTTGTGGAGAGCGATCCCCTCCAAACCCGGTTTGGGATTATCCACCGATGAACAGGTCCTGGACTTCGTTCATAATCTCGCGGAAAATACTGAATACCGCGAGTCTGTTGAGGACTTTATTAAGCACTGGCACCGAACAGTTGTCCCAACAGATTGCTCCGGCTTTGACTGGAGCGTCTCATCGTGGATGCTCGAGGATGATATGGAGGTCAGGAACAACCTCACCATCAACAACAACGAGCTCACCAGGCGCCTTCGCGCATGCTGGTTGAAGTGCATATCGAACTCTGTGATATGCCTGTCCGATGGGACTTTGCTAGCCCAGGAGTTCCCCGGTATACAGAAATCGGGCTCCTATAACACCAGCTCCACTAACTCAAGAGTTAGAGTGATGCTCTCTATTTATGCTGGTGCGTCCTGGGCCATAGCTATGGGCGATGACGCCCTTGAGTCCGCTGATACGATAATCCCATTATATGAGCAATACGGACTCAAAGTCGAGGTCTCTGACAAACTGGAATTTTGTTCTCATGAGTTCAAAAGTTCGAGCCTCGCCATCCCCACGAATATAGGGAAAATGCTTTACAAGCTCATACATGGATATGAGATCTTCCCGGGGATGTCCAGCATTCAGGTCACAATCAATTATTTGACTGCCTGTTACTCAGTTCTAAATGAACTGCGTCATGTACCT---GAAGCTGCTTCACTCGTCGCGCAGTGCCTCGCTCCATTCGTATTCAGCAAAGACAATCTCACGGGCAGTTCCTCTGGAGCAATCACGTTCGGGCCGTCTTTATCAGACAGCCCAGCATTCAGCTCTGGAATACTCAAGGCCTACCATGAGTATAAAATCTCAATGGTTAAGTTGGAGTTCATCTCCGAGGCCTCTTCCACGTCCTCCGGTTCCATCTCTTATGAGTTGGACCCCCAT---TGCAAACTTAGCTCCCTCCAATCCACG---GTTAATAAATTCGGTATCACAAAGAGTGGATCACGAACATGGAGCGCTAAGTTCATTAACGGG---ATGGAATGGCACGACGCC---ACAGAGGATCAGTTCCGAATCCTTTACAAAGGAAACGGAAGTTCCTCAACGGCG---GGCTCTTTTAGAATCACCATCAGGTGTCAAGTCCAGAACCCGGCTCGGTTTTGGGGATATGAGGGTAACCCCCAGAGCAAGATACAAACGGCACAGAATTACAGGAATATCGATTTCCGGCCGTTGAATTATGTATCCATGTATCGGTGGGAAGACGAGAAATGGGACAAAGTTGAACTCCAAGCTGGT---TACTCCAGGAATGACAGACGATGTATGGAAACATACTTCGAAGTACCAGCGAGTAAAGGTAAATTTCATGTTTACCTTGAAGCCGACGGTGAGTTCGTCGTCAAACACATTGGCGGCGATCTTGATGGCAGTTGGCTTGGAAATATAGCTTAT---GATGTGTCCCAGCGAGGT---TGGAATGTTGGTAATCACAAAGGATGCAATATCAAGAATTATCAATCAAACACATCCTTTGTTGCTGGCCACCCCGACGCGACTATGAATGGCAAACAATTTGACAAAGCGCGGGCAGTGGAAGTAGATTGGTATGCCTCATTTGAATTAGAATGTGATGATGATGGAGGCAGCTGGCGGATTTATCCCCCCCCCATCCAAAAAGACAGTTCGTATAATTACACCGTTTCATACGGTAATTATACTGATAAATACTGCGAATGGGGAGCTGTTTCAATTTCCATCGATGAGGACAAC
>ScYLV
GAGAAAATGGTC------CAAGGT---TTCAAAAGCTTTGCCGTCCCCATGTCACCACCAGGACACTCAGTGCTTGAGATAGTA---CACCCCGATGAT------TCTCACATGGGATATGCATCCTGTGTTCGATTGAAAAACGGGGAAGAGGCTCTCATGACATCCGTTCACTGCATAAGCGAT---------TCTTTC---------------AAGGTTCGCTCGTTCAGGAATGGT---ATCAAGATCCCTCTAACGGAATTCCAAGTGCTGTTGCCCGCCAATGCGATGGACATTGTTCTTCTTCGAGGCCCACCTGAG---TGGAAGTCCATCCTTGGAGCCAAAGCAGCCCACTTCACTCCAGTCAACCAGCTCAACAAAGGGGCTGTGTCT---TTCTTCATTTTCGAC------AAGGAGTGGATGATGCACAACGCAAAAGTTACAGGAACTGAT------GGT------TTTTATGCCACAGTTCTTAGTAACACTGAGAAGGGCTACAGTGGCGCCCCCTACTGGAATGGGAAA---TCTATAGTAGGGGTGCATAAAGGGCAC---GTGTACGGAGACGATTCCAAGAATTACAAT---CTTATGTCGCCGATTCCCCCTGTCAAGGGGTTAACGGCG------------CCTAATTTTGTG---TATGAGTCTCCGTCTCTGCAAGGAGATGTCTTTAGCGACGCCGACGTTGGGTTCAGGAAATGCGGCAAACTCCCC---GCGCTATACCATCCCCCAAAACCGAAGAGCACACAATGGGGAGAGCGCATCATCTCAGAGCACCCAGAAATGGCGTCCAAAGTCGCCGGTTTCGGGTGGCCCTCCTTCGGCGCCCAAGCCGAAGAGACAAGTCTGAGACTCCAAGCGGCACGCTGGCTTAAACGAGCTGAGTCAGCGGARAAGCCGACAGAAAAACAACGCAAGCTCGTCATTGATCGTGTGGTYAAGGCATATGAACCGTGTAGAACYAATGCCCCACACACCAGCTCCTCTGGCAGCCTCATCTGGTCCGACTTCTTGAAAGATTTCAAGGAGGCTGTCAACTCACTAGAACTCGACGCAGGAATAGGTCTCCCATACAAACTTCTT---CACAAAGACACCCATCGTCAGATGGTTGAAGACCCC------AAATTCCTGCCGCTCCTGACGCGATTGACCTGGAACCGTTTACAGAAGATGTCCCAGGTTGATTTCCAGGAGATGACTCCTGAACAACTAGTGAGGGAAGGATTGTGCGATCCGATTCGTTTGTTCGTCAAAGGAGAACCGCACAAGCAGGCGAAGCTTGATGAAGGGCGCTACCGCCTCATCATGTCAGTCTCGCTGGTAGATCAACTGGTAGCCCGGGTTTTGTTTCAAGCACAAAACAAAAGAGAGATAGCTTTGTGGAGAGCTATCCCTTCAAAGCCCGGTTTYGGCTTATCCACAGACAGGGAAGCACGCGAATTCATYGAATCCCTGTCCAAGACAGTAGGG---TGT---TCCCCAGCAGAAGTCATTCATGGCTGGAGGGACAAGATCGTACCCACCGACTGTTCCGGTTTTGACTGGTCAGTCGCCGACTGGATGCTCGAAGACGACATGGAAGTGAGAAATYTTCTCACWATCAAYAACAACGAGCTAACCCGCCGCCTCAGGGCGTGCTGGTTGAAGTGCATCACAAACTCTGTGATTTGCACRTCCGGCGGTGTCTTGTACGCCCAAACTCATCCTGGAGTGCAAAAATCTGGATCTTACAACACGAGTTCATCCAATTCCAGGATTCGAGTAATGGCCGCTTTTCATTGCGGCGCAGATTGGGCGATAGCCATGGGAGACGATGCACTTGAGTCTCCAAACTCCAACATCAACGCGTATCAAAAGTTGGGGTTTAAAGTCGAGGTTGCCTCACAGCTAGAATTTTGCTCACACGTCTTTGAGCAGGAGGACCTCGCCAGGCCGTTGAACGTAAACAAAATGCTTTATCGTTTGATCTTTGGATACAAT------CCGGCCTGTGGCAACGCGGAGGTATTGTGCAATTACCTCCAAGCTGTGGCTTCTGTTCTCAACGAGCTTCGCCATGATCCA---CAGCTAGTTGCTACCCTCCATGAGTGGCTGGTCCCTCTCACTTTCACGGTTGACGATCTCAAAGCCAACTCAACCGGGATCCTCAAATTCGGACCGAACTTATCTCAGTACGCAGCGTTCAACAATGGCTTACTCAAAGCCTACCATGAGTATAAAATCACAAGTCTCACTATTCAGTATAACTCATGCTCCTCCGACGCAACTCCAGGTGCAATCGCACTTGAAGTGGATACATCC---TGCTCCCAAACAACAACAGGCTCCAAG---ATTACTAGCTTCCCCGTCAAGAGGAACGCCAAGAAAGTCTTCCCGGCCCCCTTCATCAGGGGG---AAAGATTTCATGACTACG---TCAGCTGACCAGTTTTGGTTGCTGTACAAAGGGAATGGAGACTCGAGCCTAGCA---GGACAATTCGTCTGCCGATTTGAATGCCTTTTCCAGAATCCCCCCAAGTATTTTGGATACCAAGGAGTGCCGAACAACATCGTGAAAACAAGAGGAAACTCTGAATATCTAGATGTGGGTCCGCTCGAAAATGTGACCATGTATCTTTGGAAAGACGAATCGTGGAGCATTGAGCAACTGTCAGCCGGA---TATCGCGTTAACAATCGAGAACGTGCCATACCCTTTGTCCTCTTTCCAGTGGATAAAGGTAAATACTCCGTGTTTATACAATGTGAGGGCTTTAAGGCAGTTAAAGCCAAAGGAGGCACGAACGACGGCAAGATGAGCGGGTTTCTTTGTGAC---AATGCAAATCTCGCGGGT---TGGCGAGCATACGCATATAGTGGGTGTACAATCTCTAATTATAGAACATCGGACTCTAATGTTCCTGGTCATCCGGACATGAAAGTCAATGGTGGATCTTTTACCGAC---CAATTGGTCGAGAGAGATTTTTCTTGTTCATTTCACCTTGAGGTGCCTCAACAA---GGCTATTTTGGCTTAGAGGCCCCACCCATTGAAAAGAGTGATCATTTCAATTTTGTGGTGTCTTACGCTAACTTCACTGATAAAATCCTGGAATGGGGTTCAATCTCTGTAGCGATAGACGAGGTGAAT
