# Supplementary material for: Viruses Infecting Greenhood Orchids (Pterostylidinae) in Eastern Australia
Source: Viruses. 2022 Feb 10;14(2):365. doi: 10.3390/v14020365 (PMC8876172; doi:10.3390/v14020365)
Supplement: Supplementary file 1 [file viruses-14-00365-s001.zip › Polerovirus_alignment_partition.par]

DNA, P1 nc = 1-726
DNA, P2 nc = 727-2157
DNA, P3 nc = 2158-2577
DNA, P5 nc = 2578-3201
