# Supplementary material for: Viruses Infecting Greenhood Orchids (Pterostylidinae) in Eastern Australia
Source: Viruses. 2022 Feb 10;14(2):365. doi: 10.3390/v14020365 (PMC8876172; doi:10.3390/v14020365)
Supplement: Supplementary file 1 [file viruses-14-00365-s001.zip › Tospovirus_alignment.fas]

>WBNV
ATGAACATTCAAACTATAAACAGTTTTCTAGATGCTTCAGGCGAAACCACTGCATATCTGCAGAGAATAAAAGATGAAATCATGTTAATGTCAAATGTTATAGAACAAGGTTATTCTGAAGGTAAAGGT---------GTAATTGAATCTGGATTGAGTTCTATAATGTCTATGAATTATATTCTAGACAAGATTGAAGACATGAAATCAAAATACCATCAGAGCTCCTCTTCTATTGATCAAAGAGAAATGGAAACAGAAATCTATTTATTTCTCGATAAATATAAAGAACTAGAGTTGATGAGGCATGATCTCTTTGGTGTTCTTGCTGGAAGAAGATTACATTTTGTTCCAAAACACAGATCTGATGTTTTTATGAAAGATTGTCTTATGTCTTATATAGAGTTCTGCAGTGCTTCAGTG---TCCATTTCGAAC---------AAAATAGACAACCTTGATAGTCTAAAAGAAAAATTGATCTTCCAGCACCTAACACCAGACAATTACACAATATACAAAGAAACCAAAGGTGAGAAAGCATGTTTGATGATATATGATTGGAAAGTGTCTGTAGATGCTGTGTCTGAAGGCAAGACGTCAGAAAACTATTACACAAGTGTTTGGAAAACTTTTAAAGATATCACTATAGACGAAGAACCTTTTTTAGAGAGACACCCAATATTCATAACCATTGTTGTGTTGAATCCTAGCGGTAATATGCCAATTGTGGCAACAACTTGCCGGGTCGTCCAGGAGTTCAGGAACTCACCATATAAAACCTTCAATGACCGCAAACGAGCTGCTGAAGCAGCAAAGCTAATATCAGTTAATTCTCTAGGTCAGCTTATAGGTCTGGGTGCTGACTGTTTTAGGCGGTTTTACTCAGAAACACAATCGTTTAAGAACTCTCTCTTATCTAAGGTTGGCAAGTATATGAACAGGTCATCGGAGGTTTTCTTTAGCCACTGGTCATGTGAATACAGGAAAACTAATTTATCAAACAATCAAATTAGTCAAGATATTATTGATTTGATCAATTCCTTGCCTAACGATGTGGTGGGGAAGGAGATCCTTGTTCATTTTCTTTTTGGGAATTATTTATACTTCAAAGAGACTATGAGTGAACTTCATCTCAAAGATAGATTTGAGGGGTACAGATCACACTGCAAAATGATGAGAATTCGTCCTTTGGAAAATGAAGAAAAACTTAAAGACTATCTTGATAGAAATGAGCAT---------ATTTTTGAGAGTTTGTATGAAACACATCTCAAAAAGATAAAATCAGATGTGCTACTCAGAAAATCTAAAGAAATAGAGATAGAAAGCATAGAGCGAGCTTTCAACATTAATGCAGAGGAGTACCAAAAAGAGTATCCTGGATGTTTCACAAATGATCTTCAAGAAACTAAAACAAACTTTTCAATCTGCTGGTCACCAATGACAGAAGAACTAAAGATGAATGATCTT---AATTATAATAATGCAATAATACAATCTTTCAGAGATGCTTTGAGTGAACAGCCAAAGCTTATTCACCATAAATCATATGGTGGGGCTAAAGTAGACACTTATTTTTCCACAACTCTTTTTAATTTAGTTAGAGCTTGTCTAGTAGATCTAAGTACAGATACAACGGGACATTCAAAGGCTACCTTAGAAGACGTAGTGGATATTAAAGATGGCAGCATCCAGGTAAAAAGAACTGAAGCCTCACAG---AGATGG---AGAGAAATAGGGAATGTCAAGACTAGAAATGGGAATGAGTTCACGTTATCACCGCAAGCAGACACTGAAGCAAGAAAGAATTTTTTCAGAGGTTTAAACTTGATGTATGTTGACATGGGGAAGAAAAAGAAGATAGATATAAAGAATGAATTAAAAAGCAAGATCCAGGAGTCAATGGCTCAGCAA------------AAGAATGAAAACATGGATGGCCCGAGCGGGGAGTATGATGTGTCAAAAGCC------AAT---ATACCTCACCAAACGAGCCTCAAAGGGATCACACATAACAAAAAGCTAATCAGACATGATAACCCAGATGTTAAATATCATTGTGAGTCAATGATTGAATCTATGTACGTCCTTCATGGTATGGACGAAAGAAAAGATAAAAATAGTAAAATAAATTCTGTCTACAATGAATATTGCTCAAATCCTTCTTCACTATTTACTAAAGGCAATTTGATAGAAACTGAAATGACAATTGCAAAGAATATCCATGAAGTAGCTAAGGAACTTTCAATTTACACATATAGTGAAGACATGATGCAGATGGCAAAAGGTTTGATGGTGGCTGACAGGTTTATGAAGAAAACAGACTTCAAGATCTTAACTTGTGCCAATACAAGCATGATATGCCTAGCATTCAAAGGTGACGGCATAAACACAGGGAAGTCAGGTGTGCCTTACATCACCATACACAAGGTAGACAAG---AGCATCCAACCACACTTTGTTTCTTTATACACAAAAGAACTAATAGTGTCTTTTAAATCAGAGAATTATTTTATTAATATCATGAGGCCACAAAGGCTAAATCAGGTGCGACTTCTCAGCCTGTTCAAAGCTCCTAGTAAAGTCCCTATCCTCTTTTCACAATATTCCTTATTGAGTACAGAGATAAAAAAATGGTTGAATCAGCAA---------TCCATAGATGTTTTC------------ACTTGCCCTGAAAATAAGATCCAGTATCTGCAAAAGATATTATTCTCCTCTGTGATCATTGGCACTGTGACCAAACTCAGCAGAATGGGAATTTTTGATTTCATGAGGTATGCACGGTTTCTACCACTGTCTGATTATTCCAATATAAAGGAATATATAGCTGAGAAGTTTGACCCAGATATAACAAATGTTATTGATTGTTTTTTTGTTTCTGGAATTAAGAATCTTCTTCTGAAAATGGAAGGTATAAATTTAAGTAATAGTATAAAACCTCTGACTATAGATCAAGAAAATGATATGTCTGGAGGTATATCAGATTTAGACATCATATGCCCTATCACAGGATCTACACTAAAGACTATAGAGTGTCTGTATAACAATGTCTATCTTGCAATTTACATGATGCCGAAATCTCTCCACACTCATGTACACAATCTCACAACACTTCTGAGTGTCCCGGCTGAATGGGAAATTAAGTTTAGAGAAAAAATGGGCTTTATGATAGGAGATGAAATTAAACCAAAGAAAGAAATGTTCAATGATTCTGGTCCATTCTCAATTAATGGAGTGCTCAATGTGAAAACTTTGTTTGATTATTACAAGAAAAATATTACAAATGTTGGTGCTTGTAGATCAAATATAGAAGAAAAAGAGGATTTTTTGTCTGCTCCATATAAAATAAAAACTTTAACATCATCTAAAAAATGCTCAAAGGCAGATATC---------------------------------------ATAAAAAGTACAGAGATAGTTGCTGCTTTAAAA---------TCATCATATGGAAAACAGCCAGATGATATAAAGGGTTCA---------------------GACCTTTATATACTGAAGGGAGTTCTGAAGTGTTTTGATGAAGATAGAGATTCATTAACCAACTTCTTGGAGGTAGAAGGCTTAGAAGAGTCAAAATATTTACATTTTTTTACCAACATGATGTCAGGTGATAATAAAATATTGATGAAAACTAACCAAGACAAATTTTATTATAAAAGTCATCCTTTGACAGTGGAGACATTTATGAAAGTTAGGTATGGTTAT---------------------------------------------------TTCAAGACAACCACTGTTTTAAAATCAAAAAAAGTAAGTGAGGAATTGTATGATTTAATCAAAGAGTTCAACAAGATAACAGAGGTTGACCTGGAAGCTTTGGAAAAGCTA------GGTCGTGGACTAAAAGGCAATCGAGTCACATTTATACAATTATTGGAATTTATTTTGATGAAATCCAGAACCAATGCTGGGAACACAGATTTCTTGGTATCAATATTTGAAAAGATGCAGAGAACAAAGATGGATAGAGAGATTTATCTTATGAGCATGAAAACAAAAATGATGTTGTATTTTATAGAGCATACATACAAGCATGTGGCTCAATCTGATCCTTCTGAAGCCATCTCGATCTCTGGAGACTACAAAATTAAAAATTTGGCATCTTTATCATATGATACTATAACTAATTACAACACAGCTCTTCAGAAAAATCTT---GAATGCAAAATGGCTTTTTTATCTGCAGATCAATCAAAATGGTCTGCATCAGATCTAACCTATAAATACATCTTGGCTGTTATTATGAATCCTCTTTTAACCACAGGAGAAATAAACCTGATGTGTGAGTGCATAATGATGTATGTAAAGTTGAAGAGAGTTTGTATTCCTACCGACATCTTTCTAAACCTAAAAAGAGGGCAAACTGAATATGGATCTTATGGAACTGCACTGTCTGTTTTAACAGATAACTTAGAAACAAATACATTTCCTGTATCCATGAACTGGCTCCAAGGGAATTTGAATTATCTTTCGTCAGTGTACCACTCTTGTGCAATGATGGGCTATGAAAAAGCTATGAAAAAGATGGGAAACTATGATTTCACTATAAGATGGATGGTGCATTCAGATGATAATGCTACTTCTATGGTGGTTAGAGGGGATATAAAAGAACTTCTTGCCGAGTTTAATTGCACCAGTCTGTCAGAACTGCTTTTCCGGAGTATACAATCACATTTTAAAAGTTATTGCATAACATTAAATCCAAAAAAGAGCTATGCCTCAGAATCAGAGGTAGAATTTATATCTGAACGAATAATTAATGGTGCTGTCATACCCTTGTATTGTAGACACTTAGCTAATTGTAGCACGGAAAGTTCCCATAATAGCTATTTTGGTGATCTGATGTCACTTTCTATACATATAACAATGCTCTTAAGAAAAGGATGTCCTAATGAGCTGATACCATTTGCTTATGCTGCAATACAAATCCAATTTCTCAGCATTTACTCAATGCTTCCTGGGGAAGAAAATGATATATCAACTATTGTCAAAGAAATTGATTTTCCCTTATCA------------AAAAGAGAAATCCCGATATGTGCTGGTGGTTGGATGTATGCACCTATAGAATTATTGTCTATCTTAGGTCCTTCATCAAACGATCAATTGATTTACTACAAAATCATCCTAGATTTTTTTAACCTAAAAGATTTTAGTAGTCTTAAGAAAAGCGTCAACTCTTTAGGCTACATTGATTTAAGAATCAATGAATTGTTCAAAAGAATAAAATATCAAAAAATAACAAATGCGGATAAAAAAATGATATGCATGGTTAACTTATTTAAAACAAGTTTGATGTCTGAAGACTGTGACAGTTTAAATGTAGGAATGAAGTTCCAATCCATGATCACACAAATTATAAAACTACCTAGTTTTGTTAGTGAAGGCTCACTGTTGAAGAACTCAAGTTTCCAAGACTTCTGTAAGCTATTCCCCAATTTGAAGAAAAACACTGACATACTCAACGCATTAAAACCTGTTAAC---TTGGATGAAAGAAGCCTTGAAGAG---TTAAATGAGAGCAAATTTTTATCACAAATCCAGCTAGAAGAGTTGAGTAGGCACATGGCATCTCATCCAGAATCGTTTTTGATAGCACCAATGAATGACAAAGATTACATTTTGACCAATCTCTATACGTATAGCAGTGTAAGCAAAAGGAATCAAATGTTAAATCAATCAACTGAGAAATTGGCATTGGATAGAATTTTAAGGTCTAAAGCTAAAACCTTCTTAGATCCCAATTCAAAAGAGATGGTTTCATATAAAGAAAATATGTCTATGAAAATGAGAGAGATAATGAGCTATGCTGGGAATGACTTCAAAATTATTAATACTATATCCAGCCTTATGGTGAGAGACATGAATTTTGAAATGGTCGTCTCTTTAATGGAGAACACTGTTGCTAATGCTTCTATTCCTAAAGCGAATTATAATTTTAGATGGTTCATAACTGAAAAAGTACCAAGTGTCATTGAGGGATCCCCCGGTTTAATTGTTATGTCAGCTGTTTATGGCATGGATTATTTGATAGAGCTAGGACTCAAAAAACTCCCTTTGACAGAAACCTCTATCTCTATACTGCATGACATCTTTGGTAACAGAAAAACATTTGATGATGTTAAAGAGTGTATACAGAATGTTAAA---AAG---CAATACAAGACAGAAGAATTTCAAAATGCAGATGTTCTAAAGAGATATGTATTAAGTATAAATTACATGATCCAGTCCCAAAACAAGCTTCTGTCTATCAACACATGTTTCTCCAGGAAGAATTTCCCTTTCTATTCAAAATATAATCTAGGTAAGACGTTCATAACCAATACTTTAGCTATATGGAGCACTATATACAGCCGATTGACAAATATAAACTTTTACACCAATCTGAATTTTGTAATTGACAGGAGTTCTAGGTTGATTATCTCATTGCAAAGAGACATGAATCTAGAAAAACTAATTGATTGCTGTGCCTATGTTTCTGACAGATTGCAAAGCTTATTTCCCGATATGACCGTAGAGTCTATCCGGCAAGTTTTGTGCAGGCTAAATTTTAATGGGGTAGATCTTATGAAGAAAATGAAATCTGAAATAGCTGAGGTAAAAAGAGCCATAAACAACATAAAGACATCCACTCATGTAACTCTCTCATTCAGGCCACAAATGATAGCAATGAGCAAACATGCAGCATGGTTATACAATTTTGGATATATTAATGAGAAAGAGTTCAAATTTGTCATAGATCAGATCAGACAAAGCGAAGTCCATTATATTAAAACAGATGAGCAAGATGTCAGAGGTTACTATGTTTCAGGTCATACATACAAAATAGGGATCAAAACCCAGCATAACTATGGACAGCTTGCTATGTCAAACCAAGATGTGTCAATCCAT---CTCCACTCACCGTATGAATACAAGAGAGAAGAT------GATGGGAAAATATGGGATGTTCATGTTAGATCTGTATATAAATTGCTTCAAAAGCTCTTAATGGACAAGCAAAGTGTAATTAAAGCATTTTTAAATATTAGAACAGAACTAATGCCCAATCAATTTTGTATTCATGAGAGTTCAAATAAAACTCTATTGATATTGATCAATGATACAACCCGACCAATCTCATTAGAGAGAATCAAATTCAAAGGTGATATAAAATACATTCCCTCCTCTGACTTTGCCTGGGACATGATGAGCAATCAGTCTAAATACAGATTGCGACAAGCAGAAACAGGAGAATGTTACACAGAATTATACAAACTAATAGAC---AACAATGATAATTTGATGAACACTATTTTAACAAATTTAAAGAAAAGCTTAGAATATGGGAATGAAATGGAGAACCTTATAGAGCAATCAATCCAAGGGATAGATGATGCAGATACTATTGAATATATCCAAGAGTCTGTTGACCAAATCCACAAATTAGCCATAGAAGGTTTAGAAACATGTCAGACATCAGATGAATTTGAAAACTACCTAAAAAGAGTTGATTTTCAATCTACAGTTGATTTCCATAAAGATCTTTTAGAGCAGATTGTTGAGGAAAAATATGGTTCAGCAGAA---AGACTAGATGTTGCTGTAGAGAAGCTAACCAAATGGACAAACAGTTTATCAACATTTAAAGATGTGTGCACAATGTTAAAGTTCTCCATGGTCAATGATTCTAAGGGAATTAAAACATATAAAGCTAATGGAGCTGATTTCCACTCATTATCAGCAAGTGAAGTCATGACTTCACAAGGATTTGATTTGTTCGAATTACTGAAGTTAATAAAGGCCTGTGAAGCTTGCCACACCAGCAATTCAGTATTGAACTTAATTGCTTTTAAAAATATCAAAAACAAAACCTTCATCCCAGGGTTTAAGAGACACTTGCCCAATACAGTTCATTTTGACTATGAAATGAAACTAAATAATGAAGTGATGAACAAATTCTATGAGTATAAAACAATCTCACTACAAGATATAAAAGTTTCTGATAGAGTAAAGAGGGTCCTTGAAACAAATGGGTTCAGTATCACAGGCCACAATTTGAAGTTAGAAGAAACA------------AACTTAGAA---TTGAAC------CCCGTGGAGATT------ATAGATGACTCTTCCACTTATGATCAGGTTGCCAAGCAAATGAGGTTAACAAAGAAAAAGAGCTCATATCTTATACCTGCTAACACTCTATTGTTAGGAGAACTAATGAAGTTCTTGATGCTGTGCATCAAAGGAGAAGAACATGATATAATGAAACTTTTGAGAAGTCATTTTGCAATGCAGCCTGTAAGAGAAAATAGATTGCTTTGTATCCAAGATGCTGTTATGACATGCAGGATAAGTGGTTATATCCAAAGACACTTTCTCAATGACAAGAAAGAAATCGTACTGTTAGGTGTAGCTGACAGCTTAGAGAACTTCATTTCCTTAGCAACTCCAAACTATGCAACACAGGAG---CCATTTAAAGCAGAGGCTTTGATAAAAAAAGCCCTGGCAGAAGTGTATGATTCCGGTAAATATAAGATACTAAAAAATATAAGAAATTATATAGTTGATGATGTAGAATTTCTTACAGAAAAGTGTTTATATTCAAACATAACTAATGAGGAGATAAGCAACATGATATTTAATGCAGTTAGCAAAATTGATCTGGAATTAAATTGTGACAATTTTGAGAAGAAGCATTGCATGATAAAAGGAGTGAGTGAGTTCAATGCTCATTATCAGATTGATAATGGAGAAGAA---ATTATTTCATGCATAAGTAGCTCTTCCAATATATTTGATATATGCCAATATGAAAGAGAATTTAGAAAGACAAAATTCAAA---AACTTTCCTGTGGTTCCTGTGCTAAAATTGGAAAACAAAAAAGTTTTAGAGATTGGGACAAAGTTCTTTTTTGTAGACAAG---TCAAACAACCCTATCAACGTTGACCCTAAAGTGAATTTAAAGTCCCCTACTGTGGCACGACTCACAGTACGACTATCTGGTGATTGCAAAATAAATCAAGTGTCGATGTCATCTCCTTATCAAATCAAACTGAGATCAGAAGAGAAT---ATTGGAGTCTTAATAAAAAATGTAAAAAATCCTAAATCCGAGAGCATCAAATCCATCACAGGTGATTCAACAATAAATTTCAAACCAGAAGAACTAGATGGAAATCATTTTCTCCTTTGTGGTGATAAATCTAGCTTGATTGCCAAAGTAGATATACCGGTGAGGAACTGCGTTGCCAAATACTCAGAGGAGCCAAAAAAGATTTTTTTCTGCGCAAATTTTTCTTATTTTAAATGGATTTTTGTGTTTTTGACAATAGCTTTCCCTATATCATGGCTCATTTGGAAAACTAAAAATGCTCTGAGCATATGGTACGACATAATCGGGATCTTAACATATCCCATTCTTTGGGCTATCAACTGGTTGTGGCCATATTTCCCATTTAAATGTAGAGTTTGCGGTTGCGTATCATTCTTGACTCATTCCTGCGCAGAAAAATGTGTTTGCAATCAAGAGAGAGCATCAAAAACCCACACCGATGATTGCTATCTTTTCAAC------------------AGAAGT---------------------------------AAAGTC------GAGTGGAGAAAATTA---------------------------ACTTTGATTCAGCAATTTCAGTTCATAATAAATACAAAATTAAGCACCAACTTCTTAGTTCTTATAACAAAAATGATCTTGGCATCTATTCTTATATCCTATATACCATCAAGTATTGCACTT------------------------AAACAA------CCCAACTTATGTGTTGAAAAATGCTATTATAACTTAAATTTAGACTCCTTGACTACAGACAAGTTTGGGATGGCAGATAATGGATAT------GAGACATGTGAGTGCTCTATTGGA------AAT------GTAATCACT---GAAACAGTATAC---AGGTCTGGTGTGCCAATGTCTAGAGCAACAGCATTGAACGATTGTGTTTTGGGTTCAGAATTGTGT---TTGGTGAGCAATAAC------CAAGCTCAAAATTTGTTTGCATGCAGAAATGGTTGCAACTCTTTGGCATCCATAAAAAATATACCAAACACCAAATTTAATAAATTCTACAAAGGGAAATCTTTT---AAAGGCAATCTCACTAGTCTGAAGATAGCTAATAGATTAAGAGATGGTTACATGGAC------------------------------AGCCCAATTGAATCTAAAATCCTGGAAGAAGAATCTATCAAAGAATATAAATTTTATAAAAGCTTAAAGGTCGATGATGTACCTCCTGAGAATTTAATGCCAAGACAATCTTTGGTGTTCTCAACTGAAGTTGATGGAAAATATAGATACCTCTTGGAAATGGACATAAAAGCAAATGCGGGATCAGTTTACTTACTCAGTGACGATGCAGCACATTCTCCCATGGAGTTTATGGTTTATGTAAAAAGTGTTGGTGTTGAATATGATGTGAGGTACAAATATTCCACAGCAAAGATTGACACAACAGTGGCAGATTACCTAGTAATATGCACAGGGAGTTGTGCTGACTGTGTAAAGCAAAAA---CCTAAAGTGGGAGTTTTAGAC------------TTCTGTGTAACACCAACCTCTTGGTGGGGCTGTGAAGAACTTGGTTGTCTAGCAATTAACGAAGGATCCATCTGTGGGCATTGTACGAACATTTATGACTTGTCAAGCTTGGTCAACATCTATCAGGTTGTTGAGAGCCATGTTACTGCTGAGATCTGCATAAAATCTTTAGATGGATACACATGCAAAAAACACTCAGACAGATCTCCTATCCAAACAGATTACTATCAACTCGACATGTCCATAGATCTTCACAACGATTATATGAGCACTGATAAACTATTTGCTGTGACTAAACAGCAGAAAATTCTTACAGGCAACATAGCTGACTTGGGGGATTTTTCAGGATCATCGTTTGGACATCCTCAGATCACAATAGATGGTGTTCCACTATCAGTCCCAGCAACTTTGTCTCAAAATGATTTTACCTGGAGTTGTAGTGCTGTTGGGGATAAAAAAGTTAATATAAAGCAATGTGGGCTTTACACATACAGTGCCATCTATATCTTATCTCCATCCAAAGATGTATCTCACTTAGATGAGAATAGTAACAAACTGTACATGGAGAAGGATTTTTTAGTGGGTAAATTGAAAATGGTCATAGATATGCCCAAGGAAATGTTTAAAAAGATCCCAACAAAGCCTGTTCTGTCTGAGGTTAAAATGACCTGTTCAGGTTGTGCTCAATGTGCTGCAGGAATTGATTGCAATATAACTTACACGTCAGACACTACATTTTCATCAAGATTAGTCATGGATACATGCTCTTTTAAATCTGATCAATTAGGAACATTTCTAGGTCCAAATGAAAAATCTATCAAG---GTTTATTGCTCTGAAGAAATCTCAGACAAATCTCTGAAGTTAATCCCAGAGGATCAAGAAGAATTGACAGTGGACATTCAGGTGGATGAGTTTACTGAAGTTGATCAAGATACAATAATACATTTTGATGATAAAAGTGCACATGATGAAAAGATACATCATTCTGATACATCTATTTCCAGTTTATGGGACTGGATCAAGGCACCCTTCAATTGGGTAGCTTCTTTCTTCGGCACTTTCTTCGATCTAGTCAGGATTATCTTGGTCATTACAGCAGCATGTATCGGATTGTATATTCTAAGTAGCATTTTCAGATTATCTAAGACATATTATGCAGATAGAAGA---------AGGCAAAAAGAAAACAATAAGAATATTCTAGCTAGAAATGTTTCTCAGAAGGATATTGATACTGCTATAATGAACAAAGTT---AAGACACTGAATGGAAATCAGTATATTTCAGGAGGAGATTCTAGTGTTTTGGGCACTTATTCT---------------GGTGAATCGGAAATAGAAGCATCT---------TCTGACGATATTCTATCCAGGCTAGTTATTGAGCAGAGCGCTCACTTAAGCAACTGGAAAAATGATTCACTTGTTGGAAATGGAAATGATAAGGTGAGTTTCACCATAAATGTTATGCCAACATGGAACAGTAAGCGTAAATTCATGCACATATCAAGACTCATAATTTGGGTTGTCCCTACAATCCCTGACACTAAAAACAATGTTAAAATTACTTTGATTGACCCAAACAAAATG---ACCAAAGAAGAGAAAATAATACTGAGCAGACAATGCTCATTAAAAGATCCTATGTGTTTTATCTTCCATCTTAATTGGTCATTCCCGAAAGAAAGAAACACTCCTGGGCAGTGCATGAGGCTTAATCTGACTAGTGATGAGAAATATGCAAAAGGAGTTAGCTTTGCCTCTGTCATGTATTCTTGGGTGAAGAACTTCTGCGATACTCCTATTGCATCAGAAAATAACACTTGTGATGTTGTGCCTATCAATAGAGCTAAGGTCATTCAATCTGCTGCATTAATCGAAGCATGCAAGTTAATGATACCTAGAGGAACTAGTGGGAAAGCAATAGCTAATCAGATTAAGAGTTTGCAGAAAGCTGCAGAAAAGCTAGCTTTAGAAAAAAGTTATGGCACG---AGAGACAACAGAGCAGTTAATGATTGCTATTCTGTT---------TTCTCT---GGAGAAGGTGTCAACTTTCTCAATTTGTTCATGCATAACAATGCAGGTATCAAATCTGCGTTCAGCATCAACGATTTGGGCAGGAATGAGGATATCAAAATCCATGAAGCTGAAGTTATTGATTCATGCCATGATTATCATTACTTTGAAAAATTT---GGTCTAGAC------ATTACTTTTTGCGAGCATGAAATGGGTCTGGTCGTGAGAAAGCCTGGTGTGAAAAACACAGGCTGCAAATTCACAATGCACAACCAAATCTTCAACCCTAACTCTGACGTTTTAGATCTGGCACCTGGA------------ACAACTTCAGAAGACATCTTTTATGAAAAAAGTAAG------ATAAGACCCATTGGAATGACC---CCTTCTGGCTGGTGTTTAGATGAATGCCGGAGGAATAACTTTTACATAGCTGCTAATGGAGAACTGGCTCTTGATTATGGT---TTTTCTGTCATG---GGCAAAACAACATCTTATTGGAGAGAGAAC---ATGTCAAGAGAGAAGATTTTGTCGGTGAAGCAGAAATCT------CTTCCCGACAACACTGTTCCAACAAATAGATTGCTGTCTACTTCAACAGTTAAAGGAATCCAACTGGGTTCGGAACTGGCATCTGATAACACAGTCATATTGTCATTGAAGCAAAATCTGAACATTGACTTGAAATCACAGTACCGGATTTCATTCCATGGGATCCAAGAAGAAGGAGCCTTTGCAAGGACTTTCTGTGTTCCTTTTGAAAACAAATCAAGGATGATCTGCATGTACGCAAAAACCGTTGTGGATAACAGCAATGAGAGAACCACT------TTAATAATAAAAGTGGTAACAAAAACTGTTGATTCT---------------CGTCTTGTCATCCCC------ATCAGAAATCATGCCAACTGCACGAGG------------------AAGATTGGAGCCAGGATAGGTCTTGTCGAT---TTCTGTGATACTGATCCCAAT---TATAATCAAATGATTGTTAAAGAATTACTATCTGTTCACACTCAGTTCGCTATTAAATTATCTGAAGTGGTT---GGGAAACCTATAATAGTGTTTAAAATGTATGATAAAGAG---CTGAGCAATAATCATGTGGATGTTTTT---GGAAGGATTTTAAATTACCAGACAGATACAGAAGGAAATATTTATTTCCTCTCGAAAACCCTT---GAAGTTCTTCCTAAATCACTTTCAACTTTAAGTTATCTGGGGAGTATTGCCCCAATTCAATGGATAGAATGCTTAGAGCACCAGCATTTTGTTGTGGACAAGAAAATCAAAGACTTGTTGGCTGGTGGTGCCGCTGATGTTGAAATTGAAACCGAGGATGCAACACCTGGATTCAGTTTTAAATCTTTCTACGACAATAAT---AAG---GATGTT---GAAATAACTTTTACAACCTGCTTGAATATCTTAAAGTGCAGAAAGCAGATCTTTACTGCTTGCAAG---AATGGGAAATATAATTTCTGTGGGAAAAATATCGTTGCAACA---------ACTGCTCAAGTAGGCCCTGACGATTGGACTTTTAAAAGGACAGAAGCTTTCATCAGAACAAAGATGGTTAGT---------ATGGTGGAGAAAAGTACTAATGAAAACGCCAAACAAGAGATGTATACAAAAATAATGGAACTGCCATTGGTGGCAGCCTATGGCTTGAATGTTCCTGCAGCTTATGATTCATGTGCTCTAAGAATGATGTTATGTATTGGAGGTCCTTTACCTCTCCTATCTAGTTTGACAGGGCTAGCACCAGTCATATTTCCTTTAGCTTATTATCAAAATGTGAAAAAAGAGAAGCTAGGCATAAAAAAC------TTTTCTACTTATGAACAGGTGTGCAAAGTAGCTAAAGTTCTTTCTGCCTCACAAATTGAGTTCAAGGGAGAAATGGATAAGATGTTCAAATCAGCTGTTGAGTTGCTCAGCAAGAGTAACCCAGGAACAGCCAGTTCAATCTCTCTGAAGAAATATGATGACCAGGTTAAATACATGGACAGGATCTTCAATTCT
>IYSV
ATGAATCTTCAAAGTGTACACAGCTCCCTAGATATTACAGATCGAATTAACGTCTTTCTGAATGATCTAAGGGATAAACTCATGAATCTATCCAACACCGTTCGAGTAAAATACAAAGATGGGTTAGAT---------GCTGTTTCTTCAGGTCTCAAAGCAATCATGAACATGTCATGTATCATTGATGAAATAACAGAAATGAAATCTTCTTATTATCAGAGTACAACCTCTATTGATCAAAAAGAAATGGAACAGAAAATATCTGTCTTCCTTGATAGATACAACGAGCTTGAACTTATGAGGCACGACCTCTTTGGGGTTTTAGCAAGCTCTAGATTGCATTTTTCTCCAAAACATAGGCACGATGTTGTTATGAAAGATTGCATCATGGATTATCTAGAATATTGTTCTGTAAAAGAA---GACATTAGCAAC---------AGAATCGAAGATCTAGATAGTATAACTTCTCAATTGATATTTCAGCATCAAACCCCAGACAACTATGTTATTTACAAAGAGACAACAGGGGAAAAAGCTTGTTTGATGATATATGACTGGAAGGTCTCTGTGGACACTATGACAGAAAACAAAACATCAGAGAACTACTATACAAGCATATGGAAAACATTCAAAGATATAACGATTGATGGAGAACCATTTCTGTCCAAATTTCCCATATTTGTAACTATAGTTATCCTGCAACCTATGAACTTCATGCCCATAGTGGCAACAACTTGCAGGGTTTTGGAAGAAATGAGAAATTCTCCATACAGGACATTTGTAGACAGAAGGAATGCTGCAAGTAGAACAAAGCTGATCTCAGCTAAAAACTTAAGGGATTTAGGAGGGTATGATGGTGAAAAGCTCACTGAGTTTTATGCAGAATGTCAAGCATTCAAGAATCTATTAATGTCCAGTGTAGGTGATTATATGAACAGAACAAACGAAGTTTTCTTTAGCAACTGGTCATTTGAATATAAAAATACCACCCTCAAAGATAACCTGATGAGCCATGATGTTATAGACATAATAAAATCTTTGCCTAATAAGACCATAAAGAAAGATCTGATGGTGCATTTTATTTTTGGGAATTATGTTTTTTATTACAAAACTATGAGTGATTTGCATAGGAAAGACAAGTTTGAAGGGTATAAATCCAACTGCAAATTGATGAAAGTGAAACCGAAGGAAACAGAGGAGGAACTCAAAGTTTATTTGGAAAACAATGAGGGC---------TTATTCGAAAGTCTTTACTCTGAACACATGGACAAGATAAAAGCTGACATGATATTAAAGAAAAGCCAAGAGAAAGAGATAAAATCTATAGAAGAATCTTTCAATATAAATGCCGAAAATTACCAATCTGAATATCCAGGTTGTTTCACAAATGATCTACAGGAAACTAAAACTAATTTTTCTGTTTGCTGGTCTCCATCCACAGAAAGATTATCTATAGAAGATATG---AATTTCAACAACAGCATAATTGAGAATTTCAGAAAGTGCTTTGACGATGAAGAGGTTTTGATACACAATAGAAGCTATGGAGGGAAATCTGATCAAAGACAGTTTTCTAACACACTATTTAGATTAGTCAAAGCTTGTATAAAGGACTTGAGTCGCAATACTACAGGGCAAACCAAAGTCAGAGCTGAAGATGTTGTAGATATAAAGGATGGAAGTATTAAAATATCAAGAGAAAGCAAAGAAAAG---GGATGG---AAAGAAATAGGTCATGTTAAAACCAGGAATGGAAATGAGTTCACACTCAGTGAGAAAGTCAATAAAGAGGTTAAGACAGATTTTTTCAAAGGGTTGACCATAATGAATATTGACATGGGAAAAAAGAAGAAAAATGAACACAAGCTAAATCTTATTAACAAATTGAAAGAATCTAGAGTAGCCAAT------------------GAGGAGCTCATGATGAAAGAAGGTGAATATGATGTTTCATCTAAT------TCT---GAGGTTATAAATATGCCTTTAAGTTCAGTATCTCATAATAAAAAACTCATAAGGCATGATAACCCAGATGTAAAGTATTGGTGCGACTCAATGATACAAAGCATGTATGCGCTGCATGGATTTGATATCAGAGATGAAAAATCAGGGAAAATAAATTCTGTGTATTCAGAGTATTGCAATGATCCAGGAGAATTCTTCTCAAAAGGGAACTTGATTGAAACTGAAGTTAACATTTCAAAAAACATACATAAGGTTTCTCAATCCTTAGCAGTATATTCATACAGTGAAGATATGATGCAACTGGCAAAAGGGTTGATGGTGGCTGATAGATTCATGAGAAAAACAGATTTCAAAATCTTGACATGTGCAAACACAAGCATGATTTGCTTAGCATTTAAAGGTGATGGTTTGAATACAGGTAAATCTGGTGTGCCATATATAACATTGCATAAAGTTCCAGAG---TCACTTCAACCTTATTTCACTTCATTATACACTAAAGAGCTAGTTGTGTCTTTCAAGTCGGGGGATGATTATGTAAATATCATGAGACCTCAAAGGTTAAATCAAGTCAGATTGCTCAGTCTTTTCAAATCACCTAGCAAGGTGCCTGTCTGCTTCTCTCAATATTGCCTCCTAAGTAAAGAAGTCAAAAGATGGATTTCTAGAAAA---------ACCATAAATTTGATG------------GACTGCCCATCCAACATAGTGCCCTTTTTGAAAAACATATTGTTTTCGTCTGTTGTGATAGGCACAGTAACAAAGTTGAGCAGGATGGGAATTTTTGATTTCATGAGATATGCAGGATTCCTCCCATTATCTGATTATTCAAACATAAAAGAATATATAGCTGAAAAGTTTGATCCTGATATAACCAATGTTGTAGATTGCTATTTTGTTTCAGGGATCAAAACCTTGCTACTAAAAATGGAGGGCACAAATCTGAGCAACAGCATAAAACCACTTACCATAGATCAAGAAAATGATATGTCTGGGGGTATAAAAGATCTTAACATAGTCTGTCCTATAACTGGATCAACTTTAAAGACAATAGAGTGTCTGTATAACAATGTTTATTTGGCAATATACATGATGCCAAAGTCTCTCCACACCCATATACACAATTTGACATCTTTGCTTAATGTCCCTGCTGAATGGGAGGTTAAGTTTAGAACTAAAATGGGTTTCAGACTAGATGAAGAAATAGTGCCAAAGAAAGAAATGTTCAATAATTCTGGCCCTTTTTCGATCGATGGAGCATTAAATGTGAAAACTCTCTTCGATTACTATTTGAAGACTGTTGACAATGTGAGCTCTACAAGATCCAACATAGAATCTAAAGAAGATTTCTTGTCTACTCCATACAAGATAAAAACATTAGCATCTTCAAAAAAATGCTCTAAAGCAGACATA---------------------------------------ATTAAGAACTCTGAAATAAAACAGTGCTTGATA---------AATTGCCTAGGGAAAGATCCAGAAAAACTTAGTGGCAAA---------------------GATGAATATGTGCTTAAAGGGGTTTTAAAGTGTTTCGTGGAAGACAAAGATGCTTTAAGAAATTTCATGACACTAGAAGAACTAGATGAATCTGAATATTTCCATTACTTTAGCTCACTAACATCTGGGGAGAATAAAACATTGATGAAGACTAGCTATGATAAGTTTTATTACAATAGCCATCCAATAACAGTTGAATCATTTATTAAAGTTAGATATGGACAT---------------------------------------------------ATGTCAACAACCACTGTACTTAAATCAAAAAAAGTAAGCGAAGAACTTTATGACTTAATAAAAGAATACAATAAGATCACAACCCTTGATTTAGATGCATTGGAAAATTTA------GGAAAGGGCTTATCAGGTAATAAAGTGACTTTTATTCAATTGTTGGAGTTCGTTCTCTTGAAAACAAGAACAAATGCTGGGAATACAGATTTTTTAGTTTCTGTTTTTGAAAAAATGCAAAGGACAAAGATGGACAGAGAAATCTACTTAATGAGCATGAAAACTAAGATGATGTTGTATTTCATAGAACACACATATAAGCATATAGCACAATCTGATCCATCTGAAGCAATATCTATATCTGGTGATTATAAAATAAAAACACTAGCATCACTATCTTATGATACAATAACCAATTACAACACATCTCTGCAGAAAGGTTTG---GAATGCAAAATGGCTTTTCTCTCTGCAGATCAATCAAAGTGGTCAGCATCTGATTTGACATACAAGTACATATTGGCTGTTCTAATGAACCCAGTACTGACCACAGGAGAGATCAACATGATGTGTGAATGCATACTGATGTACGTCAAGCTGAAAAGAGTTTGTATACCCACAGATGTGTTCTTGAACCTGAAGAGAGGGCAAAATACATACGGATCTTATGGAACTGCAATATCATCACTGACAAACAATTTAGAAACAAATACTTTCCCCGTATCTATGAACTGGTTACAAGGGAATCTGAACTACTTGTCTTCAGTCTATCATTCCTGTGCCATGCTAGGTTATGAAAAAGCATTGAAAACAAATAAAGATTTCGAGTTTGCAGTGAGATGGATGGTACATTCCGATGATAACGCAACTTCTGTTGTTGTTAAAGGGAGTATTACTGAGTTCCTGTTGAGATTTAAATGCACTAACCTTTCTGAATTTTTATTCAGAAGTATTCAATCTCATTTCAAAAGTTACTGCATAACCTTAAATCCCAAGAAAAGCTATGCTTCGGAATCAGAAGTAGAATTTATATCTGAAAGGATAATAAATGGAGCTGTGATACCTTTGTACTGCAGGCATTTAGCAAACTGTTGCACAGAATCATCTCACAACAGTTATTTTGATGATTTGATGTCACTGTCTATACATATAACAATGTTGTTGAGGAAAGGCTGTCCAAATGAGCTAATCTCATTTGCTTATGCAGCCATACAATGTCAAGCACTTAGCATATACTCAATGCTGCCTGGTGAAGAGAATGATATAATGTCCATAGGAAAAGATGTAGGATTCCCTTTGACT------------AAAAAGGAAATTCCGACATGTGTTGGAGGCTGGATGAGAGCACCTGTGGAAATGCTATCTGTATTGGGTCCATCTTCCAATGATCAATATATTTATTATAAAATATTGATAGAGTTTTTTAGGCAAAAAGATTTCTCGACACTCAAAACCCAAGTCAATAGTTTAGGTTATGTGACATCTAAAATCAATGAACTAAATAAGGGAATAGCAAAAGACGAACTTACTAAAGAAGATATAAAAATGATTTGTATGGTAAACTTGTTCAAAACTAGCTTAATGTCAGAAGATAGTGACAGTTTAAATATAGGAATGAAATTCCAAACAATGATGACCCAGATAATTAAACTCCCAAGCTATGTAAGTGAAGGTTCCTTAATGAAGAACTCTAGCTTCCAAGATTTCTGTAAGCTATTTCCAAATCTGAAAAGGAATTCAGATATGCTGAATTCTTTAAAAAGAGTTCAG---ATCGACGAAGACAGCATGGATTGTTTATCTGAAGATGACGCAATGTTATCAAGAATACAAATGGAAGAGTTATACAAGCACATGGCAAAACACCCAGAAGCCCTTTTAATAGCTCCAATGAATGATAAAGATTACATACTAACCAATCTGTACATGTATAGCAGCATAAGTAAGAGAAACCAGATGTCTAATCAATCTACAGAAAAGCTGGCACTAGATAGGATACTGAGATCAAAAGCAAAGACCTTTATTGACCCAAACTCTAATCAGATGATGACATACAAAGAGAATATGTCATCCAAATTGAAAGAAATTATGGATAAATCTGCAAATGATTATAAAATTATCTCAACTATTTCCGATATGATGGTGAAAGATATGAATTTTGAAATGATCATATCTCTAATAGAAAATTCAGTTGCCAATGCATCTATTCCAAAGACAAATTATAATTTCAGATGGTTTGTCACAGAAAAAGTACCTAGTGTAATAGAGGGATCACCTGGGTTGATTGTAATGTCTGCAGTATATGGAATGGAATACTTGGTAGATCTAGGATTGAAAAGAATGCCGTTAACTGAAAGTTCAATCTGTATTTTGCATGATGTATTTGGCAATAGGAAGACATTTGACGATGTAAAAAACTACCTGACATCTAAAAGT---TCA---GAAATGAAAACTAAAGAATTCATTCTAGCTGATGAGTTAAAAAGAGGAATACTGTCTATAAATTATATGATACAATCCCAAAATAAATTGTTGTCTTTAAATACATGCTTTTCTAGGAAGAATTTCCCTTTTTATTCTAAGTACAATTTAGGGAAAACATTTATCACAAACACTTTGGCATTATGGAGCACAATATACAGCAGAACCACGAATATAAATTTCTACACCAACTTAAACTTTGTAATAGATCGAAGTTCCAGATTGATAGTTTCGCTTCAAAGAGACATGATTCTGGAAAAACTGCTTGATTGCTGCTCATATGTTTCTGACAGAACTCAGAGCTTGTTCCCTGACATGAAGATTGAAGACATTAGAAACATTCTATCAAAACTCAATTTTAACTCTGTGAATCTGCTCCAAAGAGTGGTGTCAGAAATCAAGCCTGTAAAGAGAGCCATTTCCCAAGTAAAAACTGCAAGTCATGTGACCCTGTCTTATAGACCTCAGCTAATGGCCATGAGTAAACATGCAGCATGGCTATACAATTTTGGTTATATCAATGAAAGAGATTTTAAATTTGTGATTGAGCAGATAAGACAGAGTGAAGTATATTATATCAAAACAGACGAACTAGATACTCATGGGTATTATGTTTCAGGCATTTCATATAAAATAGGAATAAAAACTTTGCTGAATTATGCGCAGCTAGAAATGAAAAACAAGGACATTGCAATCCAT---CTGAACTCTCCTTATGAATTCATTAGAGAAGAA------GATAACAAAATGTGGGACACACATGTAAGTTCTGTTTACAAGCTTTTGCAGAAACTACTCATAGATAAGCAGAATGCCATAAAGACATTTTTGAACATGAAAGTTGATCTGTTGCCAAATGAATTCTGCATACATGAAAGCTCACAAAAAAATCTGCTAATATACATAAATGAAACTAATAGGGTGATCACATTGGATAAAGTTAAATTCAAGGGCAAAGTAAAATATAACTTCTGCAATGATTTCACTTGGTCTCTCATGGAGAACAATTATAATTATATGTTAAGACAAGCAGAAACTGGAGAGTGCTTTTCAGATCTCTACAAAACAATAGAT---AGTGGGAATAGTTTGATGGAGAAAATATTAAAAAATCTTAAATCCAGCTTAATTTATAGTTCAGATGCAGAAAATATGCTGTCAACAGCTGTTCAAGGAATAGAAGATGAAGAGAACAAAAACATTTTTGAAGATTCTCTTAGACAGATTTATGAGATAACGTACAAAGGCTTAAAAGAATGCAAGTCTTCAGAAGAATTTGAAATATATCTGAAGGAGAATGAGTTTGACGACCTGGTTAACATGCAAAAAGAAATGTTGGAAACAATCTGCCAAGATCTCTCCGACACAGATTCT---AGAATACAGAATGTGGTTGACAAACTTAGAGTCTGGTCTAGCAGTCTTTCAAACTTTGGAGAGCTATGTGTAATGTTAAAATTCGCTATGGTGAATGATTCTAAGGGAATAAGAACTTACAAAGCAAACGGTGTTGAATTTCACTCACTTTCTTCCAGTGAATCTATACTATGTTCAGGTTATGATATCTTTGAAATGCTGAAGCTTATAAAGGCCTGCGAGGCATGTCATACAAGTAACTCAACCCTGAATTTAATAGCTTTTAGGGATATAAAAAGCAGAAAATATGTCCACCCATATCGCAGAAAATTTGGAGGCAGTGTTATTTTCAATTATCCACTGAAGCTTAACAATGACGTTATGTCGAGATTTTATGAACACAAGACAATTTCATTGAGTGACATACAGATAACAGAATCAGTTAGAGAAATCCTCGGGCAAAACGGGTTTACAGTCACTGGTTCAAACGTCAAATTAGAGTCTGAC------------ATGCTAGAA---CTAAAC------CCTGTTACAATA------CTGGATGATCACAGCACTTTTGACAGTGTTTCTAGACAGATGAGATTAACAAAAAAGAAAAGTTCATATTTGATTCCAGCAAACACACTCCTACTCGGAGAATTAATGAAGTTTTTGATGTTATGCATTAAAGGAAATGAATATGATGTGCAAAAAATGCTGAGTGCACATTTTGACCTCTCAATGGAAAGAGATGACCGAATGGATAGCTTAATTAAAACTATAATGACATTGCGTGCAAGTGGTTATGTCCAGAGATATTTTGGCAACACAAATGAAGAAGAGATTTTGCTGGGTGTAGCTACAAGTTTAGAAAACTTCATGATACTATCAACACCAGGTGGTGAATTTCAAGAA---CCATTCGATGCACTAAGACTGATAAATAATTCTTTTTCAGAGAAAGAAAAAGACAAAAAGTTGAAAATACTTTTAAGAATAAGGTCTTATATATCATCTAAATTAGGTTACCTAAATGAGCAATGTATATACAAAAATATCACAAATTTAGAAATAAACAATTTGGTTTTCAGCTCAATCAATTACATAGATAAAGAAATTTCTTGTGATGATTTTGATAAATCAAAATGCATCATTAAGGGGACAAGTGATTCCAATGCCCATTATCAAGTAAAAGGTTCTGATTCA---GTTTTAGCTTGCATAACAGATTCAGAAAAGATCTTTGATGCCTGTTTGTTTGATTCTGATATAAAGAGGAGGACTTTCCTA---AAGGTTCCTGTTGTTCCTGTTCTGAAGCTAGAGAACAAAAGGGTATTAGAAATAGGTTCTAAATTCTTCTTTGTAGATTCG---TCAAATGACCCGATCCTCTCAGATCCTAAATCAGGAATGACAAACCCTACAGTATCTAGGCTTTCAGTAAGACTTTCTGGTGATTGCGTAATAAGTCAAGTTTCAATGTCATCTCCTTATATGATTAAAATAAAATCAACAGAAACC---ATTGGATTTGCTGTCAAAAACATAAAAAATCCTCAAGCCATGGATTTCCAGACAGCTTCTGGAGACAGATCTGTGTATTTTAAAATTGACGAACTAGATGGCAACCATTTCTTCTTATGCGGTGACAAATCAAGTTTTATAAAGAAAGTTGATGTTCCTGTGAGGAACTGTGTTTCCAAGTATTCTGATGAGCCAAAAAAGATCTTCTTTTGTGCTAATTTTTCTTATTTCAAACGGATTTTCACATTCTTAGTGATAGCTTTCCCTATCACATGGATACTTTGGAAGACAAAAAATGCTCTTTCTATATGGTATGACATAATTGGTATTCTGACCTACCCAATCCTTATTTCCATAAATTACCTTTGGCTTTATTTCCCATTCAAATGCCAATCCTGTGGCAATTTATCTTTTATTTCACATGAATGTTCCAAGCTTTGTGTTTGCAACCAATCCAAACCATCAAAAGATCATGCAAAAGAATGTTATTTGTTTTCT------------------AAAGAT---------------------------------ATAAAG------AAGTGGGAAAGTTTG---------------------------TCATTGATTGATCATTTTCAGTTCACTGTTAACACTAAGATCAGCTCAGAGTTTCTTGTATTTTTAACGAAGATGTTGATTGCTGGTATCTTAATATCTTATATACCATCTAGTTTGGCACTTTCT---------------------CCAGAA------AGAAATGTATGTGTTGAGAAATGTTTTTATAGCAAGGATCTTGAAAAACTAACTACTGATAAAGATGGTTCAATAAAGAATACCATA------GATACTCGTGAATGCTCAATAGGG------GAG------TTGATAACT---GAAACTGTCTAC---AGAGGAGGAACTCCTATATCTCGAGCTGCCACAAAGAACGATTGTGTTTTGTCATCTTCTAAATGT---CTCAATAGTTTGAAT------CAAGCTAAAAACTTGTTTGCATGCAGGCATGGCTGCAGTGCTCTATCAACACTAAACAAGATACCAAAAGTTAGGTATGACAAAGGCTATAAAGGAATAGAATTT---TCAGGTAATTTAACTGTTTTAAAGATTGCCAATAGGCTCAGGAAAGGATTTGTTGAC------------------------------AATCAGTCTGAAGTGAGGAATTTAGAATCTAGAGTTTCCAAAGAGTTGTCTTATTTTAAAAGCCTTAAAGTAGATGATGTCCCTCCAGAGAATCTTATGCCCAGGCAATCTTTAGTGTTTTCAACTGAAGTCGATGGAAAATATAGATACATGATAGAGATGGACATAAAAAAGGAAACTGGTTCTGTTTTCCTCTTGAATGATGATAGCTCTCACATACCTATGGAGTTCATGATTTACGTAAAAAGTGTTGGTGTAGAATATGATGTACGATACAAATACTCTACAGCAAAAGTTGATACCACTGTCACAGATTACTTGTCTACCTGTACTGGAGATTGTAAAGGTTGTAGAAAATCAAAA---GCACCTTCAGGTCGTAATGAC------------TTTTGCATACAACCAACTTCTTGGTGGGGTTGTGAGGAGCTGGGCTGTCTTGCTATAAATGAAGGTGCAATCTGTGGTCACTGCACTAATGTTTTTGATCTTAGCACATTAGTTAATGTTTATCAAGTTGTTGAAAGCCACATTATTGCCGAAATATGTATTAAATCTCTCAATGGCTATGATTGTAGAAAACACTCAGACAGAGCACCGATACAGACTGAATACTACCAGTTAGACATGACTGTAGATCTACACAATGATTTCATGAGCACAGATAAGCTGTTTGCTGTTACCAAAAATCAAAAAATTCTTACAGGGAGTATATCCGATCTAGGTGATTTTTCTTCAAGTGCTTTCGGACACCCCCAAATAACTGAAGATGGAACACCATTAGCTGTTAAAGCCACTATATCTAGAGATCAATTTACTTGGAGCTGTTCTGCAGTTGGATCTAAATCAGTTAATATTAAACAATGTGGACTATACAGTTACAACATGATATATGCATTGACACAATCCAAAGATTTCTCTGTTATGGATGAAGAAGAAAATAAATTATACATGATCAAAGATTTCCTTGTGGGGAAACTAAAGGTTATCATTGACATGCCAAAAGAGATGTTTAAGAAGACACCGAGCAAACCCATTCTAAGTGAGACAAGAGTCACTTGTTCTGGGTGTACAAAGTGTGCCATGGGATTAGAATGTGTCATGGAGTACACGTCTGACACTACATTTTCTTCTCGATTGAAGATGGATGGCTGTTCCTTTAAATCTGACCAAATAGGCAGTTACATTGGTCCCAACAAAAAGCAGGTAAAA---GCATATTGTTCAGACAGTGTGAAAGACAAGACCATTAAAGTTGTCCCAGAAGAACAAGAAGAATTATCAATAGAGTTAAAGATTGACCAAGTTGACGTCATAGATCAAGATACCATAATCAGCTATGACGACAAAAGTGCTCATGATGAGAACATTCATCATGCCGATACAGGGATAGCCACACTATGGGACTGGGTCAAAGCACCTTTCAACTGGGTTGCATCATTCTTTGGCAGCTTCTTTGATTTAGTTAGAGTGGTTTTAGTAATTTCAGCTGTTCTTGTGGGTTTGTATATACTAGGTTATATATACAAATTGTCTTTCAGCTATTACAAAGAGAAAAGG---------AAGAGGAAGTCAGACAACAAACTTGCTTTAGGTAGAAAAGTGACTAAAAAAGATGTAGATGCTGCTATCAGAAACAAAGCC---TCCACGTTCAATGGAAACCAATACATCTCGTCATCTGATTCATCAGTTTTAGGATCTTATGAA---------------AGCGGCGAATCAGTTGAAAACAGT---------TCAGACGACATCCTTTCTAGGTTAATAGTAGAAAAAAGCACTCATTTGAGCAACTGGAAAGATGATTCTCTCATTGGAAATGGAGATGAGAAAGTCAGCTATACCATCAATATCATACCAACATGGGACAGTAAAAGGAAATATATGCATCTGTCAAGACTAATTGTTTGGGTTGTTCCCACAATACCAGACTCTAAAGGATTCGTCAAAGCAACTATCATTGATCAGAACAAGATG---ACACCTAAAGAAAAAATTATTATAAGCAAGCAAGGAACACTAGAAAATCCATTGTGTTTTGTTTTCCACTTAAATTGGTCTTTCAATAAAGATAGAAATGTCCCAAAAAGGTGTATGCAGCTTAATTTAACCAGTAACGGAAAATATGCCAAAGGAGTTTCCTTTGCCTCAGTCATGTATTCTTGGGTTAAAAATTTCTGTGATACAGCTATAGCTTCTGATAGCAATACATGTGATGTAATACCCATCAATAGAGCAAAGGCAATCAGATCAGCTGCTTTGATCGAAGCATGCAAACTCATGATCCCTAAAGGAACTACAGGGAAAGCCATAAAGAACCAAATTACATCTCTTCAGAAGCTTGCTGAAAAAGTAGCATTTGAATCGAACTACGGAATATCTTGTGACTCTCGTTCAAGCAACGATTGTTACAGGGTA---------TTCTCT---GGTAATGGCAAAATTTTAATGGATGTTTCCATGCACTCAACGATCGGAATCAAACCTGCTTTCAGTGTTGGTAATCTTGGCAGAAATGAAGACATTAAAGCTAATGAGGCTGAGATGATAGATGAATATCACAACTATGATGTTTTCAACAAATTT---GGTCTTGAT------ATTAGTTTTTGCAACCACTTCATGGAGATATCTGTAAAGAAACCTTCTCTAAAGAATTATGAGACAAAGTTTCAGATGCACAATCAGATATTTGAGCCTTCAACACAATTGCTCAGGCAAGGTATGGGC------------AAAATGACTGAATCTGATTTCTATACCTATTCAAAC------CTTTCTAAAGACGAAATATAC---CCGAACGAATGGTTCGTAAGTGAAGCAAAGAGAAAAAACTTCTTCATAGCTGATGTTTCTGGATTCAGCTTAGATTATGGA---TTCTCTGTGATG---GGAAAAACTACTTCCTACTGGAAAGAGAAT---ATGGACAAAACATCTCTAATATCAGTAAAGCAGAAATCA------ATGAATAACCCTTCAGTTCCTACAAACAGACTCTTATCAGCTTCCACAATAAAAGCAATAGAAATAGCATCAAACATTGCCTGCAATAAATCTACTGTTCTTGCAGTCAAACAAGATTTGTCTTTTGACCTTAAGACTCAGTTCCGAATCTCTTTCCCGGGAGAATACAATGAAACAGCTATAGCAAGAACCTTCTTAATCAACCAAGGAATGAAGGGTCAATATATATGTATATATGCTAAAACAGTGATGGATAAATCAAATGAAAGGACAACG------TTGATTTTGAAAATTGTCACTCAGAACAGGCCCGGGAGCTAT---------AACTCAACACTGCTT------CCCAAAAATCATTCAGACTGTAGGAAA------------------GTGGTCGGAGCCAGTTTTGGTATTGTCGAA---CAAAAATCAACTGATCCGAAT---TACAACAAAATAATTGCAAATGAATTATTGTCTGTGCACACAAATTTTGCTTTAAAGATATCAAAGATCCTG---AAAAAACCTGTGATAGTTTATAAAACTTATGATAAGGAA---TTGTTGCCAAAAAAAGTGGAGATAGAC---GGTAGGACATTTAATTATCAAGAAGACATCGATGGAAATATTTACTTCTTATCCACCACTCTT---GCAATCCTACCTGTGTCAGTCTCAGTCTTGTCATATCTTGACTCTGCTTCTCCATCCTGCTGGAAAGAGTCCAAAGGTTTAGGACACTTCACTGTATCAGAAATCGAGAAACTTCTGTCTGGCGGAGAT---GTGGATGTGGTAATTGAATCTGATGAG---ACTGAAGGATTCAATTTCAAGAATTTTGTGTTGGCAAAT------GAAGGTGTC---CAAATGACATTCAATAATGGCTACACTATTCTTAGAAACAGAGCAGGCATTTACAAGACAATAAAA---ACAGGGAAATTCACATTCCAAGGAAAGACCATTGTTATTCCT---AGTGCTAATGTGAGTCCCAATCAAGACGATTGGACATTCAGGAGGTTGGAAGGCTTTATCAGAGCTAGAATGCTCGTA---------GAACTGATTGAAACAAAGGATGAAAAGGAAAAGCAGAAAATGTATGAAAAAATCTGCGGGCTTCCTCTGGTAAGTGCATATGGTTTGAAACCAAGTAGCAAGTTTCATGCAACTACAGCTAGGATCATGCTGACACTAGGTGGTCCTCTCACTTTGATGGCAAGTCTTGACATCTTTGCTGCAGCTGCTCTTCCATTAGCTTATTTCCAGAATGTCAAAAAGGAAGCACTCGGTATAAGCAGA------TTCTCAACTTACGAGCAACTCTGCAAAGTTGCAAGAGTCATGGCAGCAAAGGAATTCAAATTCACAGAGAAATACAAAAAGATTTTTGATGAAACTATCAAGATCCTCACTGACTGCACTCCTGGAACTTCGGGTGCTGCTTCATTGATCAAATTCAATGAACAGATTAAAATTCTTGAAGGTGCTTTTGGAAAG
>BeNMV
ATGAATGAACAAACAATATTGACATTAGTCAACTTCAGTAATGAGATTTTGGAAAAAATCAAAATATGCAGAGATAGACTAAATACATATTTTGAAAGCATAATGAATCCTGACAGCTCTATTGATGAT---------CATGTAGGTGATTCTTTAAACAGATACAAAAGAATGGTGGACCTTGTTGAAACCATATGTGAAGATTCAGAAGGCTTAATTGAAGGTACAATT---TTTGATCACTCCAAAGTTGAAGAGAATTTCAATAAGCTGATTTTCAACTACACGGAATCTGAACTTTCGAGGCATGATCTGTTTGGTAAGGTTATCAGACATCATTTGCATTTTTTACCCAGAGATAGAGATAGTTGTGAAATGCAAGATATATTGTTGGAATACCTTGAGAAGCTCAGAGACATGAAA---AACATCAGCAATGGATTTAGTGATAAGAATGAATTTGATTTGCTGAAATCAAAACTTAGATTCAAATCTGCTACGCCAGACAATTACTGCATAGCTAAAGAAACTAAAGACGGCAGCCTTCAGTTAGTGATATATGACTGGAAAGTCTCTGTAGATACTCAGACAGAAATAAAAACTATAAACAAGTATTATGACAACGTGTTGGAGACATTCAAAGATATCACAGTATGTGGGCAGCCTTTTTTGGAGAGGTGTCCAATTTACATTTGTATAGTTATATTAAAACCTTTAGGTGTCATGCCAGTAATCACAACAATCATGAGAGTCAATGGACCTTTTGAAAAAAATGTCGGAAGATTTTTCAATTCCAGAAAGGACACAGCAGCTCAAGGTAAAATATGCAATATCAAGCAAATATCTCAGTGTAAAGTGGGTAATGGAAGCATCCTAAGGGAATATTTTAATTCAACCCAAAATCTGAAAGAAGTGTTCTTCCACAGGTTTTCTCAAGAAATCGGT---TCAAATGACACACACTTTTCTCATTGGACTAAAGAATACCAAACTAAGGTTTATTCTCAAAATGCATTCTCCAAAGATATCAAACTAATGATGGAATCTTTATGCAACAACGGGTTTGATCTTTCAGAAATAACTGAAATGATTTCTGGATCTTACAGTTATTTCATGTCAACTATGAATGATATACGCATAAAAGATAAATTTGCTGGGTATGTCGACCTTTGCAAGCTTTTAGGGGTCAAGCCTAAAAAAACGCAAGAGGAACTTTTATCTAGCTTACAAGCTAAAGAAAGC---------AAATGGGAAGAAACCTTTGAAAAGCACCTAGAAGTAGTGAAACAAAGAGTCACGAAAACTATAGAATCTGAACCTGTTATAGATAGCATTGACCACTCATTTGAGATCAATGCTACAGATTATGAAAAGAGATATCCAGGATGTTTCACTAATGATTTATCTCAAACGAAAACAAATTTCTCTATACCTTGGTGTCCTTCTTCAGAG---ATGAACTTCCAAGGAAGT---GACTTCAATAATGAAGTTATAAACAGCTTCAGAGAAGATCTTAAAACGAGAAGCAGATTCATGCTTCATAGACCATATGTATCAGGACCAATTGACATAAACACGGCTGAATCCGTAAATGATCTAGTTCTGGCATGTTTATTTGACTTGTCATTTGATACGACTCTTATGGAAAATGAAAGCTTTGAAGATGTAATTGATTTGGAAACAGGGGCTATCAAAGTGGATAGAACCAGTTCCTCTAAG---CAATGG---ACAGAGAAGGACGGGAAATTATCAAGAAATAAAAATGAATTTTCTTCTTCAAAG---GCTCCCAGCAACGTAAAGCAGGCCTTCAATAAAGGCTTAAAAACACTGGGTGTGAACTTTAGTAAATCTAAGAAAATAAGTAAGATTAATCAGATCAAGGAAAAAGTTAAAGAA------------------------------------------------------GGTGAGTATGATGTTTCACAGCAA------ATA------TATACAACTGATAATTTAGGTAAATATACACACAACAAAAAGCTCATAAAATTCAACAACCAAGAAGCCATCTCTTGGACTGACTCTATAACCTCTTCAATGTTTGCCTTAATGTGCATGGATGGTAGA------GAAACTACAAAAGTTAAGAAGGTTTTTGACCACTATTGTGATTCACCCGATGAACTCTATTTATATCCTGATCTAGTAAAAAATGAGATTGATTTATCTCAGAAACTGCACACTCTTGCAAACAAAACTGGAATCTATTCTTATTGTGATGATATGATGCAAATAGCAAAGGGATTAAAAATAGCTGACAGGTTCATGAGTTCTTCAGACTTTAAAATACAAACTACATCTAACACCAACATGCTCTGTCTAGCTTTCAAAGGTGATGGGATGAACACAGGGACAGCAGGTGTCCCTTATATCATTGTATGCAGAACTGATGAG---CTTTTGCACCCAGATTTTGTTAAGTGCTATACTAAAGAAGTCTTGGGTTATTATAAAACTAATAGTGGATATATACATTTAATGAAGCCACAGCGACTTAATCAAGTGAGGCTGCTTAGCTTATTTAAAGCTCCCAGCAAAGTACCTATATTGTTCAATCAATATAGCTTAAAGTCTAGAGAGATAAAGGATTGGCTTATAAGCATAGAAACTGAAAACATGAACATTTTC------------ACAGCACCAGGATCAGTAAAGATGGCAATCAAGAATGTTTGCTTTTCATCTATTATAATAGGAACAGTAACTAAGTTGAGTAGAATGGGCATCTTCGATTTCATGAGGTATGCAGGTTTCTTGCCTTTGTCTGATTATTCTAAAATAAAAAAATATATTTCAGAAAAATTTGACCCTGACATTACAAATGTGGTTGATATGTACTTTGTGGCTGGAATCAGAGACTTGCTTATAAAGATGGAAGACCTTAATTTAAGTCGCAAAGCAGTCCCAATCACAATTGATCATGAAAATGACATGTCTGGAGGGATAGAGGAGTTGAACATAAAATGCCCTGTTACAAAAACAACCCTTAAAACTCTAGAAGACCTATACAATAATGTGTATTTGGCTATTTATATGATGCCTAAATCCCTTCATACTCATGTGCATAATTTAACTAATTTACTAAATGTTTCTGCTGAATATGAAATGAAATTCAGGGAGAAGCAGAAACTAGATGTAGACAGTGAAGTCTTTCCAAATGAAATGATGTTCAATGATTCTGGTAAATTTTCCATAAACGGAACACTTAACATTTCATCTCTTTTGAGCTACTATAAAGAAAATATTAGGAATGTGGCTGTGATGAGGAGTTCAGTTGAATCAAAGGAAGGGTTTTTAAATTTGCCTTACAAGATAGCAACTTTGAAATCATCCAAAAAATGTTCAAGGTCTAGCATA---------------------------------------ATTTCAGAAAAGGATATAGTTGAAACACTTCAT---------GGAATCTCTGTCAAGGACCTTGAAAGCTTAGAAGGGAAA---------------------AAACTGTATTTGATGAAAGGTTTATGCAAATCTTATGTAGAAGATCAAGCTAGCTGCATAATGTATTTGAAGAGAATTTTAGATGAGCCTTCAAGAGTACTTGATCTAGTCCATAGGTGCAGTCAAAGTGATCTTTCTCTGAAATATAGGACTAGCTTTCAGAAATTCCATCAAACCAGCCATCCTTTAACTGTAGAAGTATATCTAAAATCTAGATTCTCAGAG---------------------------------------------------CAACCTATG---ACTGTATTAAAATCAAAAAAAGTCTCTGAAGAACTTTATGATTTAATAAAAGAATACAACAAGATCAATGAAATCAATATCGATGAATTAGACAAGTTA------GGGAGAGGGACAAATTCAAGCAAAGCTAGTTTCATGAATATCCTGGAGTATTCTATTACTAAAATAATCAATGATTCATTGGACCAAGAATTTTTAGTTTCAGTTTTTGAAAAAATGCAGAGGACTAAGGTTGATAGAGAGATCTATCTGATGGGCATGAAAACAAAAATGATGCTGTACTTTATAGAACACACATACAAGCACATAGCTCAGAATGATCCTAATGAAGCAATCTCTATAAGTGGTGATTACAAAATACGGACATTAGCTTCACTTTCTCTAGACACAATAACATCGTACAAAACTGTCTTAATGGATGATATT---AATTCTAAAGTTGCTTTCCTGTCATCAGATCAATCGAAGTGGTCTGCATCTGATTTGACATACAAGTATATAATAGCCGTTATGATGAATCCAGTGCTGACCACAGGAGAAGCAAACCTCATGGTCGAGTGTCTTTCACTGTACATCAAGCTAAAAAGAGTATGTATACCAACTGACATATTTTTGAATTTGAGGAGAAGCCAAGACCAGTATTGCTTGAACACAACTCCTATAGGGATTTTGACAAAAGGTTTGTCCACAAACAGTTATCCTGTAACAATGAATTGGCTTCAAGGCAATTTGAATTATTTATCTTCAGTGTACCATTCTTGTGCCATGCTTGGATACAAGAAAATGCTCTCCAAAATTCCAAATGTGAAATTTCAAACAAGATGGATGGTCCATTCTGATGACAATGCAACATCGCTGGTGGCTTCTGGTGATGTCAAGAAGCTGATGTCCAGCTTTAAGTGCGAGAGCTTTCCACAATTTTTGTTTGAGACTGTGGCTGCGCATTTCACAAGTTATTCAATAACACTGAATGACAAAAAGAGTTATTGTTCTGAGTCAGAAGTGGAGTTCATCTCAGAAAGAATAGTAAATGGAGCAGTTATACCATTATACTGCAGACATCTTGCTAATTTATGTACAGAGTCTTCACATCTGAGTTACTTTGACGACCTGATGTCTTTATCAACTCATTTAACAATGCTGTTGAGGAAAGGATGCCCTAACGAGCTTATACCGGCTAGCTATGCAGCAGTCCAGATGCAATCTGCAGGGATTTACTCTATGTTACCAGGTGAAATAAATGACATAAAAAGGTTATGTGAAAGAGTCTCTTTCCCTCTTTCT------------GGAAAAGAGGTACCAACATGCATGGGAGGATGGTTGAGTTTAAAGGTTGAATACATGGCTTCATTAGGTCCTTCTGCTAATGATGAAATGATATATTATAACATAATGAAATCTTCTTTAGGTTCAGCCGATTTTAAGTCCTTTCATGCCGATATCATAGAGGGTAGAAAACTTGACGAATATGCTTTTGAGCTAAAGAATAAAATAGAGAAGAAAACCTTGAACCTTTTAGATGAAAAGGTAATATGCCTGTGTAATATATTCAACTCTTGCCTTCAAACAGAAGATGTAGATAGCTTGGAGGTGGGAATGAAATTTCAGAGCATGGTAGGTCAGATCATAAAGCTGCCTCAGTATGTGAATGAGAATGCTATATCTAGCTACTCATCATACAAAGACTTCTGCAAAATGTATCCAGGGCTCAGGAAAAACGAAATGCTGATGAAATCAACTAAAAAGATCCCT---GAAGATGATGGACTAGAAGATCTA---------ACGAATGAGGAAATGGCTAGATTGGATTTAGGTCACTTGATGAGTGACATGATCAACAGACCAGAATCTTTTTTAATATCACCAATATGTGATAGAGATTTTCTACTCAGTCAGATTTTCATCTATAGCAGTATTAGCAAAAGAAACCAGCTATCAACTCAAGCAACTGAAAAGCTTGCTCTAGACAGAATATTGCGGTCTAAAGCCAAAAGTTTTGTAAGCCCTGTAGACAAGCAAAAGAAGACATATGCTGAAATTTTAATGGAGAAAATGCAACTGGCTACAGCCAGCACATTTGATGTGAATAGATCACTGAAATTTTTGGGAGACATCCTTTCCAAAGATCTAAATTTCTCTATAATAGAATCCATAGCTTCAAAGTTGACTCCAACAAATTCCACGCCAAAATCAAATTTTAATTTCAGATTCTGCATAACAGAAAAACTGCCTCAGATCATAGAAGGCTCTCCTGAACTGCTAGTTATAAATCATTTCTATGGTTCAGATTACATAGAATCATTGGGTTTAAAGAACATGCCTCTAACTAGTGATTCCATGGACCTAATGGTGACCACATATGGTAAAGCAGATATGATAGAAGATGTGGCAAGATACATTAAAGACAGAGACAATTCTGTTTACTTCAACACAGAGGAATTCCGAAACCGAGATGATGTTAGCTTAAAACTACTTTGCGTGAACTCTATGACAGTTTGCCAGAACAAGCTGATGAAGCTGAGCGGGTGTTTAAATAGGAAAAGCTTTCCATTTTATGCAAAGTTTAACTTGGGTAAGACCTTTGTTTCAAACATTTTAAGCTTAATATCTACGATCTACAGTAGAGAGAATACAATATATTTCTATGCAAACATGACACTGAATATACACAGAGGGGACAGATTATTACTCAACATGGAAAGAGATTTGTCTTTAGAAAAGATAATTGATTTAATGGTCTACATCTCTGATAAGATCCAAGCTATGTTCCCTAAAATCACACTGGATCAGATGAGAGAGGTAATGAAGAACTTGACGCATAATGGGTTTCTTCTGGACGATAGGCTAACAACACATCTTTCTAAAATAAATAAAGATTTAGCAACATTCAAAACAAGAAACAATACCAGATTAGCATTCCACACACAATTGATCTCTATGAGCAAACATGCACCTTGGTTATTCAATATGGGATACATTACTCAGCCAGTCTTCGAATTTGTTTTGGAGTCAACCAGAAATTATGAAGTGACATATATAAAGTCTGAAAACCAGGACTCAAAAGGAAACTACATAACAGATTCACTTTATAGAACAGCAATGAAAACAGAGAGTTGTTATGCACAATTAGCTATGTCTGGCAGTAGGGTAGACGTATCC---CTGAATGCTCCGTATGATTATTATAATGATCAG------GGTGGG---GTATTCAATCATTACAAAGTGGTTGTCGAGAAGTTGCTTAGTAAACTGATAGTGGACAAAACAGAAACGCTAAAAAGCCTTTATTCATATAGCACAATGCTCAAGACTGGGCAAGCATGCATATGTGTATCTTCAAGAGGGAAGCTTTATGCTAAATTCAATAACACACAAAGAAATCTTGCAGTGTCTGATGTAAAAGTTATAGTTCAAGTGATGTTCCATGAAATGACACATACCACATGGGAGTTACAGAAAATCCAAACTAGCTATAGGCTAAGAAAACCGATGACGGGAGAATGTTTCTCTAATGTTTATAAAGAACTAGAT---TCAAATGAGAGCATTAATGAAATGCTGCTAAACAATTTTAAAATAGGTTTGCCTCAAATGGCAGAGTTGAAGGATCTT---AGCCGAACCATATATGAAATAGAAGATGAAGACATTAGAGATTCTTTGATGACATACCTTGAAGAGCTAGAGGAAGCCTGCTTAGAAGGAATGAGAACATGTTCGACAGTGGATGAATATGAGGAATACCTAGACATGAATGGGCTAAATGAGTTGAATGAAATATATTTAAGCATTGCAAAAGGTTACAGCCAGGAA---------ACAGCATCG---ACTGTGGAAAATGTGCACACATTCTATCAAAGATTCAGCTATGAGTTAGGTAGCTTTAAAGGTGCATGCTCTGCTTTAAAATACAACCTGACTAATGATTCTAGAGGAATTAGAATAGGGAAACCCACAGGTCATGGAATGAACGGGTTAGGTTGTGTGAAGCCCATCATATCAGAAAATTATGATGTGCTGGAACTACTTAAATTAGTCAAAGCATGTGAAACATGTCACAACAATGATTCTGTTCTGAATTTGAAGATCTTCAAGAACATACAAAACAGACAGTTCTATACAAGGCAGACAAAG---------------CTTGACCTAAGGTTAGAAATGGATCTCAAGAATGATGTCATGCTCAATAGCTATGATTATAAAACTTTAGTTCTCGGCGAAATAGAATTGGATGAAAAAGCAGTAAAAATGTTATCAGAAGATGGCTTCAATATTGCTGGTGAAGTCTTGAAAGTCAAAGAAGGTGATGAA------GAAACAATAAAAGAT---------CAAACAGATATAGATAACTTAGACGAATCAGCAATGTATGAAGAGATAGTTAGAAAAACTACTATAGTAAAGAAAAAACCAGGCCATCTCATACCATCGAATACATTACTAATGGGAGAATTCATAAAATTTATAATGAAGTCCATAAAAGGAAACACTTATGATCTAATGGATCTTCTTAGGCGTGGGTTTGATGCTAAAGAGTCTGACTTGGATAGGGTAACCATTATTAGGAAAAACATCTCATCGTTGACAACAGCTGGAAGAATACTCAAAGAGATG------AAAAAAGAGGAGAACCCTTTAGAAGAAATAGCCGAATGCTTTGAGTCCTTTTTGAAGATAGCTAAAGGGAGAACTGCAGAAAGAGAAAATTTCACAAACGTCAGGAAACTGTTTAATGCTATTAAATCATTAGATAGTAAATCTGACAAAATAAAAGCACTGACAAATTTAATAGATTACTTAAACTTAAACCCTGTATGTCTGACAGAAGGTTGCCTATACGGCGTATACACTGCTGAAAATCTGCAATCTTACCTGTCCAAGGCGAAAGAGTTCATCATGCAGATGATAACTTGCAAGAGAATAAACTCAAACAACTGCAAAATTGTGGGCAAAACAAGCTTTAACTTTTACTACCAAATCTCTGACAATGAGACT---ACTGTTTCTTGCTTGTCAAGTGAATCTCAAGATTACAAATCATGC---AACCCTGATGCCATG---CAA---GAATTTCTT---TCTGCTGACGTGCTACCAATAACCACCATGTTGAACAAAAGAGTCCTTTCTGTGGGATCAAAGTACTTCATTCTGAATTCAGCTGACCCTAGTTCTTATCCAGTGCAAGATCATGGAAGTGTTCAACTGGGGTTGGGAAACATTTATAATGTCAGATTAACAGGAGGTTGCAACATTACCAAAGTGAGCCTGGCAAACCCTTTTTACATAACATTGTCCAGTACAGCAAAGAAATGTTTA---TGCTGTAAAAAGATCGGATCTGAA---GAAGTTAATTTGATGAAATTCAGCAGCGAAAAGACCATTGAATTGTCAGAAGACAGTTTAGATGGTACTCATGTTCTTTTGTGTGGAGACAGAGTCTCCGAAATACCAAAAATTGACATCAACAAGAGAAACTGTCTAGTGAAATATAAAGGTAAAAGATATCAGCAGTCTGCTTGTGTTCATTTTAATTTGTTGAGGTACTTGATAGTTTCCATTATCTTGTTTTTCCCTGTTTCTTGGTTCCTTAACAAAACTAAAGAATCAATGTTTTTGTGGTATGATATTCTGGGCATTGTATTGTATCCTTTATTGTATGCATTGAACTGGATTTGGCAATATTTTCCTCTAAAGTGCTCATGCTGCGGGAACTTCTCTTTAATTACTCATAAATGCTATGAAAAGTGTGTTTGCAACCTATCAAAAGCAAAAAAGGAGCATGCAGAAACATGCCAGATCCTTACAGGGAAAATCTTTAAGATGAAAGAGGTGAAAGCTGAAAAAAGGGAAGCAATAACACCAGATGAAATTGTTTCATTGAACTCAGAACAGGAAAAGCCACCGGTAATCAAATCATCCAGATTCCAAACGTTCCAAACAATAATCAACACTAAGATAAGTTCTGAAACGCTGCTTCTCATTACAAAAATCCTTTTAGGTTTTTTGATCTTTTCTCAAATACCTAAGACAATGGCA---------------------------ATGTCCAATGAGCAAGCTTTATGCGTCAATTATTGCAGAGCACAAATTGGATGCAGCAAATTCCTTTGGAAGAATGAAGAAACATGCATCAGCAGAAAGGAT---TTAAAATGCAACTGTGTCATTGGC---AAAGAA------CTCATTAGT---GAAGAAGCTTAC---ATCAACGGAACTAGATATGCT---GTTTCCATGCCAAATACCTGTATG---GATGACACATGCGAT------GTTGCTGAAGGC------GATGTTGAAAACTTGATCGTGTGCAGGCTTGGATGTAAAAAGCTCAGAAGCTTGAAAACAGCCAAGTTAAGCAAAAGGACTTTTTCCACCGGAATTTTTTCTCAA---TCACTTTCCATGAATCAGATATACTCTACTCTTAGGATGCAAGACGGATACATAGAT------------------------------TCTTTGGAGGCTCTATCAACTCTA---GGCGATCCTCCTTCAGACAAAGTGGTCCAGATTGACGATGACATA------------CCTGAAGGAATATTGCCTAGACAATCATTCGTATATAGTTCTGTGGTTGATGGCAAATACAGATATTTGATGTCATTTGATGCCATACAATCCTCTGGTTACGTCTATTCAATGAAGATGCTAAAATGGCACCCCCCTCAAGAGCTGGTTGTATATGTCAAAGAAGCAGGAGTCACATACACAATCAAACCACTGTATCATACAGCTCCTATATCTTCAACTCATACACATGTTTACACCACATGCACAGGCAATTGTGAAACATGCCGAAAAGAGCAT---CCATTATCTGGTTATCAGGAT------------TACTGTATTTCACCAACATCTAACTGGGGTTGCGAGGAATTAGGATGCTTAGCCATAGGAGAAGGTTCTACATGTGGGTATTGTAGAAATGTCTATGATTTATCGAAAATGTACTCTATAAATCAGGTTTTATCTTCTCATGTGACAGTGAAAGTGTGCTTTAAAGGATTTGCAGGTGCTACATGTCAAACCATAACCGACGAAATCCCTTATCAGAATTCATATTATCAGATTTCATTGGATGCAGATCTGCACAATGATGACTTAGGTTCAGGCTCTAGAATTGCAATTGATCCTAACGGTTTAATCATGAAGGGTAACATAGCCAATTTGAAAGAT---TCTTCCACAGCATTTGGCCATCCACAATTGGACAAGACAGGCAAACTGTTGTTTGGCAAAGCAAATCTAGATCTCAATGACTTTACTTGGAGTTGTGCTGTCATAGGCAGTAAACACGTAGATATAAAGAAATGTGGCTATGACACCTACCACCAATATATCGGCCTTGAACCAATCTCTAACCATTATGCAAGCGAGATTTCAGATGAAAAGCTGTTTGTAAAAAAGGATTTCAAGGTAGGGAAGATCAATTTAATAGTAGACTTGCCTTCAGAACTATTTAAACAGCCAGCCAAAAAGCCTAAAGTCAGTTTAATTAATTCTGAGTGCAAAGGTTGCTTAAGTTGTGGCTCTGGGATAAAGTGCACTCTAGAAATGACATCTGATAGTATCTTTGCAGGAAACATAAACTGGGAGCATTGCACATCCGAGCCAGAGTATATAGCTATGAAGAAAGGAAGCAACATCATAAAGGTTAAT---ATGTTCTGCCTAAAAAACCCTTCTTTGACAAAGATGATTCTGGAACCTTCTGGAGACAGCGATCTGTCTTTGGAATTTGAGACCAGGAATGTAGAAATTATTGACCCTGAAACAATAATCGATCACAATGACGATGCTTTCAATGAAGAAGTGGATTATGACAATGACACTTCTTTCAAATCTCTGTGGGATTATTTAAAAAGTCCTTTTAATTGGATTGCATCATTTTTCGGTGACTTCTTTGAAATTGTAAGAGTTCTCCTTGTCCTTGCTTGTTGCGTTTTTGCCGCCATTTGTCTATCAAAACTGTTTGAGATTTGCCGAGAATACTATAAACAAGAACAT---------TACAAAAAAAAAAATGGGAAACAGACCCTACTTCTTGGAAATTACAAGGAAAAAGAAACCGATGAGCTAGTTAAACAAAGTTTAGACCTAACTAAAGGTGGATTCGTGAGGAATTCAGCTGGAACTTCTGAGTTAGGTGTATATGAG---------------TCCGGATTAAGCCTCTCTTCTGAT------GTTGATTTGGATATCGCTGCAAAAATGATTGTTGATAAGAGCACCCATATCAGCAATTGGAAGAGTGATGTCCTAGTCGGCAATGGAAACAATCTGATAAAAAAGAAGCTTAGTCTCAAACCTAACTGGGACAGTTTGAAGCAATTCATGATGTTGTCAAGGGTTATCGTGTGGATATGCCCTGTTTCTCCTGATACATCAGGCTACATCAAGATAGGTCTTAAAGATCAATGTTCT------GAAGATAAGGAAGCATTTGTTGCTAAAGGTGAAGGAAAGATCAACACACCTATATGTTTTTATTTCAACTTAAACTGGTCATACCCCAAAGAAAAGAACACTCTTGAGTTCTGCCCAATTATAATTATGGAATCGGATCAAAAGTACAAGAAAGGAGCTCCTCTTGCTTCTGTGATGTATTCTTGGTGCAAAGAATTCTGTAGCTCTCCTAGATACTATGAGAAAAGTGAATGCTACGTTATCCCCATATCTCCAGCAGTAAGATTCCAATCGGCTGCTATGATCGAAGCTTGCAAGTACATGATACCTAAAGGTTCTTCTGGTAAAGCTATAAGAAAGCAAATTGAGTCTCTAGGTAAACATCTAGAGCAGGCTGCAATAGATAAAGAGTTTGGTTCGCAAGTGAACCAGAAGCATGTTATAGATACCTACTGGGTCAAAACTAAATTTAGTGGTTCCAACAATTTCGGATCAAATTATGTTCAGATGTATTCAGATGAAGACATTCAAACAGGGTTTAGGTTCAAT------GAACCTGGAATGGAGATCATTTCTGATGTTCCAGACGTACTCCAAAAGGATTCCAGTGTTGAGGTCTTTTCAGATTTA---GGAGTTTCT------TTTGTGTTTGACGCAGAAAAAGTTACCATCAAAATATCTCATGGCTCTGTCAACAAGCTGGGTGTCAAGCATAAAGGTCATCTTAAAGTTTTAGAGTTT------GAAGATCCAAATGTTATTGAAGGC------------ACTGTTGACAGGAATTTGGTTGCATCGGTACCAGGC------ATAAACAATGATGACATTGAG---ATTAAAAATGAAACAATCAATGCACTGCCTTCCATGAACATGATTCATCTTAAGGAAGACTCTTATAAAATCACAAAATCACCTAATTGCTTTTTT---GGCAAGCGGAACATGCTCCGAAGAGGTTGG---ATTGGAACAGGATATGTTACTAACATCCATCCGATTGGT---------TATGTGTTGCCTAAAGCAACTAACAGATGTTTAGGGACATTATCCTTAAAATCTATGGAAAGCACGGTTGAAAAAGGTGTTTTGAGCTCTGATATAGCCCATGCTGAGCTGAGCCTTGGAGGGAAATGCAATTTCCACCTATTCAGCAGTTGCAAAGGGGATTTAGGTGATGTTTCATTCATGAGAAATGTCAAGTTCTTTGAAGACAAACATGAAAGGGTTTTCACAATCTATGTCAAGACTTCTAGTGACATAGACAACAATAAAAGCAGCATTTTGGTTATATTTAAAACCGTTTGCTACTCAGAGAGCAAA---------------GAAGGCACAGTTTCT------GTGTCTTCTGATGACAAGCTGCAAGGT------------------AGCATCAACCTGTCAGAGCTACCTGAGTCTGGGTTCTTTGATCACAAAGCCAAG------TCTATGTTAATTGTACAATCTTTAATCAAAATCCACAACGAGTTTGCTAGCAAAATTTCTGAAAAGCTG---AACAAGAGCGTTATTGTTTACACTTTGAGATCTGTTGACTCCTTCAAAAAGGAGATCACAGAGATTGAT---TCTAGGGCAATGAATTATTTAATAAGTCCTGAAGGAGAAGTGTTTTTCCTCTCAAGAACATTCCAGGAATCTTTGCCGACAAACATGAGTTCTTTGACTTACTTTTTTGATTTGCAAACCTTCGGGTGGTCAGCTAATTACCTTTCAGGTGATTTGGTGGTCGAGAATCTGAAGAAACTACTTTTGTTCAACGAT------GAAGTTGAGTTTGAGCAACAGTCA------ACTGGTTTTAAATTTGTTGATTTTTGCAAGGCTCAT------GAGAAAGAC---AAATTCAACCCTACATCTGCATTGACTTTCCTTAAGAACAGGAAAGCAATTTATTCCCTGTGCAAA---GCAAGCACATTTAATTACGGTGTATATGAAATCAAAAAAGGT------------GATAAAGCCACTGATACGGATTTCACTTTCAAAAGGCTTGATGCTTTTTTGAGAGTGAAACTTCTGACACACTGCACCAAAATTTGGGATGGAACTGATCCCAATGCTCAAACTGCACTCTGTAGTGAGCTGGCAAAAATACCAATAGTCAAAGCCTATGGCTTAGAA---------GTGTCTGACAAGCAAAAATGCTATATAGCTATAGTTCTAGGAGGCAACCTCTCTCTCCTTGCTTCCTTACCTGGCTGTGAAGTCGCTTGCTTTGCTTTAGCCATTTTCCAAGATCTTAAGAAGAATGAGCTCGGCATTAAAAGTGAT---TTTGATACTAAAGACCAAGCTGGTAGAGTTGCTGCCGTGTTGGATGCAAAGAATTTCGTTTTTGGAGAACCAGAGAACGAGAAATTGAAAAAGATTGCAGGAATCTTAAAGGAGATGACACCAACAAGAAGAGGGCATGCTGCTTTAACCAAATATGCTGAGCAACTGAGCATTATTTCAGGTGTCATAGGTGTG
>CSNV
ATGAACACTCAAAAAATAAGAAAGTTAATAGAAAATGGAACCACTTTATTATTATCAATTGATGATTGTGTTGGAGCAAACCATGATCTTTCTATGGATTTACACAAAAGAAATAGTGATGAAATTCCTGAGGACGTCATAATCAATAACAATGCAAAAAATTATGAAACCATGAGGGAATTGATTGTCAAGATCACAGCTGATGGAGAAGGACTTAACACTGGGATTGCAACTGTAGATATCAAAAAGTTGAATGAATTAGTCTCTCTGTTTGAACAGAAATATCTTGAGACAGAATTATCAAGGCACGATATTTTCGGCGAATTGATTTCTAGACACTTACGAATAAAACCTAAGCATAGAAATGAAGTGGAAATAGAGCTGGCATTGAGAGAATACCTTGAAGAACTAAATAAAAAATCT---TGCATAAATAAT------TTATCAGATAATGACTATGAAAGAGTTAGCAAAGAATATGTAGCAACTAATGCTACGCCAGATAATTATGTTATATATAAAGAATCAAAGGATAGTGAATTGTGTTTAATTATTTATGATTGGAAAATATCAGTTGATGCTAAAACTGAAACAAAAACAATGGAAAAGTATTACAAAAATATATGGAAGTCCTTTAAAGACATCAAGGTAAATGGGAAACCATTTTTAGAAGATCATCCTGTTTTTATTTCTATAGTTATTTTGAAACCTATCGGAGGTATGCCAGTAACTGTAACTAGTAGCAGAGTTCTGGGGAAATTTGAAGATTCACCATCTGCGTTGTATGGAGAGAGAGTGAAACATGCTAGAAACTCAAAATTGCTAAGTATAAATAATGTAGGGCAAATTGCGGGAACTACACCAAATATTATTAGATCTTATTATGCTAGCACTCAAAAGATTAAATCTGAGGTGAGAGGAATTTTGGGGGATGACTTTGGT---TCAAAAGATGTGTTTTTTAGTCATTGGACAAATAAATACAGAGATCGTGATCCCACAGAAACTGTTTACTCAGAAGACATTGAAAGGATAGTGGATTCTTTGGTGACAACGGAAATATCTCGAGAGGAAATCATACATTTCCTTTTTGGCAATTTTTGTTTCCATATAGAAACAATGAATGACCAACATATTGCAGACAAGTTTAAAGGGTATCAAAACAGTTGTATCAATTTAAAAATTAAACCAAAAGAAGATCTAGCTGATTTAAAGGATCACTTGATTCAAACAAAAGAG---------ATCTGGGAGTCTCTGTATGGCAAGCATCTAGACAAGATCATATCTAGAATCAGAGACAAAAAGAAGAAAGAAAAGGAGATACCGGATATCACAACTGCTTTCAATCAAAATGCTATTGAGTATGAAGAAAAATACCCTGGTTGCTTCACAAATGATTTGTCAGAAACTAAAACTAATTTTTCCATGACTTGGTCTCCGAGTTTTGAGAAAATAGAATTAGATTCTGATATTGATTATAACAATGCTATTATAAAGAAGTTCAGAGAAAGTTTCAAGACTGCCTCAAGGATTTCATATAACAGCCCTTACAGCTCGGTCAATAGCCAGAACAATAAAGCAAGAGATATCACAAATTTGGTCCAATTATGTTTGACAGAATTGAGCTGTGACACAACTAAAATGAGTAAACAGGAATTAGAAGATGAAATAGACATAAACACTGGAAGCATAAAAGTTGAAAGAACCAAAAAATCTCAA---GAATGG---CAGAAAATTAATTCATGCTTAACTCGGAACAAAAATGAGTTTTGCATGAAAGAG---ACTGAAAGACAAAACAAGACAATTTATTTTAAAGGTTTGGCCTGCATGAATATAGGGATGAGTTTAAAGAAAAGAGTACTCAAAAAGGAAGAGATGAAAGAAAGGATTTCTAAAGGGTTAGAATATGAC------------------------------ACCTCTGAAAGACAAGTCGACCCAAATGATGAC------TAT---------TCTAGTGTTGATATGTCTTCCTTAACGCACATGAAAAAACTGATTAGGCATGACAATGAAGAAAGCTTAACTTGGTGCGATAGAATAAAAGAATCATTGTTTGTGCTGCATAATGGTGATATAAGA------AATGATGGAAAGATTTCTGCTGTTTACAACAATTATGCCAAGAATCCTGAATGTTTGTACACTCAAGAATCTGTGCTAAAATCTGAATTGGACACTTGCAAGAAAATTAACAAATTGTGTAATGATTTATCAATCTATCATTATTCTGAAGATATGATGCAGTTTGCTAAAGGTTTAATGGTAGCAGATAGATACATGACCAAAGAAAGTTTTAAGATTTTAACTACTGCCAACACAAGCATGCTTCTTATAGCATTCAAAGGAGATGGAATGAACACTGGAGGTTCAGGTGTTCCGTATATAGCTGTGCATATTGTAGATGAA---GCAATGTCTGAGCAATTTAATATATGTTACACTAAAGAAATTTACAGTTACTTTAAAAGTGGGAGTAATTATATCTATATAATGAGACCACAAAGACTAAATCAAGTTAGATTGCTCAGTTTGTTCAAATCTCCTAGCAAAGTTCCGGTATGTTTTTCACAATTTTCCAAGAAGGCTAGTGAGCTGGAGAAATGGTTGAAAAACAAAGACATAGATCAAGTCACTGCCCTT------------TCAATGACTATGACTGTGAAACAAATTCTGATAAATATTGTCTTTTCATCAATCATGATAGGAACTGTCACTAAATTAAGCAGAATGGGCATTTTTGATTTTATGAGATATGCAGGTTTTTTACCATTATCAGATTATTCAAACATCAAAGAGTATATAAGAGACAAGTTTGATCCAGATATAACCAATGTAGCAGACATATATTTTGTGAATGGTATAAAAAAGCTTCTTTTCAGAATGGAAGATTTAAATTTAAGCACTAATGCTAAACCTGTAGTTGTTGACCATGAAAATGATATTATTGGAGGAATAACTAATTTAAATATAAAATGCCCTATAACAGGCTCTACTCTGTTAACTTTAGAAGATTTGTACAACAATGTTTACCTAGCTATTTATATGATGCCCAAATCACTACACAATCATGTGCATAATTTAACTAGCTTACTGAATGTTCCTGCTGAATGGGAATTAAAATTTAGGAAAGAGCTAGGATTCACCATATTTGAAGAAATATATCCTAAAAAAGAAATGTTCGATGATAGAGATTTGTTTTCTATAAATGGAGCTTTGAATGTGAAAGCACTTTCGGATTATTATCTGGAAAATATAACAAATGTTGGTTTAATGAGGTCTGAAATAGAAAATAAGGAAGATTTTCTGGGTCCTTGCTATAGAATTTCCACCTTAAAGTCATCAAAAAAATGTTCACAATCTAACATC---------------------------------------ATAAGTACAGATGAGATAATTGATTGTTTGCAA---------AATATTAAAATCAGTGAAATTGAAGATTGGAAAGGGAAT---------------------ACATTAGCCATAATCAAAGGACTTATAAGGACATACAATGAGGAAAAGAATAGGTTGATGGAATTTCTTGAAGATAATTGTGTTAATTCCTTATATCTTATGGAAAAACTAAAAGAAATTGTAAATAGCGGATCAGTCACTGTTGGTAAATCTATGACTTCAAAATTCATAAGAAACAACCACCCTTTAACAGTAGAAACATATTTAAAAACAAAACTCTATTAC---------------------------------------------------AGAAGTAATGTAACTATTTTAAAATCTAAAAAAGTATCAGAAGAACTTTATGATCTTGTAAAACAATTCCATAACATAATGGAACTGGACATGGAATCAGTCATGAATTTA------GGCAAAGGGTTAGAAGGGAAAAAGCACACATTTCTTCAAATGTTAGAATTTGTCATGTCTAAAGCCAAAAATGTTACAGGATCTGTTGATTTTCTGGTCTCAGTTTTTGAAAAAATGCAGAGAACCAAGATGGATAGAGAGATATATCTAATGAGCATGAAAGTGAAAATGATGCTTTATTTCATAGAGCATACTTTTAAACATGTAGCTCAAAGTGATCCTTCTGAAGCCATTTCCATTAGTGGGGATAACAAGATAAGAGCGCTTTCAACATTATCATTGGACACAATAACCTCTTACAATGATATTTTGAACAAAAATTCAAAGAAATCAAGATTAGCATTTTTGTCTGCTGATCAATCAAAATGGTCTGCATCAGATCTCACCTATAAATATGTCTTAGCAATCATATTAAATCCAGTTCTAACTTCAGGAGAGGCTAGCTTGATGATAGAGTGCATTCTAATGTATATAAAATTAAAAAAGGTGTGTATACCAACAGACATATTTTTGAATCTTAGAAAATCACAAGACACTTTTGGACTAAATGAAACAGCTATAGGGCTGCTAACAAAGGGCTTGACGACAAACACATATCCTGTTAGCATGAATTGGCTTCAAGGCAATCTAAACTACTTGTCTTCTGTGTATCACTCTTGTGCAATGAAAGCTTACCACAGAACGTTAGAATATTATAAAGATTGTGATTTCCAAACTAGGTGGATTGTTCATTCTGATGACAATGCAACATCTCTGATAGCTAATGGAGAAGTAGATAAAATGTTGGCTGATTTTTCAAGTTTGTCCTTACCAGAAATGCTATTTAGAAGCATAGAAGCTCATTTTAAAAGTTTTTGCATAACTTTGAATCCTAAGAAAAGTTATGCATCTTCTTCTGAGGTGGAATTTATATCGGAAAGAATTGTAAATGGTGCTATTATACCTCTTTACTGTCGGCACTTGGCTAATTGCTGCACAGAATCTTCTCACATAAGCTACTTTGATGATTTAATGTCCCTAAGCATTCATGTTACAATGCTTTTGAGAAAAGGTTGTCCAAATGAAGTGATACCTTTTGCTTATGGTGCTGTTCAAGTTCAAGCCCTTAGTCTTTATTCAATGCTACCAGGTGAAGTGAATGACAGTATAAGGATTTTCTCTAAATTAGGGGTGAGTTTAAAA------------TCTAATGAAATCCCAACAAACATGGGAGGTTGGTTAACATCTCCCATAGAATCACTATCTATACTAGGACCATCGTCTAATGACCAAATAATCTACTACAACGTGATAAAGGAATTTTTGAATAAGAAGAGTCTAGATGAGGTGAAAAACAATGTTTCAACTTTAGGATATCTTCAAAAGAGGTTTGAAGAACTGGAAGAAAAAAGTAAAAAGAACACATTAGAAGAGAAAGATAAAAAAATGATTTTTTTGATAAATCTGTTTGAGAAAGCTTCAGTTTCTGAAGATTCAGATGTTTTAACCATAGGAATGAAATTCCAGACAATGCTAACTCAAATAATAAAGCTGCCCCAGTTTGTTAATGAGAATGCATTGAGTAAAATGTCTAGTTATAGAGACTTCTCTAAAATATACCCCAATTTAAAGAAGAATGAGGATCTATACAAAAGCACTAAGAATGTCAGAATAGATGAAGATTCAATATTGGAAGAGGATGAGCTATATGATAAAATATCGTCTAGTTTAGAGATGGAATCTGTTCATACCATTATGATAGAAAACCCAGAAACTATATTGATTGCACCTCTAAATGATAGAGATTTTCTACTTAGCCAATTATTCATGTACACAAGTCCTTCAAAAAGAAACCAATTATCAAACCAATCAACTGAAAAGTTAGCTTTGGACAGGGTTCTGAGATCAAAGGCTAGAACTTTCATTGACATAGATTCTAAAACAAAGCTAACATATGAGGAAAACATGGAAAAGAAGATCAAAGAAATGCTAGATTTTGAACCAGGATCCTATTGCTCATTCAAAACATGCATTAACTTAGTTATCAAAGATGTTAATTTTAGCATGTTAATGCCTATACTAGATTCAGCTTATCCTTGTGAGTCAAGAAAGAGAGACAATTACAATTTCAGATGGTTCCAAACAGAGAAATGGATTCCAGTAGTAGAAGGTTCTCCAGGATTAGTAGTTATGCATGCTGTTTATGGACCTAATTATATAGAAAATCTAGGCTTAAAAAACATACCACTAACTGACGATAGTATAAACGTGTTGACAAGTACGTTCGGAACAAATTTATTAATGGATGATGTAAAATCTTTTGTTGCTGGGAGGAAA---AGC------TTTGAGACAGATATCTTCAAAAACTCAAATGATTGTCAGAAATTAGTGAAAGCATGCAACTACATGATAACTGCTCAAAACAGGCTTCTGGCAATAAACACATGTTTTTCAAGAAAAAGCTTTCCCTTTTATTCAAAGTTTAACTTAGGAAAGGGTTTTGTTTCAAATACTTTGGCACTTCTATCTACTATCTACAGTAAAGATGAGTCCTATCATTTTGTTTCAACAGCTAGTTATAAATTAGATAAAACTATAAGAACTGTCATCAATGCTCAGCAGGATTTAAATCTTGAGAAGATACTTGACACAGCAGTATACATCTCTGACAAATTGCAATCATTATTTCCCACTATAAGTAGAGATGATATAAAAATAATTTTGCAAAATGTCTGTTTGGATAGCAGACCTATTTGGCAAAGCCTAGAAGAAAAAATGAAAAAGATAAATCATTCAACCGGAAGTGGTTATACGGTTTCAAATGTAATTTTATCTCATAATAGTGAGCTTAACACTATACAGAAGCAAATTGTTTGGTTATGGAACATGGAGTTGTGTTCTACTAAAACGTTAAATTTTGTGATAAGGTACATAAGAAGAAGTGATGTCAGGTATGTAAAGACAGAAGAACAAGATGAATCAGGCAATTATGTTTCAGGAACCTTGTACAAGATAGGGATAATGACAAGAAGCTGCTATGTTCAGCTAATAGCTTCAGATCAAGATGTGGCTGTTTCT---TTGAAAACACCCTTTGAAATACTAAATGAGAGA------GAT---TTTTTATTTGACACTTATAGAGAAAGCATTGAGAAACTGCTTCAAAAGTTTATGTTTGATAAGATAAACATAATAAAATCAAAACAGCCTCAAATTACCTTCTTAGAGCCAGGAGATGCTTGCATAAGAATGACCACAGACAATAAAATGATTGTTAAAGTGAATGCCTCTCCAAGGCAGATTAGATTGGAGAATGTTAAATTTGTTATCAAAATCAAATATGAGAATGTAAACTCTGATGTGTGGGATATTATAGAAAGCCAAAAATCACTGGTTCTAAGGTTACCAGAAACTGGTGAATGTTTCTCTGATATGTATAAAACTGTTGAC---TCTGAAGCAGAGGCAATAAAAACTATAAAAAGTAGATTGATAACTTCCTTAACTTTCATTGAGTCCTTTGGAAGCTTA---TCCGATCAAGTCTTAGAAATATCACATGAACAGGTTAAAGATACAATGTTTGATTTCTTAATGAATATAAGAGAGACTTGTCTAGAAGGTCTAGAGAATTGTAGAAGCATAGAAGAATATGATGAATTTTTAGACGACAATGGGTTCAATGCAACAGTTGAATTGTTTGAAGATCTTTTAAGAACTCAAGATAGCTTCGAGAATGAATACAGTCCA---TTATTTTCAGAGATTGTGGATAGAGCAAAACAGTACACAAGGGACTTGCAAGGGTTCAAAGAGATATTATTAATGTTAAAATATTCTCTAATAAATGATGCATCAGGATTCAAAAGTTATAGAGCAACAGGTGTTCATGCTGTGGACTTAATAGTTAAGAAACATATAGAGATCGGAGAGTTCAATTTGTTAGGAATGATACAATTAATCAAGGCATGTGAAACATGTCACAATAATGATTCTATATTAAATCTGGCCAGTTTAAGAAATGTTTTGAGCAGAACATATGCTACATTTGGTCGCAAA---------------ATAATCTTAAACCATGAGTTAGATCTCCAAAATGATTTGATGGAAAAAAGTTATGATTTTAAGACTCTGGTGTTACCAGAGATCAAGATTACAGAATTTTCTAAAGATATATTAAAGGAAAATGGTTTCATCATATCAGGTGAAAATTTAAAAATAAACAAGTCA------GACGAAGAGTTTGAGGGCTTAGCA------AACTTTAATGTATTGAGATTAGATGAGGAAGAGATGTATGAGGGATTGATTAAAGAAATGAGAATCAAAAGGAAGAAAAAGGGATTTCTATTTCCTGCTAACACTCTGTTGTTGAGTGAGTTAATCAAATTTTTGATAGGTGGGATAAAAGGAACTAGCTTTGATATTGAAACGCTACTAAGAAACAGTTTTAGACAGGATATATACTCTGGAGACAGGCTTGGGAGGCTGAGTTCAAGTGTTCCCGCATTAAAGGTGTATTCAACAGTTTACATGGAATAT------AAAAATGTAAACTGCCCATTGAATGAAATTGCTGATAGCTTGGAGGGCTATTTAAAATTAACTAAAAGTAAACCAAAAGAGCAATTATTAGACGGAAGGGTAAAAAAAGCATTGATCCAACTTAGAGAAGAGCCATCCAGATCTAAAAAATTAGAAGTTTATAAAGATATAGCTAGTTTCTTGTCTCGACATCCTTTATGTTTATCTGAAAGAACATTGTATGGACGTTACACCTATCATGATATCAATGAATATATAATGCAAACTAGAGAAATCATACTTTCTAAAATAAACTGTTTAAATGCTTCAATGCTTAAATGTGAGATAAAAGGAATATCAACTTATAATGTTTATTATCAAGTTGAAAATAATGGTGTG---ATCTATTCCTGTGTTTCAGATTCTACAGATGGTTTAAGCAAATGCGATAATTCACAAAACCTTCCCAAG---AAATTTTCT---GAAGTGCCTGTAATTCCGATAACAAGACTCGATAACAAAAGACATTTTTCTGTCGGAACAAAGTTTTTTGTTTCAGAAAGCTTGACACATGATAATTATCCTATAACATATAACTCTTATCCAACTAATGGTACAGTTTCATTGCAAACTGTCAAACTTTCTGGTGATTGCAAAATCACAAAATCAAATTTTGCAAATCCTTATACTGTGAGCATTACTAGCCCGGAGAAGATCATGGGTTATTTGATAAAAAAGCCTGGTGAAGATGTAGAACATAAAGTTGTCCCTTTTTCTGGCTCAACAAGCATCACTTTCAGTGAAGAAATGCTAGATGGTGATCACAACTTGCTTTGTGGAGACAAATCAGCTAAAATACCAAAGACTAATAAAAAAATTAGGGATTGCATAATTAAGTATTCTAAAAGTATTTATAAGCAAACAGCTTGTATAAACTTTACATGGATACGTTTGATACTCATTGCTCTCTTGATCTATTTTCCTATTAGATGGTTAGTGAATAAAACAGTTAAACCTCTATTTCTGTGGTATGATTTAATGGGTTTAGTCACATATCCCATCTTGCTAGTCATAAACTATCTCTGGAAGTATTTCCCTTTCAAATGTGCTAATTGTGGAGGAATCTGCATTGTTACCCATGAATGTACTAAGAGATGTGTTTGCAACAAAAGCAAAGCTTCAAAAGAACATTCCTCTGAATGTCCAATCCTTTCA------------------AAAGAA------------------------------ACAGAACAT------GAATATAAAAAACAC---------------------AAATGGACAAGTATGGAATGGTTCCATCTAATTGTGAACACTAAATTGAGTTTAAGTTTATTGAAATTTATTACAGAGGTTCTTATAGGGTTAGTTATATTGTCACAAATGCCCATGACTATGGCT---------------------------CAAACA---------GCTCAGTGTCTAAATGGTTGTTTTTATGTTCCTGGATGCCAATTTTTAGTTACTAACAAGTTTGAGAAATGCCCAGAAAAA---------GATCAATGTTATTGCAATGTAAAA---GAGGAT------AAAATCATT---GAAAGCATTTTT---GGAACTAACATTGTCATTGAA---------GGACCTAATGATTGTATTCCAAATCAAAATTGT---------TTTCCCGACTTG------CCTATAAATAGCCTTATAAAATGCAGACTAGGTTGTGAGTATTTAGATCTATTCCTGCATAAACCTCTATATAATGGCTTCCCAGACTACACAGGAAGTTCTTTG---GGATTAACATCGGTTGGATTATATGTTACGAAGAGATTAAGAAATGGCATACTAGAC------------------------------TCGTATAACAGTACAGATAAATTATCAGGGATGGTTGCCGGTGACTCATTGGACAGAAATGATACAAATATA------------CCAGAAAATATACTACCAAGACAGTCATTAATATTCAATTCAATCGTTGATGGAAAATATAGGTACATGATAGAGCAATCACTATTAGGAGGAGGTGGAACCGTTTTCATGCTTAATGATAAAACTTCAGAGTCAGCAAAGAAATTTGTGATTTATGTCAAGAGTGCGGGGATTCATTACAAAGTTTCTGAAAAATATACAACAGCTCCTATACAAAGCACACACACAGATTTCTACTCCACCTGTACAGGGAATTGTGACAACTGTAGAAAAAATCAA---GCTCTAACAGGGTTCCAGGAC------------TTTTGTATAACTCCTACTTCTTATTGGGGCTGTGAAGAAGCATGGTGTTTTGCTATCAATGAAGGTGCAACATGTGGTTTTTGTAGGAATGTTTATGATATGGACAAGTCATATAGGATTTACTCTGTGCTAAAATCGACAATCGTAGCTGACATTTGTGTTTCTGGGATTTTAGGGAGCCAGTGTACTACAATCACTGAAGAAGTACCATATGAAGGCACTATGTTCCAGGCTGACATTCAAGCAGATTTGCATAATGATGGAATAACTATAGGTGAACTTATTGCCCATGGACCTGATAGTCATATTTATGTGGGGAATATTGCAAATATGAATGAT---CCAGTCAAGATGTTTGGGCATCCACAACTTACTCATGATGGAATTCCTGTGTTCACAAAGAAGACATTAGAAGGAGATGATCTTACTTGGGACTGTGCAGCTATAGGAAAGAAATCTGTGACTATAAAAACATGTGGCTATGACACATATAGATTTAAATCTGGTTTAGACCAAATATCTGATGTTCCTGTTACTTTCAAAGATTTTTCTAGTTTTTATCTAGAAAAGAACTTCAATCTGGGAAAGCTTAAAGTAGTTATTGATTTACCTTCAGACCTCTTCAAAGTGGCTCCTAAGAAGCCTTCCATAACCTCAACAAAGCTTGAGTGTGCAGGTTGTCTTCTTTGCGGCCAAGGGTTATTTTGCAATTTAGAGTTTTCCTCTGACCTAATATTCTCTACTACTATTTATGTAGATGCCTGCTCTTTGTCCACATATCAGTTAGCTGTAAAAAAAGGATCTAACAAATACAACCTGACA---ATGTACTGTTCTGTAAACCCTGACAAAAAGAAGATGGTTTTGTATCCTGAAGGCAATCCTGATTTGTCAGTTGAAGTTTTGGTAAATAATGTAGTAGTTAAAGATCCTGAAAACATTATTGATCAGAATGATGAGTACGCACATGAAGAACAACAATACAATTCAGATTCATCAGCCTGGGGTTTTTGGGATTATATAAAAAGCCCTTTCAATTTCATTGCAAGCTACTTTGGTTCTTTCTTTGACACTATAAGAGTTATCTTGTTGATTGCTTTTATCTTCCTGATCGTATACTTTTGTTCTATATTGACGACTATATGCAAAGGTTATGTGAAAAATAAATCA---TAC---AAATCAAGAAAACAAAATGAGAACGTTGAAGTTGCAAGATCTTGGACATCTTCTGATGAGAAAGCTGCATTAAAAAGAAATATGGATAGTTCAAAAGGTAAAATACTTTTGAACACTGAAGGAACTTCTTCTTTTGGTACATATGAA---------------TCTGATTCTATCACTGAATCAGAA---------GGTTATGATCTTTCTGCTAGAATGATTGTAGACACAAATCACCATATCTCAAACTGGAAAAATGATCTTTTTGTTGGTAATGGAACTAGTAATGCAACAAAAGTTATCAAGATATGTCCAACATGGGACAGCAGAAAACAATACATGATGATCTCTAGAATTGTTATTTGGGTCTGCCCTACTATTCCGAACCCAACTGGCAAATTGATGGTTGCACTAGTAGATCCAAACATG------CCCTCAGACAAGCAAATAATTTTGAAAGGTCAAGGCACTATAACAGATCCTATCTGTTTTGTGTTTTATTTGAATTGGTCTATACCAAAAATGAATAACACTCCAGAAAACTGCTGCCAACTCCACTTGATGTGCAGCCAAGAATACAGGAAAGGTGTTTCCTTTGCAAGTGTAATGTATTCTTGGACAAAAGAATTTTGTGATTCACCTAGAGCAGACAAAGACAAAAGTTGCATGATTATTCCTCTGAATAGAGCTATCAGAGCCAGATCTCAAGCTTTCATTGAAGCTTGTAAGTTGATAATTCCTAAAGGTAACAGTGAAAAACAAATAAGGAAACAGCTCAAAGATCTTAGCTCAAATTTAGAAAGATCTGTTGAAGAATCAGTTTGGGGATCAACCGCATCTGGAAAGTCTGTTGTGGATTCTTATTGGATT---------CATGAACTTGAAACTGGCTCTTCACTAGTTCAGACACAGTTGTACTCTGATTCTAGAAGCAAAAGCAGCTTCAGCTAC------ACCACAAGAGTTGGAGATCTTCCTTGTGAAGAAAAAGAAATTTTTTCTCAACATGTTTATATCCCTGTTTTTGATGATATT---GATTTTAAT------ATCAGTATTGATGATTCATTCTTGGTCATGTCTGTCTGCTCTAATACAGTCAATACTAATGGAGTGAAACATCAAGGCCATCTGAAAGTGCTCTCTCCA------GCTCAGCTTTACTCTATTGGCTCT------------ATAATGAGCATATCTGATATCACAGATAGATTCCAG------CTCCAGGAGAAAGATATTATA---CCTAATGACAGATATATAGAGGCTGCTAACAAAGGGTCTCTTTCTTGTGTCAAAGAGAGCACTTATGAAGTTAAAATGTGCCACAATCAAGCTTTG---GGGAAAGTTAATGTACTATCTCCTAACAGA---AATGTTCATGAATGGTTGTATAGCTTCAAGCCGAAT------------TTCAACCAAGTTGAGAGCAACAATAGGACTGTTAATTCTCTTGCAGTTAAGTCACTTCTTTTATCTGCTGAAAACAACATCATGCCAAACTCTCAAGCTTTTGTTAAAGCTTCAACTGATTCTCATTTCAAGTTGACCCTTTGGTTAAGAATCCCTAAAGTTTTAAAGCAAATTTCTTCGCAAAGACTATTTAAAATTGCTGGGGATGAAACAAACAAGGAGTTTTATTTTTCTATTGCTTGCATACCTAACCATAACAGTGTTGAAACAGCT------TTGAATATCACTGTCATTTGCAAGCATCAGCTTCCG------------------ATCCCAAAGATA------AAAGCTCCTTTTGAGCTTTCAATGATG------------------TTCTCTGATCTAAAAGAACCTTATAACATT---------GTCCATGATCCTTCA---TACCCTCAAAGAATTGTTCATGGTTTGCTTGAAACTCATACATCTTTTGCTCAGACTTTGAGCAACAACCTT---CAAGAAGATGTGATTATTTACTCTTTGAACAATCATGAA---TTAACTCCTGCTAAGCTTGATTTAGGG---GATAGAACCTTAAATTACAGTGAAGATGCTTATAAAAGGAAATACTTTCTTTCTAAAACTCTG---GATTGCTTACCAGTTAACACACAGACTATGTCTTATCTGGATAGCATTCAGATTCCTTCATGGAAAGTGGATTTTGCTAGAGGAGAGATTAAAATCGAAAACATTGTTGCTTTGCTGACGCAAGCTGGA------GAAGTTGAATTTGAGGAAGAACAGAACCAAATTGCGTTCAACTTCCAAAGTTTCTGCAATGATAACCTGGATCAGATCAAA---AACATGAACTTAATATCATGCTTGACATTTCTTAAGAATCGTCAAAGCATAATGAAGGTTGTAAAA---CAAAGTGATTTCACTTTTGGCAAAATCACTATCAAAAAGAAC---------TCTGATAGGATTGGACCAAATGACATGACTTTCAGGAGATTGGATAGCTTGATAAGAGTCAAGCTTATTGGA---------AGAACTAAG---------AGTGATGAAGATCTAAACACTATCAAATCAAAGATTGCTTCTCACCCTCTAGTTCAGGCTTACGGGCTT---------AGCTTGAATGATGCAAAGTCTGTTAGATTGGCTATAATGCTTGGAGGTAGTCTCCCTCTCATTGCTTCAGTTGAGAGCTTCGAGATGATTAGCGTTGTACTAGCTATCTACCAGGATTCAAAGCACAAAGAGCTTGGAATAGATGAAAAGAAATATGATACTAAAGAAGCTTTAGGGAAAGTTTGCACTGTTTTAAAGAGCAAAGGATTTGCTATTGACGAACAACAGATGGAAAAAGGAAAAGAATATGCAAATATTCTCAAGGCTTGTGACCCAAGAATGAAAGGAGCTATTGCTTTGGATCATTACAGTGATTCTCTCAACAAGTTCTATGAGATGTTTGGAGTT
>MVBaV
ATGAATATCCAGACTATTAACAGTTTCCTAGATTCTTCAGGCGAAATTACTGTTTATCTTCAGAATATTAAAGATGAAATCATGGGAATGTCAAACATTGTGGAAAGGAATTTCCCTGAAGGAAAAGAT---------GCTATAGATGCAGGTTTAAATTCTGTAATGTCTATGAATTATGTCTTGGACAAAATAGAAGACATGAAAGCAAAATACCACCAGAGCTCTTCTTCAGTAGATCAAAAAGAAATGGAAGTTGAAATCCTTCTTTTCTTGGACAAATATAAAGAACTGGAGCTAATGAGGCATGACCTTTTCGGAGCTTTGGCTGGGAGAAAATTGCATTTTGCACCAAAACACAGATCAGATGTTTTCCTTAAAGACTGCCTCATTTCTTATATTGAATATTGCAGCACTCACACT---TCAATAATGAAC---------CAGATATCAGACATTGATGATCTAAAAGAAAAGTTAGTTTTCCAGCATCTAACTCCTGATAATTACACTATATACAAAGAAACTACAGGAGAAAGAGCATGTCTGATGATCTATGATTGGAAAGTCTCTGTTGATTCCATGACTGAAACAAAAACCTCTGAAAATTATTACACTAGCGTATGGAAAACATTTAAAGACATAACAATTGATGGAGAACCATTTCTAGAAAGACATCCTATATTTATAACTATTGTTATACTGAATCCAACAGGACCGATGACAATAACCACAACTACAAGCAGAGTAGTTCAAGAGCTTAGAAACTCACCATACAAGACTTTCAATGATAGGAGGAAAGCTGCTGTAGCTTCAAAACTGATCTCTGTTAATTCTCTGGCTCAGCTTATAGGCTTTGGTGCAGATTATTTTAGAAGATTCTATTCAGAAAGTCAAGCCTTTAAGAACTCATTATTGGCTAAAGTGGGAGATTACATGAATAGAACTACTGAAGTATTCTTCAGCCATTGGTCATGTGAATACAAAAAGACAAACCTTTCAGACAATCAGATGAGTCAAGATGTAATAGATGTTATCAACTCTATTCCAAATGAAAAAATAGGTAAAGAGCTACTGGTCCATTTCATGTTTGGAAGTTATCTCTATTTTAAAGAAACTATGAGTGATCTTCATTTGAAAGATAGATTTGAAGGTTATAAAGCCCATTGTGAGATGATGGGAGTTGTGCCTGCTGGAAATGAAGAAGAACTTAAAATGTACTTAAATGACAATGAAGAC---------TTGTTTGAACAGCTATATGAAGGACACCTTGAAAAGATTAAGCATGATGTTTTATCAAAAAAAGAAAAAGAAGTGAATATTGAAAGTATAGAAAGTGCTTTTAATATAAATGCTGAAGAATATCAGAGAGAGTACCCTGGGTGTTTTACAAATGATCTTCAAGAAACAAAAACTAATTTTTCTGTTTGTTGGTCGCCAATGACAGAGGAGTTAGAGATGAATGAGTTG---AATTACAATAATGCTGTAATACAGTCATTCAGAGATGCTATAACTGACCCAAAAAAGCTCATACACCATAAATCATATGGAGGGAACAAGTTGGATATGCACTTTTCGAACTCTCTTTACAATTTAGTAAGAACATGCTTGGTAGATCTTAGTGCAGATACCACAGGACATTCAAAAGCATCCATGGAAGATATAGTTGACATTAGGGATGGAAGTATCCAAGTTCAAAGAACTGAAACATCTCAA---ACCTGG---AAAGAAATAGGAAATGTCAAAACCCGAAACGGAAATGAATTCACATTGTCTGCCATGACAAGCAATGAGTCAAGGAAACATTTCTTTAAAGGTTTAAGCTTGATGTATGTTGATATGGGAAGGAAAAGGAAATCTGACATGAAGAATGAACTTAAAAGTAAGATACAAGAATCTATTGCCAAA---------------AAAGAAGAAGATCTTGAT---CAGGGAGGCGAATATGATGTATCAAAAGCA------GAT---TTCCCTCTTCAAACCAGCCTTAAAGGCATTACACACAATAAAAAATTAATAAGGCATGACAACCCGGATGTTAGCTATTATTGCAAGTCAATGATTGAAGCAATGTACGTCCTTCATGGCATGGACATGAGAAAAGATAGAACAAGCAAAATCAATTCTGTCTATGATGAGTATTGCTGTAATCCTAGCTTGTTATTTACTAAAGGGAATTTAATAGAATCTGAGATGACAATTTCTAAAAACATCCATACAGTCGCAAAAGAGCTCTCTGTTTATACATACAGTGAAGACATGATGCAAATGGCAAAGGGTCTTATGGTGGCTGACAGATTTATGAAGAAAACAGACTTTAAGATCTTAACATGTGCTAATACAAGCATGATATGTTTAGCTTTTAAGGGAGATGGATTGAACACAGGGAAATCAGGAGTCCCTTATATTACTGTGCATAAAGTTGAAAAA---GACATACAGCCTTATTTTTCCGCTCTATACACAAAGGAATTAATAGTCTCATTTGAATCTGAAGGTTACTTTATCAATATCATGAGACCTCAGCGATTGAACCAAGTGAGATTGCTGAGTTTATTCAAATCACCCAGCAAAGTGCCTATTTTGTTTTCCCAATATGCATTACTAAGTACAGAGATAAAAAAATGGCTTAATCAGTCA---------TCCATTGATGTATTT------------ACATGTCCAGAAAATAAAATTGATTACCTCCAGAAAATATTATTTTCTTCTGTAATAATAGGGACTGTCACAAAGTTAAGCAGAATGGGAATTTTTGACTTCATGAGATATGCAGGGTTTTTGCCGCTATCTGATTATTCTAATATTAAAGAATATATAGCAGAGAAGTTTGACCCTGACATAACTAATGTTATAGATTGTTTCTTTGTTTCTGGAATAAAAAATCTCCTCTTGAAAATGGAAGGGATTAATTTGAGTAATAGCATAAAACCTTTAACTATTGATCAAGAAAATGACATGTCAGGGGGGATAAAGGATCTAGACATTGTCTGCCCAATTACAGGGTCCACACTCAAAACAATTGAATGCCTGTACAATAATGTTTATCTAGCGATTTATATGATGCCTAAATCTCTTCATACACATGTTCATAATCTAACTACGCTCTTAAGCGTTCCTGCAGAATGGGAACTTAAATTCAGGGAAAAAATGGGTTTTTTAATTGGTGATGAGATAAAACCTAAAAAGGAGATGTTCAATGATTCAGGACCATTTTCTATTAATGGAGTGTTGAATGTGAAAACTCTTTTTGATTATTACAGAAAGAATATCGACAATGTAGGTGCATGTAGATCAAATATAGAAGATAAGGAGGATTTTCTCTCTGCACCTTACAAAATAAAAACACTGACATCCTCTAAAAAATGTTCAAAAGCAGACATT---------------------------------------ATCAAAAATGCAGAGATAGTGTCTTCTCTAAAA---------TCTTCTTTAGGGAAAACTTCAGATGATATAAAGGGCTCT---------------------GACCTGTATATACTTAAAGGTGTTTTGAAGTGTTTTGAAGAAGATAAAGAATCATTGATGAATTTCCTTGAGGTTGAAAATCTAAATGAGGCCGAATTTGTTCACTTTTTTTCTAACATGATGTCTGGCGACAACAAAATGGTAATGAAGACTAATCAAGATAAGTTCTATTATAAAAGCCATCCTCTAACAGTTGAAGCATATATGAAAGTTAGGTATGGTTAT---------------------------------------------------TTTAAAACTACCACTGTTTTAAAGTCAAAGAAAGTCAGCGAAGAGCTTTATGATTTAATTAAAGAGTTCAACAAAATTACTGAGATTGATCTAGAAGCACTAGAAAAATTA------GGTAGAGGTCTCAAGGGTAATAGAGTCACATTTATTCAACTCCTTGAATTTGTCTTAATGAAGTCACGAACAAATGCTGGAAACACAGATTTTCTGGTTTCTGTATTTGAAAAAATGCAGAGAACTAAAATGGATAGAGAAATTTATCTGATGAGCATGAAAACAAAAATGATGCTTTATTTCATTGAGCATACTTATAAGCACATTGCACAATCTGATCCTTCAGAAGCCATATCCATTTCTGGAGACTATAAGATTAAGAACTTGGCATCGTTGTCATATGATACTATCACTAATTACAACACAGCATTACAGAAAAATCTC---GAATGCAAGATGGCATTTTTATCTGCTGACCAGTCAAAGTGGTCAGCATCAGACTTAACTTATAAATATGTTTTGGCTGTTATCATGAATCCTATTTTGACGACAGGAGAAATAAACATGATGTGTGAATGCATAATGATGTATGTTAAGTTAAAAAGGGTTTGCATACCAACAGACATCTTCTTGAATTTAAAAAGAGGACAAACAGAATATGGGTCATATGGGACAGCACTGTCTGTACTGACAGATAATTTAGAAACCAACACTTTCCCTGTTTCTATGAACTGGCTTCAAGGGAACCTCAATTATCTTTCTTCTGTCTACCATTCTTGTGCTATGATGGGCTATGAAAAAGCCATGAAAAGAATGAGTAATTATGATTTTACAATTAGGTGGATGGTTCATTCTGATGATAATGCAACTTCTATGGTCGTTCGGGGTGACATCACAAAGCTACTATCCGACTTCAACTGCAAAAATCTTTCTGAATTAGTGTTTAGAACTATTCAGTCTCATTTTAAAAGCTATTGTATAACCCTGAACCCTAAAAAAAGCTATGCATCAGAATCAGAAGTAGAATTCATTTCTGAAAGGATAATTAACGGTGCTGTAATACCTTTGTATTGCAGACATCTTGCAAACTGTAGCACAGAAAGTTCACACAATAGCTATTTCGATGATTTGATGTCACTTTCTATTCATGTTACAATGTTACTCAGGAAAGGTTGTCCTAATGAGTTAATTCCCTTTGCTTATTCTGCTATTCAAGTTCAAGCATTAAGTATTTATTCAATGCTGCCTGGAGAAGAAAATGATATATCTTCTATCATCAAGGAAATAAACTTTCCATTGAAG------------AAGAGGGAAATCCCTGTATGTGCAGGCGGGTGGATGTATGCACCTGTAGAATTACTATCGATTTTGGGTCCATCGTCCAATGATCAGTTGATATACTACAAAATAATGCTTAATTTTTTTGGACTTAGAGATTTCAACGGACTTAAGAAAAATGTGAATTCATTAGATTATATAGATATGAGAGTGAATGAGCTGTTTAAAAGAATAAAATGGAAAACTTTAACGGATGAAGATAAGAAAATGGTATGTATGGTAAACTTGTTTAAAACTAGCCTCATGTCAGAAGATTGTGATAGTTTAAGTGTGGGGATGAAGTTTCAGACAATGATCACCCAAATAATAAAGCTTCCTAGTTTTGTTAGCGAAAATTCCCTGCTGAAAAATTCAAGTTTTAAAGATTTTTGTAAATTATTCCCAAACTTGAAAAAGAACACTGACATTTTAAATGCATTAAAACCAAATGTC---CAGAATGAACAAGAGTTAAACGAG---TTGGATGAATCTAAATTTCTTTCTAGAATTCAGTTAGAAGAACTTAGCAGGCATATGTCTACTCATCCTGAATCATTCCTAATATCTCCAATGAATGATAAAGATTATATCTTAACTAATCTTTATACCTATAGCAGTGTCAGTAAAAGAAATCAAATGTCTAATCAGTCCACAGAAAAGCTTGCACTGGATAGAATACTGAGATCTAAAGCAAAGACTTTTTTGGATCCAAACTCTAAAGAAATGGTCACATATAGAGAAAACATGTCTCTGAAAATGGAAAATATAATGGATGTAGCAGGAAATGACTTTAAAATAATCAGAACAATGTCAGGTTTAATGGTGAGAGACATGAACTTTGAAATGATTATATCTTTAATGGAGAATATAGTTGCAAATGCTTCAATACCAAAAGCAAATTATAACTTTAGGTGGTTTATTACAGAAAAAGTCCCAAGCATCATAGAAGGATCACCTGGTTTGATAGTAATGTCAGCTGTCTATGGAATGGATTATTTAACAGAGTTAGGACTAAAAAAACTCCCATTGACAGAAAATTCAATAGCTATATTGCATGACATTTTTGGTAACAGAAAGACATTTGATGATGTCAAAGAATGTGTACAAAACACTAAT---AAA---GAATATAAGACAGAAGAGTTTCAGAACTCAGATGTGCTTAAAAGATATGTTTTGAGTATAAATTACATGATACAATCTCAAAACAAACTCCTTTCAATAAACACTTGTTTCTCGAGGAAGAATTTCCCTTTTTATTCCAAATACAATCTAGGAAGGACTTTTATAACTAACACACTGGCTATATGGAGTACTATCTACAGTAGACTCACGAATATAAACTTTTACACAAACTTAAACTTTGTCATTGATAGAAGTTCTAGATTAATTGTCTCTTTACAAAGGGATATGAATCTAGAAAAACTGATAGATTGCTGTGCATACATTTCAGACAGGATACAAAGTCTGTTTCCAGACATTACAATAAATTCCATCAAAGAAATATTAAGTAGGTTAAATTTCAATGGAGTTGATTTGATGAAGAAACTGAAATCTGAAATTTCTGAAGTTAAAAGAGCTATAAATAACATTAAGACTTCTACGCATGTTACACTATCCTTTAGACCCCAGATGATTGCAATGAGTAAACATGCTGCATGGTTGTATAATTTTGGATATATAAATGAAAAAGAATTTAAGTTCGTCATAGATCAAATTAGACAAAGTGAAGTTCATTATATCAAAACAGATGAGCAAGACATACGAGGTTACTATGTGTCAGGTCATTCATACAAAATAGGGATTAAGACCCAACACAACTATGCACAATTGGCTATGTCTAATCAAGATATTTCCATACAT---CTCCACTCTCCTTATGAATTCCAAAGACAGGAT------GACAAAAAAATATGGGATGTCCATGTGAAATCTGTTTACAAGTTGCTTCAAAAGTTATTGGCTGACAAGCAGAGTGTTCTGAGAACTTTTTTGAATGTCAGGGCTGATTTGCAGCCAAATGAATTTTGCATTCATGAAAGCTCTAATAAAACATTGCTAATACTAATAAATGATACTCCAAGACCAATGACATTGGAAAGGATTAAGTTTAAAAGCAGTTTGAAGTACATACCATCATCAGAATTTGCCTGGAATTTAATGAATAACCAATCAAAATATCAGCTTCGATTAGCTGAAACAGGAGAGTGCTTCACCGAGCTGTACAAGACAATAGAT---GATAAAGACTGCTTGATGAAGACAATTCTCTCCAATTTGAAAACTAGCTTGGAATATGGTAATGAAATGGAAAACCTCATAGAAGAATCAGTTCAAGGTTTAGATGATCAAGAGGTTATTGACATTGTTAGAGATTCTGTCAATCAGATCCACGATGTAGCTGTCCTCGGTTTAGAAACATCGAAGACATCAGAGGAATTTGAGACTTATTTGAGAGAAAGTGATTTTCAAGAAACAGTTGATTTCCATAAAAATCTATTAGAGCAAATTGTAGAGGAAAGATATGGGCCTGAATCA---AGAATAGACAGAGCAGTAGAAAAATTAACAAGATGGACAAATAGTTTGTCTTCTTTTAAAGATGTATGCACCATGCTAAAATTTTCTATGATAAATGATTCTAAAAGCATAAAAACATACAAGGCTAATGGCGCTGATTTCCATTCTTTATCTTCTAGTGAGATAATGACCTCGCAAGGGTTTGACATATTTGAACTACTTAAATTGGTTAAAGCATGTGAAGCTTGCCATACAAGCAATTCTGTATTAAATCTGATAGCTTTTAGAGATATAAAAAATAAGAAATTCATACCTGGATTCAGAAGAAATTTACCGAACAACGTTCATTTCGATTATGAAATTAAATTGAACAATGAAATAATGAACAAATTCTATGAATATAAAACTATCTCTCTCCAAGACATAAAGGTGTCTGACAGAGTCAAATCTGTTTTAGAAGCTCATGGTTTTAGTATAACAGGCCAAAATCTCAAGTTGGAAGATGCT------------GAACTGGAA---TTGAAC------CCTATAGACCTA------ATTGATGATTCATCTACTTATGATCAAGTTTCAAGACAGATGAGGTTGACAAAGAAAAAAAGTGCATACTTAATACCTTCAAACACACTGCTTTTAGGAGAGTTAATGAAATTCTTGATGCTTTGTATAAGAGGGGAAGAGCATGATATAATGAAATTGCTTAGAAGTCATTTTGCAATGCAACCTGTCAGAGAGAACAGGCTCATAAGTATTCATACGGCAATCATGACATGCAAGATAAGCGGGTACATACAAAGACATTTCTTAAATGATAAAAAGGAAATTGCTTTACTTGGAATTTCTGAAAGCTTAGAGAATTTTGTTTCTTTAGCGACACCAAATCATGTCTTTGAAGAA---CCATTTAAAGCAGAAGCATTGATAAAGAAAGCTTTGCTGGAGGTTTATGACTCTGGAAAGTACAAAATACTAAAAAATATAAGAAGTTACATAGTAGCAGATGTTGAATTTTTAACAGAAAAGTGCTTGTATTCAAACATGACCAGTGAAGAAATAAGTAACATGATATTTAATGCTGTAAGCAAGATAGATTTAGAGCTTGATTGTGACAAATTTGAGAAACGGTACTGCCTGATCAAAGGTGTTAGTGATTTCAATGCCCATTATCAACTGGATAATGGTGAAGAA---ATAATATCCTGCATTAGCAACTCAGCTAGCATCTTTGAGATATACCAGTATGAAAAAGAATTCAAAAAGATAAAGTTTAAA---GATTTCCTTGTTGTTCCTGTTCTCAAGTTAGAAAATAAAAAAGTCTTAGAGGTTGGAACTAAATTCTTCTTTGTTGACAAA---TCTAACAACCCTGTCAATATCGATCCTAAAGTTAATCTTAAGTCTCCCACTGTATCAAAGCTGTCTGTTAGATTGTCTGGGGATTGTAAAATAAACCAAGTTTCAATGTCTACACCATATCAAATAAAATTAAGATCTGAAGAGAAT---ATTGGAGTCTTAGTGAAAAATGTCAAAGATCCAAAATCCGGGAATGTTAAAACCATCTTTGGAGATTCAACAATAAACTTTCAGCCAGAAGAGCTTGATGGAAATCATTTCCTTTTATGTGGAGACAAGTCCAGCTTGATCATGAAAGTAGATGTAGCAGTAAGAAACTGCGTTTCTAAATATTCTGATGAACCAAAAAAGATCTTTTTTTGCACAAATTTCTCGTATTTTAAATGGATTTTTGTATTCTTGATGGTTGCTTTCCCTATATCTTGGTTAGTATGGAAAACCAAAAATGCTCTGAGTATTTGGTATGACATCGTTGGTATTGTTACTTATCCAATTCTCTGGATTTTGAACTGGTTTTGGCCTTATTTCCCATTCAAGTGTAGGATTTGCGGTTGCATCTCCTTTTTAACTCACACTTGCACAGAAAAGTGTGTCTGCAATCAAAGTGAAGCATCGAAAGACCACACTTCGGAATGCTACCTGTTCTCT------------------AGAGAT---------------------------------AAGAAA------GATTGGAATGAATTA---------------------------ACATTGCTACAGCAGTTCCAGTTTACAATTAACACCAAGATAAGTACCAATTTCTTAGTCTTTGTAACTAAGATGATTATTGCTTCAATTCTTATTTCATACATACCATCAAGCATAGCACTT------------------------CAGCAA------TCTAATCTCTGTGTTGAAAAATGTTATTACAACCTGAACTTGGATTCTTTAACTACAGACAGATTTGGACTTTCCAAGAACAATTTT------GAGACATGTGAATGCTCTATTGGA------AAC------GTAATCACT---GAAACAATTTAT---CGCGAAGGGATACCTGTATCTAGGGCTACATCATTGAATGATTGTATTGTAGGTTCTGATACTTGT---ATGGTCAGTGATAAT------CAAGCTCAAAACCTGTTTGCATGCAGAAATGGTTGTAATTCTCTAAACTCGATTAAAAACATACCAGATACCAAGTTTAGCAAGTTTTACAAAGGTAAATCATTC---AGAGGAAATTTAACCAGCCTGAAGATAGCCAATAGACTGAGAGAAGGATACATGGAC------------------------------AGCCCTACTGAATCTAAGATCTTAGAAGAAGAATCTACTAGAGAATACAAATTTTACAGTAGCTTAAAAGTTGATGACATTCCACCAGAGAACTTGATGCCCAGGCAGTCTCTAGTATTTTCTACAGAAGTTGATGGCAAATACAGATATCTGCTAGAAATGGATATTAAAGCAAGCACAGGATCTGTTTACCTGCTTAATGATGATGCATCACATTCTCCTATGGAATTCATGGTCTACGTTAAAAGTGTTGGTGTTGAATATGATATAAGGTACAAATATTCTACTGCAAAAATTGATACAACTGTCTCAGATTACCTAGTCACATGTACAGGTAAATGTGCTGATTGTATAAAGCAAAAG---CCTAAAGTAGGTGTTCTTGAT------------TTTTGTGTTACACCGACTTCTTGGTGGGGCTGTGAAGAGCTTGGATGTTTGGCAATAAATGAAGGTGCTATATGTGGTCACTGTACAAATATTTATGATTTGTCTAGTTTGATTAACATATATCAAGTTATTGAAAGTCATGTAACAGCAGAGATCTGTGTAAAGTCTTTGGATGGCTATTCTTGCAAAAAACATTCAGATAGATCTCCGATACAGACAGATCATTACCAGCTTGATATGTCCATAGATCTACACAATGACTATATGAGCACAGACAAGCTCTTTGCAGTTAATAAGCAGCAAAAAGTATTGACAGGAAATATAGCTGATCTTGGTGACTTCGCTGGATCTTCTTTCGGACATCCTCAGATAACAGTTGACGGAGTACCTCTGGCTGTACCAGCAGCATTGACTCAGAATGATTTTTCTTGGAGCTGCAGTGCAGTTGGGGAGAAAAAAATCAACATTAGACAGTGTGGTTTATATACATATAGTATGGTTTATGTATTATCTCCATCAAAAGATAATTCCCACCTGCAAGAAGATAAAAATAAATTATACATGGAAAAAGACTTTTTGGTAGGGAAATTAAAAATGGTTATTGATATGCCTAAAGAAATGTTCAAGAAAGTACCTACAAAACCTGTTTTGTCTGAAACAAAAATGACCTGTTCTGGATGTACTCAATGTGCTGTAGGAATTGATTGCAACATAACGTACACATCTGATACTACTTTCTCATCAAGGATCATGATGGACTCATGCTCGTTCAAATCAGATCAATTAGGAACATTCCTAGGACCTAATGAGAAAACAATTAAA---GCTTACTGTTCTGAAAGTATCGTGGATAAGTCACTGAAATTTATCCCTGAAGATCAAGAAGACCTTACTGTTGATATTCAAGTTGACGAATTTGTTCAGGTTGATCAAGACACTATCATACATTTTGATGATAAAAGTGCCCATGATGAAAATAAACATCATTCAGATACTTCCATATCCAGTTTGTGGGATTGGGTAAAAGCACCCTTCAATTGGGTAGCATCATTCTTCGGTAGCTTTTTTGACCTAATTAGAATCATACTGGTTGTTCTAGCCATTTGTGTTGGGATTTATATTCTAAATTGTATCTTTAAGTTATCTAAAACATATTATATAGATAAAAGA---------AGACAAAGAGAAAACAATAGAAATATTCTGACTAGGCAAGTATCCAAGTCGGATGTGGATAATGCAATGAAAAATAAAGCA---AAAACACTGAATGGGAAGCTGTATATATCTGGAGAAGACTCCAGTGTGCTTGGATCTTATTCT---------------GGAGAATCAGCTATTGAAGCCACA---------GCTGATGATATACTTTCCAGACTTGTTGTTGAACAGAGTACCCATTTGAGCAACTGGAAGAATGATTCTCTTGTTGGCAATGGTAGTGACAAGGTCAGCTTTACTATAAACATCATGCCAACATGGAATAGCGGGAGAAAATTTATGCATCTGTCACGACTGATTGTTTGGGTTGTTCCAACTATTCCTGATTCTAAGAGTAATGTCAAGGCAACTCTCCTTGATCAAAACAAACTC---ACACTTTCTGAAAAGATAGTTATAAGTAAACAAGCAAGTTTGAAAGATCCCATGTGCTTTATTTTTCATCTGAATTGGTCATTTCCCAAAGAAAGAAATACTCCCAAACAATGCATGCAGCTCAACTTGACTAGTGATGAGAAGTATGCTAAAGGTGTCAGTTTTGCGTCTGTGATGTACTCTTGGGTTAAGAATTTCTGTGACACCCCCATAGCTTCTGAAAAGAACACATGCGATGTTGTTCCAATAAATAGGGCTAAGGTTATTCAATCTGCTGCTCTTATTGAAGCTTGCAAGCTGATGATACCAAAAGGTACAGGAGGGAAACAGATTTCCAATCAGATAAAAAGTCTACAAAAAGTAGCAGAGAAGCTAGCATTGGAGAAGATCTATGGGACA---AGAGACAACAGAGCAGTCAATGACTGTTATGCTATC---------TTCTCT---GGAGATGGTATTAATTTTCTCAACTTGTTCATGCATAACAATGCTGGTATAAAATCAGCATTCAGCATAAATGATCTGGGGAGGAATGAAGACGTCAAGGCTCATGAAGCCGAAATTGTTGATAAATGCCATGATTACAACTACTTCGACAAGTTT---GGGCTAGAT------GTGAAATTCTGTGGTCATGTTATGACTATTGTTGTGAAAAAACCAGGAGTTAAAAATGTGGGCTGCAAGTTCTCAATGCACAGCCAGATCTACAATCCAAATGCTGATGTTTTGGCTGTAACTCCAGGA------------ACAGTGACAGAAGAATCTTTCTATGAAATGAGCAAG------ATCAAGCCCAATGGACTAGGT---CCAGCTGAATGGTATCTGGAAGAGTGCAAAAGGAATAATTTTTATGTAGCATCTAATGGAGATGTGACCATTGATTATGGT---TTCTCTGTTATG---GGTAAAACAACGTCTTACTGGAGAGAGAAC---ATCTCGAGAGAGAAGATCTTGTCAGTAAAGCAGAAAAGC------CTTTCTGACAGCACAGTTCCCAGCAATAGACTGTTATCTACATCAACAATCAGAGCTATTCAGCTGGGATCTGATCTTGCTCCTGAGAATTCAACTATACTGTCATGCAGGCAAAATTTGGGCCTTGATTTGAAATCCCAGTACCGTGTTTCTTTCCCTGGGATTCAAGAAGAAGGTGCATTTGCCAAGACTTTCTGTGTTCCCTGCGGAAGTAAATTAAGAATGATCTATTTCCATGCTAAAACTGTAGCTGATAATAGCAATGAGAGAACAACA------TTGATAATAAAAGTGGTGACTAAAACTGTTGATTCT---------------GGATTGAGCATACCT------GCCAGAAATCATATCACTTGTGACATG------------------ACAATTGGAGCTCGAATTGGTCTTGTAGGC---TTTGTGAATGATGATCTCAAT---TACAACCAGATGATTGCAAAAGAATTGATTGCTGTTCATACATCTTTTGCTCTTAAACTTTCAGAGATCCTG---AAAAAGCCAGTCATTGTTTTCAAAATGTATGACAAAGAA---TTGGAATATGACAGTGCTAATCTTATG---GAAAGGGCCTTGAGCTACCAGAAGGATGCTGAAGGAAATATTTATTTCCTTTCAAAAACATTG---GACATTCTCCCAAAATCTCCTTCCACCTTGATCTATCTGAATAGCATTGTCCCCAATTACTGGAAAGAATCCGCAGAAGGTCAACATTATACTGTGGAAAGTAAAATAACAGCACTTCTAGCCGGAGGTAAAGCTGATGTTGAAATTGAGACAGAAGAATCAACTCCTGGTTTCAATTTCAAAGCATTTTTCGATAAAAAT---CAC---GATGTT---GAAATCACTTTTGCAACATGTCTGAACATTCTTAAGAGCCGGAAGCAGATATTTGCTGCCTGCAAA---AATGGAAAATATAACTTCTGCGGTCATAATATCATTGCTACC---------ACTGCCAATGCCGGGATTGATGATTGGACTTTTAAAAGAACTGAGGCACTCATCAGAGTTAAGATGATCCGG---------ATGGTCGAAAAAGCAGCAAGCAACGAATCCAAATTAGCTATGTACCAAAAGGTAATGGAATTGCCTTTGGTGTCTGCTTATGGTCTAAATGCCCCACCTGAGTTCAATGCTTGTGCATTGAGGCTGATGCTATGCATTGGAGGACCTCTGTCTCTTCTATCCAGCTTCAAAGCATTAGCACCAATTGTTTTCCCTCTTGCTTACTATCAAAATGTAAAGAAGGAAAAACTTGGAATAAAGAAC------TTCTCCACTTATGAGCAGGTGTGCAAAGTGGCTAAAGTTCTTTCAGCTGCTCAATTTGACTTTCAGGGAGACTTCAAGACTCTCTTTGAAGAAGCAGTTAAGATGTTGAGCGAGAGCAATCCAGGAACTGCCAGCTCAATATCGCTGAAGAAGTATGATGAGCAAGTTAAATATATGGACAAAGTATTTAGCTCT
>GCFSV
ATGAATCATAATGTGTTATCAAATTTTGTTGATAAGAACATTGAAACGCTTAGGGAAATAAAAACACTGGAATTAACCGTGAATGATTTAATGAAAAGTTTTGAATATTATGGACACAAGCATGCAGTGCAC------ATATTCTCTCAAATACATGGCTTGGTCTACAAAATGCAAGCCATCATGCAAGAAGTTGATAAACATGCCAAAAATTACTATCGTGACAATTACAACGTTGACTTTGATAAGATTGAGAAACTAGCTCTAGAATTGGGCCAGTTATACAAAGATCTGGAACTGAAAAGGCACGATTTGTTTGGTTGCCTGATAACAAATAAATTGAGTGTGACACCAAAACAGAGAGACTTCTGTACCATACAAGACGGTTTGCTTGACTTGATGAAATCACTTGAATCAACACCA---GGCTTTGATAAA---------TATAAAGATGAATTAAACACTGCAATCAGAACTATG------CCCGGCTTGACACCAGACAATTATGTCTTGTATTCAGACCAAAAAGATGGACGCAAATCTTTGATCTTCTATGATTGGAAAGTCAGTGTGAGTTTCACTTCAGAGATACACACAGCAGAAAAGTACTACAATAGTATATACATGTATCTAGAG------AAAGTCAATGGTGGAAACTTTCTTAAAGATAATCCTATCTATGTGGTCCTTTGCATTCTGCTTCCTAGTGAAAATTACAGAATAGTTTGCACAAAATGCAGAGTTCAAGGCCCTCTTGAAACAAGTCTGTACAAAACCACTCATGCAAGGTTGAAATCAGCAGAAAATACCAATGTTCTAAGCATAAAAAGGATTGCACAATTAGATATCAAAGGC---------TTGATAGATTTTTATGCTAGTACACAGATGCTTAAGGATTTTATGCTTTACAATTTCCCTGAGCTAATTGAACAATCTGATAAGAATTACTTTCAGGAGTGGGTTAAACAGTGGAAAAGTAAAGATTTTGACACTCTAACAGAATCAGAAGATATGAGATCAATCCTTTTGAGCATTAGTGATGATGTGTACACCAACAAAGAATGTTGCCATCTAATGTTTGGGAATTTTACAGACCATTTGTCAACTATGACTGTGAATCAAATATCTAGTCTTTTTGAATCTTACAAACATAACATGGAATCATTGGGTTACAAACCTAAATCAGATGTGATCAAGCTAAAAGAATACATTGACAAACTTTACCTA---------AAAAAGGACCTAAAATATAAGAACATGTTAGATACATTGCAAGAAAATGTAGTTCGTGAAATCAACACTCGGAAAGACATCAAAGATATAGAAGAAGCTTTTGAAATGAATGCAAAAGATTATGAAAACAAGAATCCAGGTTGTTTCCAAGAAGACTTGGCTAATACTAAATGTAACTTTGCTTTTTCTTGGTCTCCTCACAGAGAAGATGTCGTTGTCTCCGATGAGATGGATTACAACAACTATGTGATTAATGATTTTAGAGTTGCATTTGACAGGACTCCCAGCATAGTCATAAATAACCCATACCACTCTGCAGCTTTAAATAGAACCAAAGTCATGAGGATTTACAATCTAGTAAGATGCTGTTTGAACGACTTTTCTACTAATACAACAAAGTGTGATAAATCAGAAATGGAGGACGTGGCTAATCTGAATACTGGAGGGATAGATTTAGAAAGGACTAGTGAGGGTAAA---AAGTGG---CATGATTATAATGGATTTTTGACTAGAAACAAGAATGAATTTAATGTCAACATCAAAGGTAAAGAAGAAGAGAGGAGGTTTTTTTATGAAGGCCTGAGGGAAATGAAAGTAAATATGTCCAAGACTGCCAAGAATAGAAACAGAGCTAGGTTGAAAGATAAAATAATGAAGATAAAAGAGAGAGAAGAAGAGAACTCTAAAAAGCAAGACGATCAAACAAGCAGTGAAGAAAGTGATGGAGAGCAGGACATAAGCAAACATTACTTCAATCAAGAAGACATCAACAAAACTGTTCACAGGAAAAAGCTGATACGGCACAATAACACAACAGTAGAAGCCTGGGTAGATCAAATCAAAGCAAACCTCTTTGAGCTCCAATTAAAAGATAAAAGA------GAGAAAGGGAAGATCTCAACTGTATATGACTTCTATGCAGATAATCCTGAATGCCTTTTCATGAAATCTGGTTGTATTCCTGATGAGATGAACCTTTGTAGATCCATGAACTCTATAATGAAAGACATTGGAATCTATTCCTTCTTAGAGGATCAAATGCAGATATCAAAGGGTTTGATGACTGCAGATAGGTTTATGAGTGGCACAGATTTCAAATTTCTAAATTGTTCCAACAGTTCTTTGATGGCCATAGCTTTCAAAGGTGATGGTATAAATACAGGTACAGCTGGTGTGCCATTTGTCATGCTTCACAAAGTAGAGACAGGTGCATTGTCAGAAAACTTCAGAATCGGATATACAAAGGAAATATACGGATTTTTCAATTATAAAAGGAATACATACTTCTTGATGAGGCCTCAAAGGCTAAACCAAGTGAGATTGCTCAGCCTTTTTAAAAGTCCTAGCAAAATGCCTCCTTGTTTTGCAACGTACTTGTCACGGTCTGAGATCATAAAAAACATGGTAAAAAAAGGTTAT------GATAAGACTGTGCTT---------------TTTGACGAGGAAATAAAATCCATTATAAGAGATGTGTGGTTTCCGTGTAAAGCCATAAGCTCTATAACTAATCTATCAGGAATGATAATGTTTGATTTCATGAGATATGCAGGATTTTTACCATTAGCTGATTACTCAAATGTCAAAGAGTATATTTCTGAGAAATTTGATCCAGAAATTACAAATTGTGTAGATTTCCATCTTATGATAGGCATAAAAAGGTTTTTGAATAAGATGATGGGAATGAGCCTTTCTGAAAAGGCTAGAACTATTGTTATAGATCAAGAAATGGATATATCCGGAGGAATAAAAGACTTGGACGTTATTTGTCCTGTCACAAATATACCTTTGAGTAAATATGAAGACTTGCATAACAATATAAGTTTGGGGATCTACATGCTACCAAAAAGTATGCATAATCATGAACATAATATGAAATCATTACTGTCAGTTTCAGCTGAATGGGAATTAAAAATGAGGAAGCATTTTAATTTTAGCCTGGATGATGAGATTAAGCCAAAAGAAGCAATGTTTAAAGGCAAAGGACCTTTTTCTATAGATGGAGTAGCCTCAGTTCTATCTTTGAAAGAATATTACAAATTGCATGTGCCCAATGTAAATGTAGTTAGAAACAATATTGAAACTAAAGAGAATTTTCTCCAACCCTGTTACAAAACAAACACTTTAAACTCTTCTAAAAAGTGCTCTAATCCTAAGTTAATGAAACTAGACGACATAAAAAAGCATGTGAGGATCTACATCTCTGATTTTAAAGCATTGAAAGCCGAGGTG---------TCAAATTTTGAAACATTAATTAACAAAATGACATCATTAGTA------------------AATTTTCATTATATTAAAGGGGTAATGTTCAGCTATAGGTTTGGCAAGTCTTTTGTTGAGGGCTTC---------------------GATGACGAGATCATAAAAATTCTCGAAGAGTTGAATACCAAAAGATTTTCTCATCTCTGGAACTTTAACCCAAGAAAGATGACTAGGACCCAACACCCTATATCAGTGGAAGTGTTCTTGTGCTTGATAACTAACACT---------------------------------------------------AAGGAATCA---CAAACGCTAAAATCAGAAGAAGTGTCTGAGTGTCTTTATCAAATTATAAAAGAATATCATGGCATTGTAAGTACTTCTTTCAATAGCTTGATGCAGATAGACCCCAATAATGGCATTTCTGGGAAGAAACACACTTTTATGGAGCTGCTTGAATACGTTATATCGAGCATTGATCAACTTGAGAAATATCAATTGTATCTTGTATCCGTGTTTGAAAAGCATCAGAGGACTAAAACAGATAGAGAAATCTATCTAATGGGCTTTCGCTGCAAATTGATGTTATATTTTATTGAGCATTCTTTTAAGCATGTAGCTCAATCTGATCCCAGTGAAGCCATATCTATATCTGGTGATTACAAAATAAAAACATTGTCTAATTTATCTTTAACAGCAATTTCATCTTACAATGAGATCCTGTCAAGAGATCAA---GGCGCTAAATTGTCTTTTGTTTCAGCTGATCAATCCAAGTGGTCTGCTTCTGATATGTCGTATAAATATATCCTAGCTATATTGATGTGTCCCATATTCACACCTGGTGAAAGAACACTAATGATTGAGTGCTTCCTGATGTACATCAAGCACAAGCGAGTTGTGATACCGACAGACATCTTCTTAGGCATGGTCATGGGTAAAGAAGAATATGGTGATGTCATGAATTCACTTTTTGAGGCCACTAAAGGTTTAAGTAGAAACTGGTATCCAGTAAGCATGAACTGGTTGCAAGGAAACATAAACTATTTGTCATCTGTCTATCATTCTTGTGCCATGCTTTGCTACAAAAACATATTGAAGCAGATGGAAGGTGTTGAATTTAAAATAAAATGGATGGTACACTCAGATGATAATGCAACATCCATGATTGCTTCAGGAGATGTGAAAAGGCTACTTTCAAAATTCAAATGTGAATCTTTATGCGAATTTCATTTTTTGAGCATGAAACATCATTTCCCTAGCTTCTCCATAACATTGAATCCGAAGAAAACATATGCTGCTGAATCTCAGGTAGAATTCATTTCAGAAAAATTCATAAACGGTGCAGTTATACCACCATACTGCAGGAACCTTGCAAACTGCTGCACAGAAGCTTCACACCAAAACTATTATGATGATCTGATGTCTCTGAGTATCAATATCACCATGTTAGCTAGGAAAGGTTGTCCCAATGAAATCATAGCATTTGCATATGCTGCCGTGCAAATACAATCACTATCTTTGTATTCTATGCTGCCAGGAGAAACCAATGACATACATGCAATTCTAAAAGAAACTAACATGAATCTAAAGATCTCTCCAGGATCTTACAATGTTCCGGCTTGCATAGGTGGATGGATGGTTGCCCCCGTTGACATGCTTTCAGTGCTAGGACCATCTTGTAATGATGAGCTCATATATTACCAGAGTTGCTCTAAAGTACTCAGGACGAAGAATTTCTCAGAATTCCAAGACAAAGTTAGAAATTCTACAGTA------TCAAAGAGTGCAAGCATTGCTAGAGAATTAGAGGTCAGTAAT---GATCCTGAGATGAAAGCATGTATTGCTATAATTAATTTATTTCGATTGAGTACAGCTGCAGATAACTCAGAAACATTGGAATATGGTACCAAGTTTCAATCTTTCTCTAGCCAGATAATAAACTTACCTAACTATATAAACAAAAGCCTGATGGCATCCATGCCAAGCTTTAGAGATTTTGTTAAAGAGTTTCCAAACTTGAAAGAGAATGACGATTTGGTTGCTGCTTTAAAGAATGTAAAA---------GAAGATTATTTTGATGAT------TATTCAAAGGATTATAGATCTAGAGAAGAAATGATGATACTCTATGATGAGATATTAAGCCATCCAGAATTGACCTTGATAGCACCTCTAAATGATAGAGATTATTTGAGATCCAGAATCATGCAGTATTCCTCAGTTGCTAAAAGAAATCAAATATGCAACCAATCTACAGAAAAGTTGGCTATAGACAGAATTCTTAGATCAAAAGCAAAAACATTTTCTATCGATGACTTTGACAAGAAAGTATCATATCGAGAGTTGATTGTGTCCCACTTAGAGAAATGCTTCAAAGAAAGAGAGAATTTGCCAGCTATCCTGAATATCTTAGTCTCTTTGATATCAAATGATGTCAATTTCCAAATGATAGTTGAGATCACAGATAAAATGATTGTGACAAACTCGAACCCTAAACAAAATTACAACTTTAGATGGATAATACCAGAAAGGTTTACAAGGATCTTTGAAGGCTCACCTGGATTAATAGTTATGAAAGAGTTTTACGGGGTCCAATATCTTGAGAAACTTGGTCTAACCAATATCCCTTTGACAGAAAATGCTGTTTCTATGGTGGCAGCTATGTTCGGATCTTCTTCGCAGATAATGGACATAAAATGTGTGCTGTCAGATGCTGAT---AAC------TATTCATCTGATGAGTTTAGAGCTTCTAATTATCTGAAGAGAAGGGTCTTAGCTAGCAATCACATGATTAGTTGTCAGAACAAGCTGATGACATTGAATACATGCTGCAACAGAAAAGCTTTCCCAGTTTACTCTCTTTACAACATGGGTAGAACAAGCACAGCAAATTATACCAGTTTTCTGAGCACAGTGTATAGCAGAGAAGCGTTTGTCTTCTTCATAGCTATTATTGATTGGAGCATCTCCGTAAGTACAAGGACCTTGAAAAAGCAGACTGAAGACGTCTCTTTATCTAGAGCTCTCGACTGCGGAATGTATGTCACAGACAGGCTTCAAGGGATATTCCCTAACCTTACTTTCCAGGAACTGAGATCAATCTTGTCATGTCTTAATTATTTTTCAGACAATTTGGATGAATATATACAAACTGCATGTGATGAGTTACAGAAAGATCTTGTTTTAATAAAAACCACCCATCTCTTGAGAAGTAAACATGAAATGAAGATAAGGATGTTATCTAGGTCTATTGCATGGCTTTACAACATGAATTTCATAGACTACAGAACATTCAGTTTTCTCTATAAATACGGATCTAAAGCAGATGTTGTCTATATTAAAGCTGAATCCGTTGATGGGGAAGGAAACTATGATAATGATTCAACATATTGCATTGCAACCAAATCTGATCATTATTATACTACTCTAAGATACTCATCAAAACAAGGGAATAGAAACATCTTGAAGATAGAGGTTCAATCCATAAAAGACATGATTTTTGAAGAGAAAATAACCAACTCTGCTAAAGAAGACATAAACAAGTTGTTGTCTAAATTTATAAGAGATAAGAAAGAAGTTATAAAACTAGCAAGTTCTTCTGAGTTTGTTGCATCACCATATCATGCATACATTAAACTAAGTTCCAGGAATGACCTTTTCTCAACAATTGTCGATAAC------CCTTGCTATCTGACTAATGTGAAAATGGGTTGCAAAATAGAGTACAACAAAATAAAAAAAGAAGTGTGGGACACTTTTGAAAGCAATGACAATATTAGACCCCGATATCCCAAAGTTGGAGAACCTATGACCAATCTGTATAAATATGTGAGTGTACCTGAAAAGACTCTCTTTGATGTGGCTTTGAAAAGGCTTGTTGAGACGCTAAATTTTATCAACCATGTCACTGGATTAGTTAAAATAGTCAAAGATGGCTCTGATCTGACTGAAGATGATGAGATGATG---------ATAGAAAGCTTAAACGATAGCATAATAGCTAGTGTAAATGAATTTATGAGTAATCCAGACATTTCA---------AAAGTAGAGGAACTAGTAGGAAAAATTGAGTCTGAATTAACAATGTTATCGTCCATGATGGATGAAAGTTTGATAATAGAACCC---------GAAGATGATGTGAATTATAGACAACTTTATACATCAAAATTATTGAACCTAGAAACTGCTATGAATGTCTTAACTTTTCTATCAAAGAATGATGAGCATGCTCTTAGAACACCAAGACCAACTGGTAGAAGCATAAATGAGTTGATAAAAAGGGAAAATTGCGTAATAGGAAAATATGACGTGTTAGGCATCCTAAGATTGGTGAAAATGGCTGAAATCTGTCATAATAATGGAGCAGTTTTGTCTTTGTCTTTCTTTAGTCAGATAAAAAACCAATTGTTCTTATCTCCTAACTCTATG------------------TCAATAAAACATGATATGGATCTAAATCATAGCAATATGAAGAGTGTATCAGATTACAAAACTTTATCTCTAGGTGATATAAAATTGAATGAAGTTGCAAAGAAACTACTAAGAGAACAAAATTTCAAAGTTGAAACGAACAGCATTCTTAAAGAAAATCCT------------ATGATAGCTGGGATAGAAGAA---GACCCTGAATTA------TATAATGATAAAGAAGTTTATAGTTATATTTGCAGGAACGCAAAATTTAAAACAAAGAAAGATGGTCACCTGATACCTTCTAACACTCTTCTATTGTCAGAAATTCTGAAAACTATATACATGACTGTTGATGGGACAGAGGAAGACATGGAAGTAATAATAAGAAGAATGTTTTCAGACAATGCTGAAAAGAAAGGCAGA------------------------ACTAGTCCAAGGTTGTTTTCCCTAATA------TCATTT---------------------------TCTGGGTTATGCTCTGTTCTGTCTAAAATTCTA---TTTAAAAAGTCAAAGAATAAAGATGCTACC---------------------ATCATGTTGAATTTGAGTAACAGTATAAAC---------------AATCTTCTAGGCATCCTCAAAATTGAAATTTCGTCTAATAAAATCTATGATTATGATGATGATGAAATAGGAGATATTGATATC------ATTATGACTAAAATATTCAAAGCAGAAGATGTGTTAGAGATGAATAAGAATCATGAACCTCCATTGCCATCTAACTGTATGATAGTGGGGAAATCCACTTTCAACTTTCTTGCAACAATGAATGAAGGAGATGAT---TATTATACATGTCCTTCAGAAAACGTTACATTCTATAAAAAATGCAAAAACATTAATCTTCTTTCAGATTTCAATTCTGAAATTACAATTCCAGTGGTCCCTGTCATGAATGTGGAAAACAAAAGGCTACTTGAAGTAGGTAGTAAATACTTC------------------------------------GAAGAGAAAATCGGTTCAAAGCAGCATATTGTT---TTACACTCTGTGAAGTTATCAGGTGATTGCAATATCTCGCAGTTGAATAGTGATGAGACTTTTAATGTCAACTTGGAAACCACAGAAAAATTGATTGGAGTCACTGTGAAACAAATGGGTCAG---CTTGACTCTAAGGTTCAATCTTTTACAGGAACATTCCAATATCAGTTGTCTGAGGATTCCTTAGACGGGTTTCATTACCTAATATGCGGAGATAAGTTCTTCCACTTACCTAATGTCGACAATGGTCTTCGAAGGTGTGTCCATAAGTATCAAGATAATAAGACAATGTTGTATACTTGTGTGAATTTTTATTGGTTGAAATGGGCATTTTTATTCTTCCTAATAATGATGCCAATAACCTGGATCATGAACAAAACCAAAGGTCCACTATCCCTATGGTATGATTTGCTTTCTATAGTTTTGTATCCTCTGATTTACCTGTTAAACAATTTATGGTCTAAAATGCCATATAGATGTGATATGTGTGGATATTTGTCTCTGCTGTCTCATGATTGTCCACCAAAGTGTGTTTGTGGTAGATCAGATTCTGGAGCTTTGCATAATCCTGATTGTTAC---TTTAAC------------------CGCGGA------------------------------------------------TTTCCCAAAAAA------------------------------CCATCTAAAAAATTTCAATTTTTGATGAATACGGGTATTACTAGAAATGTCACATTTTATCTAACGAGATTCATGCTTAGCACAATTGTTATTTCAATTCTACCAAACACTTTAGCTCTG------------------------CAAGCATCCTGTGGCTATAATTGTTATGCTGATCTCGAGCAGTCAAAATTCTTGTACATTGGATCCCATTCTATGCCTTCTGCCCGAGAATGTGATTGTAAAATCACAAAAGACTCTGGTAGCTTAGATTTCCCCTTC------AAAGTTGTA---GAGACTTATAAAGACATAACTGGGAAAACACAGACAAATATAGCTAATAAAAAG---TGTTATCCTGACTTCGACGACGATTGTGCGGACCACTTAGAT---ACAGAAGTTTTGAGAATCTTAGCTTGTGCTTATAGTTGTGAAGCTTTAAAGATGTACATATATGAACCATTGCCTAGTGTTCATGAAAGCTATAAAGGTGAGGCTTACGGGAAAATGAAACCTATAGACCTGTATTCCCTCCAGAAGAGCAGAACAGGGGTTATAGACAACAGGACTATTTTATCAAGACAAGAGCCATCTTTGAGCACCTGGGAAAAAACTAATTCTGTGATGTCGAAGGCTATAGCTTCACTAGACAAGTTAGATGTGTCCAGCATTTCAGATAGTAACACCTTGTCTCGAACTACTCTCATGTATTCTTCTAAAGTAGATGGGAAATACCGCTACATGATAGAGCAAGACTTGATATCAGACACAGGGACTGTGTTTGAGATGGTTGACGGAACAATGAGCCATTCAAAAAAATTGATGATCACACACAAAAATGTTGGAGTCACTTATACTATTGAATATCTCTACACAACTGCTGACATTGTGACTACAAAAACATCTATTTATTCTTCTTGCACTGGAAATTGTGAAAAATGCTGGGAAGGTTTA---GGATCCACAGACAATCCATCATATCATAAA---TTTTGTCTAGAACCTACATCCCAATGGGGCTGTGAAGATTTTATGTGCATAGCTATGAATGAAGGCTCAACTTGTGGTCACTGTGATAATGTTTATGATATGAGCAATTCTTTAGATGTGTACAGGGTTAAGGAGGTCCATGTTTCATCAACAGCCTGTGTAAATGCAGGCAAAGGGTATAATTGCTTCAATCATGATGATAGGAAAGCTTACACTAATGATAACTATCAAGTATCAATAACATCTACTCTGCAGAATGATTACATTTCTGTTGGCCACAAACTTGCATTAGCTAAAGATGGCTCTGCTTACACAGGAAACATAGCTGATCTTATGAGT---GCAGACATGACGTTTGGTCATCCTCAACTGAACAAGCAAGGAGAATTACTATTTGCAGAAGAATACATAGGCAAAGAACAGCTGTCATGGGACTGTGAGTTCATTGGACCCAAGAAAGTGTATATTAAAAAATGCGGGTTTTACACATTTGATCACTTCTCTGGTCTAGAGAAGCTTAATGAAGGATCCTTTGTCATAACAGGACTAAACAAGATAACCATGTTAAAAGATTATTCTTTGGGCAAAATCAAAACTGTTCTGGATCTGCCTATTGAGCTTTTTGTTGAGACAACAGAAGCACCTAAAGTCAACATCATAGATCATTTCTGTTCAGGATGTTTAGAATGTTTTAAAGGCCTAGATTGTAAATACAAAATCAATAGTAACAAACATTTTGCATCTAGAATAAGTTCAGACTTTTGTGTGTCTAAACACCAATATTTGATTGTAGAAAGAGGTTCTAATGAGATTTCGATGAAT---TTGCATTGTGGTGTACTTCCTGAAAACGCTGTTTTAAAGATGATTGTGGAGGACAATGAAAATATATCTTTAGATATCCCTTTGACTAAGATAGAAATTATCAACGATAAGAATGTAGAAACTCTCAAGGATCACAGGATCCAGAAAAGCTTCCAACATAAAGAAGATACAGACTTTCACACATTTTTAGAAACTGTGACTTACCCTTTTAATTGGGTGGCCAACTTCACCAACTCTGCACTAGATTTGCTAAAACTTGCCTTGTTGTTTGGATTCATAATTTTGGGTTTATATGTCTTATCAAAGTGTGTAAACCTGGGGAAAGAAGCCTACTCTCATGCAACTATATATATCAAAAAGAAGGGTTCTGATAATAGAACTCTTATGAGGATGCCTACCAAAAGAGATGCTGAGAAAGCAAGAGAAACCAGACTG---CAGGGATTCAAAGAAAGAAATGTCATAGAA---TCAGGGCCATCTGAGCTAGGTGAGTATGAT---------------GGAAACCCTGTGATCACATCAGAT------------TTGAGCATACTAGAGAGGCTGGAAGTCAATACTTCAAACCATATCAGCAATTGGAAAACTGATGTGTTTCTAGGGAATGGGCAAGAAATGGTGAAGAAGGACATAAATCTCATACCAACATGGGATTCCAAAAAAGAGTACATGCAAATCAGTAGAGTTATAATCTGGATTGTTCCAGTGGCACCTGGCACCAAAGGGAAAATCAAAGCAGCATTGGTTGATAGGAACAAG------GCAGAGTCTGAACAGATAATCTTCCAGAAAGAAGGGGTTCTGACTGATCCATTGTGTTTCATCTTTTACATGCACTGGTCTTATTTAAAATCCGTGAATAACAAAGCTCTCTGCCCTCAACTTAAATTTATAAGTAATGAAGTATATAAGAAAAATGTCCCCTTTGCTGTGGCCAACTTTGCATGGAGAAAGGTTTTTTGCAACTCACCAATTGCAATGACAGAGGTGCAGCCTGATCTTATTGTATTAAATAGAGGTATAACTATAAGGAACAAAGCTCTCCTCGAAGCTGTGAAGTGTATTGTACCTAATGGGAATAATGGAAAAACTATAAAGAAGCAAATAGAATCACTATCCAAGTCTTTAGAAGCAGCAGCTCTAGAGACATCATATGGTAACAATCTTGACAAATCTGCTCTTGTCGATGTGTACTCGATG---------TTTGAA------GATGATAAATTGGTTTTCCAATCTATCCATGCCACAAATGGGAGGTTCAAAGCTACGTGTGCTTTCGGCCATTCTGACATGGTTCTGGACTCTGAGCAGGAATTGAAGACCTCTATTAGCAGCGAGATTTTCCACCAAGAGTTTGATGCCATATCAGGAATAAACTCAATAATCAGTCTCCAAGGGGAAAACATCCACGTCATTATATCTCATCCTGAACAGAAGGTCAAATCATACAAATATGCATTCCATGGAAGAATTGCTTCGAAT------GATGTCTTTCCGAGAATTTCAGGG---------------------TTTGATGAATTTCGATCACAGTATTCA------TGCAATCCTTACAAGTTTGTG---TACAATCCTGGCATGTTGGGTCTTGAGTCTGAAACAAACACTGTCATATTTCCTGTTGAAAAGCTAGGCACTCTTCCGGCTCATGCCTCAGCTTTT---GGGAACAATTTTGACCGCTGTCACTTCTCAGGGTCATCTGTTCCAGGTTTCATGACAGTCAAAGCTGTTTCTGAATCATCCAAGAGGACCCAAGAAAAGGCTCATCGGCAGTTACACAACAAATCTCTGAAGGCTCTAGAAATTGTTTCAAACTCAGATTTTAGATCAACATACATCACCAAAACCACTCTCAAAGCCAGGAAAAATGGCATGATGACTATCCAAGTCCAGGTAAAGATCTCCACTGCGAGCCTGAAAAGAGAGCATCTTATTGCCATCCCAGATGACCCTTTGAAGAGGTTAGTTTATTGCTCCTCTGAGTGCTTGGGACAGACTTCTCCAGGATTATCTACA------TTTATCTTTGAAGTGATGTGTTTGGACTGCTTAGTTGACAGGGTAACACCTGATGTCACTTACTTT------GCAGGCGCACTCTCAACCTGTTTCACTGATGAACCACCTCACATTCTTCTCAAAGCTAGGTCAGGAATACTTTCATCTCTGGCTGACTCAGACAGAGATAAGATCAATGAGATAATCTGCAAGAACCTAGTGAGTGTACATCTTGGATTGGCCACAGATTTGGCAAAGAAGCTT---AACAAACCGATAAATGTTTTCACTATCAAGGACACATCTTCCATGACCACAGACATGGTTGAAGTGGAT---GGGAAAAAGTATAGAGTCCTGAAAGATTCAAATGGAGACTACTACTTCACTTCAGCAACATTC---GAGAAGACTCTTATTGGAGCTTATAAGTCTTGTCAAACTTTTGTCGACTATTGTGACAATAAGAAGCTCAGCATCAACGGCGATAATGTTTTTATCGTCAAGAATGACAAGGAGCTGTTTGAGTCTTTGTCAAGGAATGCCAAAATTGAGTTATCTCAAGAACAAGCAAACTTCACATTCAAGAAATTCTTTTCTGAGAAT---AATTCAAAAGTT---GAGATCTCAGATGAAAACATGATACTTTTCATCAACAATTCCAACAAGATGAAAGCCATAGGAAGAGAGAGTAGTGTTTCTAAATATCTTGGTCACAGCATTGTGAAGAGT---------------TCACCAGGTGTGAACGAATTCACTTGGAGCAGGATGGACTCTCTGATCAGAATGAAGTACATTGAA---------AGAGTTAAGGAT------TATGGTGATGACAGGATGAAGGCAGAAAATGCAAAACTGACAAACTGGTTACTTGAGGTATTCAATCTACATACCGATGCAATGTCTCCAAGAGATGAGGTCATCTTCAAAGTGGTGACTGGAGGCAACTTGAATCACCTCATGGGTTTTAAGACGACATTTGCACATGCTTTTGCCATTGCAAATTATCAACACAAAAGATCAGAAGAGCTGGGAATCAAGAAT------TTTGACACTAAAGCTCAATTGGATAGAATGGTTGTAATTGGGGAAAGGTGCTCTCTTTTGCCATCACCAACACCAAAGACTCTGATTGAGTCTTATTTCAGAAATGCAGTGCCAAAAGCCAAGAGTGATAGCAAGGATCAGTCTTCGAAATACAATGATCTCCAGAATGCCATAGCAGCGGTGAACTTTGAAGTG
>TZSV
ATGAACATTCAAACTATTAACAGCTTCCTAGATAACATAGGGGAAATTACCGTTTTCTTAAAAAATATTAAAGATGAGCTAATGTCAATGTCCAATGTTATCCACAATAAATTCCCAAACGGCCAGAGC---------TCTATTGAGGCAGGACTAGGTGCCGTAATGGCAATGAACTACAGTCTTGATAAGATAGAGACAATGAAAATCAACTACCATCAAAGTCCATCCTCTATTGACCAAAAAGAAGTAGAATCAGAAATTTCTTTGTTTCTGGATAAATACAAAGAGCTAGAACTGATGAGACATGATTTATTTGGTGTGATGGCAAGCAAATACTTGCATAATGTGCCTAAACACAGAACAGATGTGTTTTTGAAAGAATGCATCTTGGCATACATTGACTTTTGCAGTGCTTCAACT---GTTATCATGAAC---------AGGATAGAACAAAAAGATGAGCTCTTATCTCAGCTAGTGTTTCAGCATCTAACACCTGATAATTATGTCATATATAAAGAATCCGCTGGACAGAGAGCCTGCTTAATGATATATGATTGGAAAGTGTCAGTTGATTCTATGACAGAAACCAAGACTTCTGAGAATTACTACACAAGCATATGGAAGACGTTTAAAGATATAAAAATAGATGGAGAACCATTCCTGGAAAGACACCCCATCTTTGTCACCATTGTCATACTTAATCCAACAGGACAGATGACAATAACTGCAACAACTTGCCGAGTAATCCAAGAGATGAGGAACTCACCATACCGTACTTTTAACGACAGGAGGGTCTCTGCAGTTGCTAGCAATATTATAAAAGTGGCCAATCTAAGACAGATGGTTGGGTACAATGCAGACTGTTTCCAGAGATTTTATGCTGAAACACAGACTTTCAAAAATGCACTTCTTTCTAGAGTTGGAGAATACATGAATAGAACAAATGAGGTCTTTTTTAGCCATTGGTCTTGTGAATATAAAAAGACTAATCTTTCCCACAATCAAATGAGCACTGATGTCATTGAAATGATAAACTCTATCCCTCAAGATAAAATTTGCAAACAGTTGATGGTGAATTTTCTTTTTGGAAGTTATGTTTACTTCAGGAGCACAATGAGTGACATCCATTTGAAAGACAGATTTGAAGGTTACAAAAACTGTTGTGAGATGATGGGAATAGAACCTGCTGGAAATGAACAAGAATTAAAGGAATATTTAGACGAGAATGAAAGT---------CTATTTGAAGAGCTTTATTCTGATCATCTTGAGAAAATTAAAAAAGAAGTGTTGGAAAAGAAGTCTAAAGAAGTTGAGATAAAAACTATAGAAGATGCATTCAACATAAATGCAGAAGAGTATCGGAAGGAGTACCCTAATTGTTTTACAAATGATCTCCAGGAAACTAAAACAAATTTCTCTATCTGCCGGTCCCCAATGATGGCCAAACTAGAAATGAATGACATG---AATTACAACAATTCTGTGATTGAAGAATTCAGACAAGCATTTGGAGATGTAAAGGATTTGATATTCAACAAGTCTTATGGAGGATCAAGAACAGACTATTCATTTGCTAACATCTTGTACAGATTAGTAAAAACGTGTTTGCTAGATATGAGCTGTGATACCACAGGACACTCAAAGTCAAAGTTAGAAGACGTGGTTGATATAAAGGATGGCAGCATCCAGACTGAAAGAACAGAAAAATCAAAA---CTCTGG---GTAGAGGTAAATTCTATAAAAACCAGAAATGGTAACGAGTTTACATTGTCTAGCCAAGCCTGTTCTGAAACAAGAAAAGACTTTTTTAAGGGATTGAACTTGATGAATATTGACATGGGGAAGAAAAGGAAATCTGAAGTAAGAGATGAATTAAAGAGTAAGATACAAGAAGAAATATTCTCAAAA------------------GAAAGCTCAGACAACAAGAGTGGTGAATATGACATCTCTAAATCA------GAT---ATACCTTTAAACATTTCGCTGAAACACGTAACACATAAGAAGAAGCTCATAAGACATGATAATCCAGATGTAGAATATTATTGTAGGTCTATGATACGGGCTATGTATGTACTCCACAATCTAGATATCAGAAAGCATACAGAAAGCAAAATAGGGATTGTCTATGATGAATACGCATCTCAACCAGGGAAACTTTTCTCAAAAAGCAATTTAATAGAGTCAGAAATGAACATATGCAAGAATATCCATGAAGTTTGCAATGAAATGTCCATTTATACATACAGTGAAGATATGATGCAAATATCAAAGGGATTAATGGTTGCAGACAGGTTCATGAAGAAAACTGATTTCAAAATACTTACATGTGCCAATACAAGCATGATCTGTTTGGCATTTAAAGGAGATGGATTGAACACAGGTAAGTCTGGAGTCCCTTATATAACAGTGCATAGAGTAGACCAA---GATGCTCAGGCATATTTCTCTTCACTGTATACAAAAGAATTGATTGTATCATTCAGATCTGGTTCTGACTATATCAATATCATGAAGCCACAGAGGTTGAACCAAGTCAGGCTTCTCAGTTTGTTCAAAGCACCCAGCAAAATACCTGTTATCTTCTCACAGTATTCTCTATTAAGTACAGAGATCAAAAAATGGTTAAATCAACCA---------AAGGTGGATGTATTC------------ACATGCCCAGAAAACAAAATTGAATACCTTCAAAAAATATTATTCTCTTCTGTGATTATTGGAACTGTCACCAAATTGAGCAGAATGGGTATCTTTGATTTTATGAGATATGCTGGTTTCTTGCCTTTGTCTGATTATTCAAACATAAAAGAATACATAGCAGAAAAGTTTGACCCTGATATAACCAATGTCATAGATTGCTTTTTTGTTTCTGGAATAAAAAATCTTCTTCTGAAAATGGAAGGAATCAATCTTAGTAACAGCATTAAACCATTGACAATAGATCAAGAGAATGATATGTCAGGAGGTATCCATGACCTTGATATAATTTGCCCTATCACTGGATCAACCCTTAAAACCATAGAGTGTTTATATAACAATGTTTATTTGGCAATTTATATGATGCCAAAATCACTGCATACACATGTGCATAATCTGACAACTCTGCTTAGTGTGCCTGCTGAATGGGAATTTGATTTCATGGATAGAATGGGATTTGAACTGCATGAGGAAATAAAGCCTAAACCAGAAATGTTTAATGATTCTGGCCAGTTTTCTATAGATGGAGCTTTAAATATAAAAACATTATTTGATTATTACCAGAAGAATGTTGGCAATGTTGGTCTATGCAGGTCAAATATTGAAGACAAAGAAGATTTCCTCTCTGCACCTTACAAAATCCAAACACTAACATCTTCCAAGAAATGCTCAAAATCTGACATT---------------------------------------ATCAAGAATGCTGAAATAGTAGAGTCATTGAAA---------AGTGTTTTGGGAAAAAACCCAGATGATATAAAGGGAACA---------------------GATCTTTATATATTGAAAGGTGTCTTGAAATGTCACGATGAAGATAATGAGTCACTGGTGCTTTTCCTTGAAATGGAGAATTTAGAGGTAGATAAATATATACACTTTTTCAACTTAATGATGTCTGGAGACAACAAAATGATCATGAAAACCAACCAAGAAAAGTTTTATTATAACAGCCACCCTTTAACAGTTGAAACTTTCATGAAAATCAGGTATGGAACT---------------------------------------------------CAAAAAACTACCACAGTGCTTAAATCTAAGAAAGTCAGTGAAGAGTTATATGATCTTATCAAAGAGTTTAACAAAATAACAGAGATAGACTTGGAATCTTTGGAAAAAATG------GGAAGAGGATTGAGCGGAAATAGAGCATCTTTTATTCAATTATTAGAATTTGTGCTTATGAAATCTAGAACAAATGCCGGGAATACTGATTTTCTAGTCTCTGTGTTTGAGAAAATGCAGAGAACAAAAATGGATAGAGAAATTTATCTGATGAGCATGAAAACCAAAATGATGTTGTACTTCATTGAACACACTTACAAACATATTGCACAATCTGATCCTTCAGAAGCTATCTCTATATCTGGTGATTACAAGATAAAAAACTTGTCTTCTTTATCATATGATACTATAACAAACTACAACACAGCTCTTCAGAAGGGATTG---GAATGTAAAATGGCTTTCCTTTCAGCAGATCAATCCAAATGGTCTGCTTCTGACCTAACGTACAAATACGTGTTGGCTGTGATCATGAATCCAGTCTTAACAACAGGAGAGATAAACATGATGTGTGAATGTATCTTGATGTATGTAAAATTGAAGAGAGTTTGCATACCTAGTGACATATTTCTCAACCTTAAAAGAGGCCAAACAGAATATGGGTCATATGGAACAGCTCTCTCTGTTCTAACAGACAATTTAGAAACTAATACATTTCCAGTCTCAATGAATTGGCTTCAAGGCAATTTAAATTACCTTTCTTCAGTGTATCATTCCTGTGCTATGATGGGTTATGAAAAGGCAATGAAGAAGATGACTGAATTTGATTTCACTATAAGATGGATGGTGCATTCAGATGATAATGCTACATCAATGGTGGTCAGAGGAGATACAAAGAAATTGCTCAAGATGTTCAACTGCAACAGTTTATCTGAGATGATATTTAGGAGCATCCAATCCCACTTCAAAAGTTACTGTATAACATTGAACCCAAAGAAAAGTTATGCCTCTGAATCTGAGGTTGAATTCATTTCTGAAAGAATAATTAATGGGGCAGTAATACCTTTATATTGCAGACACATGGCAAATTGCAGTACAGAAAGCTCACATAACAGTTATTTTGATGATCTTATGTCTCTTTCTATACATATCACAATGCTCCTAAGAAAAGGTTGTCCCAACGAGCTAATTCCTTTTGCTTATTCTGCTATTCAAGTGCAATCACTCAGCATTTACTCTATGCTGCCAGGAGAAGAAAATGATATAATGACAATTGCAAAAGAAAGTTCTCTTCCATTAGCA------------AAGACAGAAATACCAATCTGTGCTGGAGGATGGATGAATGCACCAGTTGAAATGATATCCATCTTAGGTCCTTCTGTGAATGATCAGATGATCTATTATAAGATCTTGTTAGATTTCTTTGAAGTAAAAGATTTCAACATGTTGAAAAAGAATGTTAACTCCATAGGTTATGTTAGTCTAAGAATAAATGAGTTATTCAAAAGGATCCAATGGAAGACATTAACCACTAAAGACAAAAAAATGATATGCATGGTGAATTTATTCAAAACAAGTTTGATGTCTGAAGACAGTGATAGCTTGAGTATAGGCATGAAATTTCAAACTATGATAACACAAATAGTAAAACTACCAAGTTTTTTCAGTGAAAGCTCATTGATGAAGAATTCAAGTTTCAGAGATTTTTGCAAGTTATTTCCTAACCTTAAGAAGAATTCAGAGATAATAGAGGCATTAAAAGGAAGAACA---GTGGATGAAATGGATGTGAATGAT---TTTGATGAAAGGAAATTGTTGTCAGAAGTCCAACTAGAGGAGCTTAACAAACACATGTCTAACCACCCAGAAGCTTTCCTTATATCGCCAATGAATGACAAAGATTACATCTTAACAAACTTGTATTCTTATAGCAGCGTTAGTAAAAGAAATCAGATGTCGAATCAATCTACTGAAAAGCTTGCTCTAGATAGAATACTCAGGTCTAAGGCAAAGACTTTCCTGGACTCAGATTCCAGAGAAATGATGACATATAGAGAAAACATGCATGATAAGCTCACAAAAATACAAAGTACAGAAGGCAATGATTTTAAAATCATAAGGACTATTTCAGATCTTATGGTTAGAGATATGAATTTTGAGATGGTTACATCACTGATGGAAAACACAGTTGCCAATGCATCTATACCTAAAGCCAATTATAACTTTAGATGGTTTATCACAGAGAAAGTTCCTAGTGTGATAGAGGGTTCTCCAGGACTTATTGTAATGTCAGCTGTTTATGGTATGGATTATTTGACTGGGTTGGGTCTAAAAAAATTACCATTAACTGAAGGATCTATTTCTGTGTTGCATGATATTTTTGGTAATAGAAAAACATTTGATGATGTTAAAAACCACGTTCAAAGCAAAGAT---AAA---GAAATGAAAACAGAAGAATTCAAAGATTCGAACATGCTGAAAAGATATGTTCTATCCATCAATTACATGATACAGTCACAGAATAAATTACTTTCAATAAACACATGTTTCAGTAGAAAGAACTTCCCTTTTTATTCTAAATACAATCTTGGAAAGACATTTATAACTAATACATTAGCCATGTGGAGCACTATTTACAGCAGATTGACAAACATAAATTTTTACACAAATCTGAATTTTGTCATTGATCGGAGCTCCAGGTTAATAGTATCTTTGCAACGAGATATGAATCTGGAAAAATTGATAGATTGCTGTGCTTATGTTTCAGACAGGCTACAGAGTCTTTTCCCAGACATAGAAGTGAACTCAATCAAAGAAGTTTTACATAGGTTAAACTTCAACGGTGTAAGTCTAATGAAAGAGCTTTTGAAGGAATTAAATGAAGTTAAAAGAGCTATGAAAAATGTGAAAACAGCTTGTCATGTAACAGTATCTTTCAGGCCCCAAATCATAGCCATGAGCAGACATGCAGCCTGGCTGTACAATTTTGAATATATAGATGAAACTGAATTTAAATTTGTGATAGATAAAGTAAGACAAAATGAAGTACACTACATAAAGACTGATGAGCAAGATGTTCGAGGGTATTATGTATCAGGGCATTCCTATAAAATAGGAATCAAAACTCCTCAGAACTATGCACAGCTTAGCATGACAAACCAAGAGATAAATATACAA---ATCCATTCCCATTTCTCATTCCACAACCCTGAC------AACCAAAGAATATGGGAGGCTCACACAAAATCTATCTACAAATTACTGCAAAAATTAATGAATGACAAACAAAGCGTTTTAAAAACTTTCTTAAACATTAGATCAGAACTTCTGCCGAATGAGTTTTGCATTCATGAAAGTTCTAACAAAACTTTGCTGATATTAATAAATGATACAAACCACCCAATGAGCATTGAGAGAATAAAGTTCAAAGGTGTGATTAAATATATCCCGAGCTCAGAATTTACATGGGGTTTAATGGAAAATCAATCAAAATTCAAATTAAGATTAGCTAATGTGGGGGAATGCTATACAGAACTGTATAAATCAGTAGAC---GACAGCAATGAACTTATGACCAAGATCCTTGATAACCTTAAAGAAAGCCAGGAACATGGAGAAGAGATGGGAAATGTGGTTGAATATGCTCTTAGAGGTGTGGATGATGAAGATGCTATTGAATTGATAAGAGATTCAATTGATCAGATCCATGATATAGCTTACAGAGGACTGGAGACATGCTCTACAGCAGAAGATTTTGATAACTATCTAAAAAATGAAGATTTCCAAGGAACTATCAACATGCATAAGGAATTATTGGAGATCTCAATCGATGAAAAGTATTCTGCAGGGAAA---ATAATGGATTTTGCAGCTGATAGACTAACCAGATGGACTAGTAGTTTGTCAGCATTTAAAGATGTTTGTGCCATGTTGAAATTTTCTATGGTCAATGATTCTAAAAACATAAGAACATACAGAGCTAATGGTGCAGACTTTCATTCACTGTCAGCCAGTGAAGTAATGACATCAGATGATTTTGACTTGTTCGAATTGCTGAAACTAATAAAAGCTTGTGAAGCATGCCATGCAAGCAATTCTGTTCTCAACTTGATATCTTTTAAGAATATAAGGAACAAGACATTCATTCCAACATTTAGAAGGTTTTTGAACAACAGTGTTCATTTTGAATACGAGCTCAAGTTGAACAACGAGGTCATGAGTAAATTTTATGAGTACAAAACAATATCTTTACAAGATATAAAGGTATCAAAGCATGTAAAAAATGTTTTGTCTGATCATGGATTTAGCATTACTGGTCAAACATTAAAGTTAGAAGAAGTC------------AATTTAGAA---TTGAAT------CCTGTAGAAGTG------ATAGATGATTCCAGCACTTATGACCAAGTAGCCAAACAGATGAGGGTAACAAAGAAAAAGAGTGCTTATCTCATACCGGCCAATACACTTCTCTTAGGTGAGCTCATGAAGTTTTTGATGATATGTGTAAAAGGTGAAGAGCATGATATAATGAAATTATTAAGAAGCCATTTTGCAATGAAACCTGTAAGAGAAAATAGGTTGGTTAGTTTACTTGATGCAATAATGACCTGTAGGCTTAGCAGCAGCATCCAAAAGCATTTCTTAAATGACAAAAGAGAGAGCATTTTATCAGGTGTGTCTGACAGCATAGAAAATTTTGTTAATCTAGCTGCACCAAATCACAAATTCAAAGAA---CCATTTAAACCTGAACCTCTAGTCAAAAAGGTTTTTACAGAAGAATATGACTCTGGTAGATACAAGATCTTAAAAAAGATTAGAAGGTATATGGTCAATGATGTAGAGTTTCTAACAGAAAATCGTTTGTATTCAAATATAACAAGTGAAGAGATAAGCGGATTAATATTCAATGCAGTAAGCAAAATTGACATAGAATTAGATTGCTCTAGATTTGACAAAAAACAGTGCATGATCAAGGGTTTAAGCGATTTCAATGCTCATTATCAGATTGATAATGGAAATGAA---ATTGTTTCTTGCATAAGTGATTCGCCAAATATCTTTGAGATCTGTCAGTACGAAAAAGAATTCAAAAAGACTAAATTTAGC---AAACTTCCTGTACTTCCTGTTCTTAAGCTTGAGAACAAAAGAGTTCTGGAAATTGGTTCAAAATTCTTCTTCGTGGATAAA---TCTAACAATCCTGTCAACGTTGATCCTAAATCTGGTTTACAATCTGCTACTGTT---AAATTATCTGTAAGGCTCTCTGGAGACTGCAAGATCAATCAAATTCTAATGTCTTCTCCTTATCAGATAAAGATACGGTCTGAAGAGCCC---ATAGGCTATTTAGTCAAAAATGTGAAAGACTCTAAAATTAGTAAAATTAAAACTATCTCAGGAGATTCTACCATCAACTTTGCACCTAGTGAATTAGACGGAAACCATTTTCTGTTATGTGGAGATCGTTCTAGCCTAATAACCAAGGTGGATATACCTGTCAGAAACTGTGTTTCAAAATTCTCCGAAGATTCCAAGAAAATCTTTTTCTGTACGAACTTCTCATATTTTAAATGGTTGTTTGTTTTCCTCATAATATTCTTCCCGATCAACTGGCTCATATGGAAAACTAAAGATTCACTCGTGATCTGGTATGATATAATAGGTATTATCACCTACCCTTTTCTCTGGATCATGAACAGACTATGGCCATATTTTCCATTAAGATGTAGAATCTGTGGTTGCTTTTCACTCCTAACCCACAAATGTCCTGAAAAATGTGTCTGCAATCAAAGCAAGTCATCAAGAAACCACACTTCGGAATGCTATCTTTTTGCT------------------AGAGAT---------------------------------AGGACA------GAGTGGAACACCATG---------------------------TCTTTGATACAGCAATTTCAATTTACAATCAATACTAAGCTGAGTACAAACTTCTTGGTTTTCATTACAAAAATGATCATAGCTTCAATTTTGTTGTCTTATCTACCTTCAAGTATGGCATTG------------------------AACAGG---------AATGTATGTGTAGATAGATGTTATTTTAGTTCAGATCTGAAATCCATGACCACAAGCAAGAATGGGATGACAAACAATCAGTTT------GAGACATGTGATTGTTCTATAGGA------AAT------GTTATAACA---GAAACTATCTAT---CAAGATGGAATCCCTGTAAGTAGGGCAACATCTGTCAATAATTGTGTTGTAGGTTCCAATATGTGC---ATAAAAAGTGACAAC------CAAGCCGAGAATTTGTTTGCTTGTAGATATGGATGTTCATCATTGACGTCAATTAAAAGCGTTCCCGAAACAGGATTTGTATCTCAATATAAAGGACTTGCTTTC---TCTGGAAATCTGACCAGTTTGAAAATAGCTAACAGGCTGAGAAATGGTTATTTGGAT------------------------------GACTCATCTGAATCAAAACTGCTAGAAAAAGAATCATCAAAAGAATACAAGTTTTATGAAACTCTAAAAGTTGAAGATATACCTCCTGAGAATCTAATGCCTAGACAATCACTTGTTTTCTCATCTGAGGTGGATGGAAAATATAGGTATATGATTGAGATGGACATAAAAGCAGAAACAGGATCAATCTATCTCTTGAATGATGATAGTACTCATTCCCCTATGGAATTTATGATATATGTTAAAAGTGTTGGAGTAGAGTATGATGTTAAATATAAATACTCTACAGCTAAAATAGACACAACCATTTCAGACTATCTAGTCACATGTACAGGCAAATGCTCTGATTGTGTGAAGCAAAAG---CCTAAAGTTGGAAAGTTGGAC------------TTCTGTGTCATGCCTACATCCTGGTGGGGTTGTGAAGAAGTTGGATGTCTAGCAATTAATGAAGGTGCCATTTGTGGTCATTGCACAAATGTATATGATTTATCAAGCACTGTCAATATTTACCAGGTACTTCAGAGTCACGTCACAGCAGAGATTTGCATAAAATCCATTGATGGGTACAACTGTAAAAAACACTCAGACAGGTCCCCCATTCAGACAGACCATTATCAGTTGGATATGACTGTTGATCTTCATAACGATTACATGAGTACTGACAAATTGTTTGCTGTTAATAAACAACAAAAGATTTTAACAGGCAACATAGCTGATTTAGGTGATTTTTCTTCCTCCGCTTTTGGTCATCCACAAATCACAATTGATGGTACTCCATTGTCTGTGCCTGCTGAGTTGAACCAGAATGATTTTTCTTGGAGCTGTAGTGCCATAGGTGAAAAGAAAATAAACATAAGACAGTGTGGGCTATATACTTACAGTGCAATGTATGTTCTTTCACCTTCTAAAGATTATTCTATCATGGATGAGGAAAACAACAAGCTGTACATGGAAAAAGATTTCCTTGTAGGGAAACTTAAGGTAGTTGTGGAAATGCCTAAAGAAATGTTTAAAAAAGTACCTTCTAAACCTATACTTTCTGAAACGAGAGCTGTTTGCTCTGGATGTGCTCAATGTGCCATGGGAATAAGTTGCAATCTTACCTACACTTCAGATACAACATTTTCATCAAGATTGATGATGGATTCTTGCTCATTTAAATCTGATCAGATTGGAACTGTTTTAGGACCGAATGAAAAGAACATAAAA---GCTTATTGCTCTGATGAAGTAGAAAGCAAATCACTAAAACTGATCCCGGAAGATCAAAGTGAATTAACAGTTGACATTTTGATTGATGAGTTTACACCTGTGGATCAAGATACTATCATACATTTCGATGATAAAAGTGCACATGATGAAAACAAACATCATTCAGATACTTCTATATCTACATTATGGGACTGGGTTAAGGCTCCTTTTAACTGGGTAGCATCATTCTTCGGGGCTTTCTTTGATATAGTCAGGATCATTCTGGTAATTCTAGCTGTATGCATTGGAATATACATCCTCAGCTATGTTTATAAACTCTCAAGATCCTATTATGATGATAAGAGG---------AAACACAAGGAAAATGATAAGTCAATTATTGCTAGACAGATTTCAAAAAGAGATGTTAACCAAGCTTTAGAAAACAAAGCA---AAGTCTTTCAATGGCAAGCAATATGTTTCTGGCATGGATTCCAGTGTTCTAGGATCATATTCT---------------TCTGGAAATGAAGTTGAAGCTACT---------TCTGATGATTTATTATCTAGGCTAGTTGTTGAACAGAGTACTCATCTCAGTAACTGGAAGAATGATTCCTTAGTAGGCAATGGCAATGACAAAGTAAGCTTCACTATAAACATTATGCCTACATGGAATAGCAGAAGGAACTTCATGCATATATCAAGACTTATAGTCTGGATAGTTCCTACAGTTCCAGACTCTGAAAGCATTGTTAAAGCAACCTTGATAGACCAAAATGAAATG---ACAGTTGATAAGAAAATCATCATTGGTAAGCAAACATCTCTATCCAATCCTGCATGTTTTATTTTCCACTTGAATTGGTCTTTCCCAAAAGAAAGGAACACTCCAAAACAGTGTTTCCAGTTGAATCTAACAAGCAATAAGAAATATGCCAAAGGTGTCAGCTTTGCATCCGTGATGTATTCTTGGGTGAAGAATTTCTGTGATACACCTATAGCTGCAGAAAGCAATACTTGTGATGTTATCCCAATAAACAGAGCCAAAGTGATCAAATCTGCTGCTCTGATAGAAGCATGTAGACTGATGATACCTAAAGGCACAAGCGGCAAGCAAATTTCGAACCAAATTAAAAAACTTCAGACTGTGGCTGAAAAGCTAGCATTGGAGAAAACCTATGGGACT---AAGGATAGTCGATCTGTTAATGATTGCTATGCAATC---------TATTCT---GGAAATGGAATCAATTTCATCAACTTGTTCATGCACACTAACACCGGTATCAAATCTGCGTTTAGTATTAATGATCTTGGACGGAATGAAGACATAAAACTCCATGAGGCTGAGATCATCAATTCTCTTCACCCTTACAGCTTTTTTGATAAGTTT---GGTCTGGAT------ATAATTCTCTGCAATCATGTCATGGACATAATAGTGACTAAACCGGGTTTGAAAAACACCGGGTGCAAATTCCAGATGCATAACCAGATCTTCAACCCGAATGAAGACATTCTTGCAAAGACACCTGGA------------ATTATTTCTGAAGAGAATTTTTATGATCTTTCTAAA------ATCAAACCTAAAGGCATGACA---CCTTTTGACTGGTACATCAATGAGTGCAAAAAGTATGACTTCTATATCTCAGATAACGGAGATATAAGCTTGGATTATGGA---TTTCCAGTTATG---GGCAAAACTACATCTTACTGGAGAGAAAAT---ATTCCCAGAGAGAAGATCATCTCAGTCAAGCAGAAATGT------TTGCCCAATACTTCTGCTTTAACTAACAGAATTTTGTCCTTGTCTACAGTGCGAGCCATTCAGATAGCTTCTGAACTAGCTTCTGAGAAGACAGTTGTCTTAGCCTCTCGTCAAAGGTTAGACCTTGACATTAAATCTCAGTACAGAATATCTTTCCCTGGCGTGCAAGATGAAGGTGCATTTACCAGAACTTTCTGTATTCCTATGGACAAGACTGCAAGAATTGTTTGCTTCTATGCAAAAACATCTGTTGATGTCAGTAATGAGAGAACCACA------TTGACAATAAAAATTGTCAACAAAACTGTTGAGAGC---------------AATTATATGGGTCCT---GTTCCAAAGGATCACATGTATTGTGATAAG------------------AGCATAGGTGCAAGAATTGGATTGGTTGAT---ATAGTTAGAGGTGATCCTAAT---TACAATCAGATGATAGCGAGAGAAATGATTTCTGTGCACACAAATTTTGCTCTTAGATTGTCTGAAGCACTT---AAGAAACCTGTCATCGTTTTCAAAATGTACGAGAAAGAG---CTCAACTTTGAGACTTATGATCTTTCT---GGAAGGTCTTTGAGCTATCAGAAAGATTCTTCTGGAAACATTTACTTCCTTTCAAGAACTCTG---GAGATACTTCCAAAATCTTTATCTACACTGACATATCTGAAGAACATTTCTCCAGCTTGTTGGAAGGAATCCATCTCGATGCAACACTTTTACATTCAACAAAAGGTTCAAGAACTATTGGCTGGAGGGAAGGCAGATGTTGAAATAGATACAGATGACCAAACCCAAGGCTTCAGCTTTGCCTCTTTCTATGAGGAGAAC---AAAGCTAAAGCT---GATTTTACTTACAATACTGGCATAAATATTCTGAAATGCAGGAAACAAGTGTTTGCTGCATGCAAA---AATGGGAAATATGAGTTTTGCGGTCATAAAATTGTTGCTAGT---------AGCGCAGATGTGTCTGCTACAGACTGGACATTTAAAAGGACTGAAGCCTTCATCAGGACTAGACTTATCAGC---------ATGGCCGAACATGCTACAGATGAGACCACGAAGAAACAAATGTACATCAAGGCAATGGAACTGCCACTAGTTGCTGCATACGGTTTGAATGTACCAGTTGATTTCAATTCATCAGCCATTAGATTGATGCTCTGTATTGGAGGACCTTTGCCACTATTATCTAGTGTCCCTGGGTTAGCACCAGTTTGCTTTCCCTTGGCTTACTTTCAGAATGTGAAGAAAGAGCAGCTAGGCATCAAAAAT------TTCTCAACATATGAACAGATCTGCAAAGTTGCTAAAGTGCTTTCTGCCGCCAGCGTGGAGTTCACTGAGAAAACTCAGGAACTTTTTACCAGCACTGTAAAGCTGCTTGGAGAAAGCAACCCAGGTACAGCAGGAGCAATTTCTCTCCACAAGTACAATGATCAATTGAAGCAGATGGAGACTGCATTCAAGTCT
>TCSV
ATGAACATTCAGAAGATTAAAAAGTTAATAGAGAACGGAACCACACTACTGTTATCTATTGAAGATTGCGTTGGTTCTAACCACGACCTTGCTTTAGACCTGCACAAAAAGAATAGCGATGAGATCCCTGAGGATGTAATAATAAACAATAATGCTAAGAATTATGAGACTATGAGAGAGCTTATTGTAAAAATTACTTCTGACGGAGAAGGCTTGAACACAGGAATTGCAACAGTGGATATTAAAAAACTCAATGAATTAGTTTCACTGTTCGAACAAAAATATCTGGAAACTGAACTCTCTAGACATGATATGTTCGGTGAGCTGGTGTCAAGGCATTTAAGGATCAAACCCAAACAAAGAAGTGAAGTAGAAATCGAACTAGCATTGAGAGAGTATCTGGAGGAATTGAACAAAAGGCAA---TGCATAAATGGC------ATCACTAATGATGAGTTTGAAAGGATCAATAAAGAATATGTGGCCACCAATGCCACGCCAGACAATTATGTAATCTACAAAGAGTCAAAAAACAGTGAGCTGTGTTTAATGATATATGATTGGAAAATTTCTGTGGATGCAAAAACTGAAACAAAAACTATGGAAAAATACTACAAAAACATCTGGAAATCTTTTAAAGATATTCATGTTAATGGAAAACCTTTCCTAGAAGACCATCCTGTTTTCATAACAATAGTAATCCTTAAACCTATGGGAGGAATGCCAATAACAGTCACCAGCAGCAGGGTTTTAGGAAAATTTGAAGACTCACCTTCTGCACTCCATGGAGAGAGATCAAGACATGCTAAAAATGCCAAGCTACTAAACATATATCATGTAGGTCAGATAGTTGGAACAACACCGACCATAGTTCGAAATTATTATGCAAACACTCAAAAACTCAAATCTGAAGTTAGAGGAATATTAGGTGATGATTTCGGT---TCCAAAGATGTGTTTTTCAGCCACTGGGCAAACAAATATAAAGATAGAAATCCCACTGAAATCGCTTACTCTGAAGATATAGAAAAGATTATAGAGTCTTTGGCCACAGATGAGATTCCCAGAGATGAAATCATCCATTTCTTATTTGGGAATTTTTGCTACCACATAGAGACCATGAACGATCAGCATATTGCAGACAGGTTTAAAGGATACCAAGAAGCATGCATGAATCTCAGAATAATCCCAAAAAATGATTTATCTGATTTGAAGGATCATTTGATCCAGAAGCAACAA---------GTCTGGGAATCTTTGTATGAGAAGCATCTAGGAAAAATTATGCATAGAATAAAAAAGAAAAAAGAGAAAGAGAGAGAAATTCCTGACATAACAACTGCTTTCAATCAGAATGCCATAGAATATGAAGAAAAATACCCGAACTGCTTCACCAATGACCTTTCTGAGACAAAAACGAATTTTTCTATGACTTGGTCTCCTAGTTTTGAAAAAGTTGATCTGAACTCAGAAATAGATTACAACAATGCAATTATAAAGAAATTTAGAGACAGCTTCCTCACAGCATCTAGAATTTCTTATAATAGTCCATACAGCACTATACACAATCAAACAAACAAGGCAAGAGATGTCACAAAACTGGTTGAACTCTGCTTGACAGAACTTAGCTGTGATACATCAAAATTTAGCAAGCAAGAGCTAGAAGATGAAATAGATGTTAACACTGGAAGCATAAAAGTAGAAAGGACAAAAAAATCTCAA---GAATGG---TATAAGCATGGTTCTTGTCTGACTAGAAATAAAAACGAGTTCTGCATGAAAGAA---ACAAGCAAAGATAACAAGGCTATCTATTTCAAAGGTTTAGCTGTTATGAATATAGGAATGAGCTCTAAAAAAAGAATACTTAAAAAAGAAGAAATAAAAGAAAGAATCTCTCGAGGATTAGAGTATGAC------------------------------ACTTCTTCTAGACAATCTGATCCAAATGATGAT------TAC---------ACCAGTGTGGACATGTCATCTTTAACCCACATGAAGAAGTTAATACGCCATGACAACGAGGAAAGTTTAAGCTGGTGTGATAAGATAAAGGATTCTTTGTTTGTCCTTCATAATGGTGACATAAGA------GATGAAGGCAAGGTGACAGCTGTTTACAATAATTATGCAAGAAATCCAGAATGCTTGTACACTCAAGATTCAGTTTTGAAAACGGAGATGGAGACTTGTAAAAAGATAAACAAGTTATGCAATGATTTAGCTATATATCACTATTCAGAAGACATGATGCAATTTGCCAAAGGTTTAATGGTAGCAGATAGATACATGACTAAGGAAAGCTTCAAGATATTGACCACTGCAAATACTAGCATGATCTTGTTGGCTTTTAAAGGCGATGGGATGAACACAGGAGGTTCAGGAGTCCCTTACATAGCATTACATATGGTGGATGAA---GATATGTCAGAACAGTTCAATATATGTTACACCAAAGAAATTTACAGCTACTTCCGTAATGGTAGCAATTATGTTTATATCATGAGGCCGCAACGGTTGAATCAGGTTAGGTTATTGAGCCTTTTTAAATCTCCTAGCAAAGTTCCAGTCTGTTTTGCTCAATTTTCAAAAAAAGCTAGTGAATTGGAAAAATGGTTGAAGAATAAAGATACAGAAAAAGTAAATGTCTAT------------GCCATGACTGTGACAGTAAAACAAATCTTAATAAATATAGTGTTTTCATCTGTGCTGATAGGAACTGTTACTAAACTCAGCAGAATGGGAATTTTCGATTTTATGAGATATGCTGGATTTTTACCATTGTCTGATTATTCTAATATAAAAGAATATATTAGAGATAAATTTGATCCTGATATTACTAATGTTGCAGATATTTACTTTGTTAATGGTATAAAAAAGCTTTTATTCAGAATGGAGGATCTTAATCTAAGTACCAGTGCAAAACCTGTTGTTGTAGATCATGAAAACGATGTCATTGGAGGTATAACTAATCTAAACATAAAGTGTCCAATAACTGGGTCCACTTTACTCACTTTGGAAGACTTATATAATAATGTCTATTTAGCTATTTACATGATGCCGAAATCACTTCACAATCATGTACACAACCTAACTAGTTTGCTTAATGTGCCAGCTGAATGGGAACTAAAGTTTAGGAAAGAACTCGGGTTCACTATATATGAAGATATCTATCCTAAAAAAGAAATGTTTGATGATAAAGATTTATTCTCTATAAATGGACTTTTGAATTTGAAAGCTCTATCAGATTATTATATTGAAAATGTTGATAATGTTGGTCTAATGAGATCAGAGATAGAGAATAAAGAAGACTTTCTAAGTCCATGCTACAAAATAACAACTCTAAAATCTTCTAAAAAATGTTCACAATCAAATATA---------------------------------------ATAAACACAGATGATATAATAAATTGTCTTCAA---------GAAGTAAAGGTTAAAGATGTTGAGAATTGGAAGGGTAAT---------------------ACATTAGCCATAATAAAAGGATTAATTAGAACTTACAATGAAGAAAAAAACAGGTTAGTTGAGTTTCTTGATGACAACTGTGTAAATTCGTTGTACCTTCTAGAGAAATTGAGAGAAATTATTGCTAGTGGTGCTGTTACTGTAGGGAAGTCTATGACTTCTAAATTCATCAGAAACAATCATCCATTGACAGTGGAAACGTATCTGAAGACTAAATTATATTAT---------------------------------------------------AGAAACAACGTAACTGTTCTGAAATCAAAAAAAGTTTCCGAAGAACTCTATGATCTAGTAAAACAATTTCACAACATGATGGAGATAGATATAGATTCTGTCATGAATCTA------GGGAAAGGACTCGAAGGGAAAAGACACACTTTTTTGCAGATGCTAGAATTTGTGATTTCCAAAGCAAAAAATGTCACAGGATCTGTAGATTTCTTGGTCTCTGTATTTGAAAAGATGCAAAGGACAAAGACAGACAGAGAAATATATTTGATGAGCATGAAAGTTAAAATGATGCTATATTTCATAGAACACACATTCAAACACATTGCTCAAAGTGATCCTTCAGAGGCTATATCTATCAGTGGAGATAATAAGATAAGAGCATTATCAACATTATCTCTCGACACAATAACTTCTTACAATGACATCTTAAACAAAAGTTCAAAGAAATCAAGATTGGCATTTCTATCTGCAGACCAATCTAAATGGTCAGCATCTGATCTTACTTACAAGTACATTCTAGCAATTCTTCTGAACCCTGTCTTGACTACAGGTGAAGCAAGCTTAATGGTGGAGTGTTTGTTAATGTACATCAAACTTAAAAAGGTCTGCATACCAACAGATATTTTTCTGAATCTTAAAAAATCCCAGAGCACTTTTGGGCAGAATGAGACTGCTATTGGATTACTTACAAAGGGTTTGACTACTAATACATACCCTGTCAGCATGAACTGGTTACAAGGGAATTTGAATTATTTATCATCAGTTTATCATTCGTGCGCAATGAAAGCTTACCATAAGACTTTGGAATGTTACAAAAGCTGTGAGTTCCAAACTAGATGGATTGTTCATTCTGATGATAATGCCACATCATTGATAGCTAATGGAGAAGTAGATAAAATGTTGCATGACTTCTCAAGCGCTTCTCTTCCAGAGATGTTGTTCAGAAGCATAGAAGCACATTTTAAGAGCTTTTGCATAACATTAAATCCAAAGAAAAGTTATGCTTCTTCCTCAGAAGTAGAATTCATTTCTGAAAGGATAGTGAATGGGGCTATTATACCTCTTTACTGTAGGCATTTAGCAAATTGCTGCACAGAATCTTCTCACATTAGCTACTTTGATGATCTGATGTCACTTAGCATACATGTGACCATGTTATTGAGGAAAGGGTGCCCAAATGAAGTTATACCCTTTGCTTATGGTGCCGTCCAAGTTCAGGCATTAAGCATTTACTCCATGCTTCCGGGTGAAGTCAATGATAGCATAAGAATTTTTCAAAAACTGGGTGTAAGTTTAAAA------------CCTAATGAAATACCAACAAACATGGGGGGTTGGCTAACTGCTCCTATAGAGCCTTTATCTATACTTGGACCTTCTTCAAATGACCAGATCATCTACTACAATGTGATAAGAGACTTCTTGAACAAAAAAAGTCTGGAAGAAGTCAAAAATAGTGTATCTACCTTAAGCTATCTTCAAATGAGGTTTAAAGAGCTAGAAGAAAAACATGAAAGAGGGAGACTAGAAGAAAAAGATAAAAAGATGATTTTCTTGATAAATCTTTTCGAGAAAGCTTCAGTATCTGAAGACTCAGATGTTTTAACAATAGGGATGAAATTCCAAACTATGCTGACACAAATCATCAAACTACCTCAATTTATAAACGAAACCGCATTAAATAAAATGTCGAGTTATAAAGATTTTTCGAAGCTTTATCCTAACTTAAAAAAGAACGAGGACCTTTATAAAAGCACAAAAAATATAAGGTTCAACGAAGACTCAGTCTTAGAAGAAGATGATCTATATGAAAAGCTGGCTCCTAGTGCTGAAATGGAGTCAGTCCACAATATAATGATACAAAATCCAGAGACAATCTTAATCGCCCCTTTAAATGACCGAGATTTTTTGCTCAGCCAGCTGTTTATGTACACTAGTCCGTCAAAAAGAAATCAATTGTCCAACCAATCAACAGAAAAATTAGCTTTGGATAGAGTTTTGAGATCTAAAGCCAAAACATTTATAGACATTAATTCTCATGTGAAAATGACTTATGAAGAAAACATGGAAAAGAAAATCTTAGAAATGCTGAAATTTGACCCTGGTTCTTACTGTTCTTTCAAAACATGTATAAACTTAGTCATTAAAGATGTGAATTTTAGCATGCTAACCCCTATACTGGATTCTGCGTACCCTTGTGAATCAAGGAAAAGGGACAATTACAACTTCAGGTGGTTCCAAACAGAAAAATGGATACCAGTTGTTGAAGGTTCTCCTGGCTTGGTGGTAATGCATGCTGTGTATGGATCTAATTATATTGAAAATTTAGGCCTAAAAAACATACCTTTGACAGATGATAGCATAAATGTTCTTACAAGCACTTTTGGAACAAACTTATTGATGGATGATGTGAAATCCTTTGTAGCTGGGAGAAGC---AGT------TTTGAAACTGAGGCTTTCTCAGACGCTAATAATTGCCAAAGATTAGTGAGAGCATGCAACTACATGATAACAGCTCAAAATAGACTGCTTGCTATAAATACTTGTTTTTCAAGGAAGAGTTTCCCTTTTTACTCCAAGTTTAACCTAGGTAGAGGATTTATCTCCAACACTTTGGCATTACTTTCCACTATTTATAGTAAAGAAGAATCTTTCCATTTTGTCTCCACAGCTAATTACAAACTGGACAAAACTATAAGAACCGTGCTGAGCGCGCAGCAAGACATGAATTTAGAAAAAATACTTGATACAGCGGTGTACATCTCAGACAAGATGCAGTCCCTCTTCCCAACCATAACCAGAGAAGATATATCTTTAATACTCCAAAATATCTGTTTGGATAGCAAGCCTATATGGCAAAGCCTTGAAGAAAAAATGAAGAAGATTAACAACTCTACAGCGAGTGGATTCACAGTATCAAATGTTATATTGTCACATAACAGTGAACTGAACACTATACAAAAACAAATAGTTTGGTTATGGAATATGGGTTTATGCTCTAACAGGACATTAGATTTTGTTATCAGATATATACGACGGAGCGATGTTAGATATGTCAAGACTGAAGAACAAGACGGGTTAGGAAATTATGTTTCTGGTACAATTTACAAAATAGGAATAATGACTAGGAGTTGTTATGTGCAATTAATTGCATCTGATCAAGATGTGGCAGTGACA---TTGAGGACTCCTTTTGAAATATTGAACGAGAGG------GAT---TTTTTATATGACACATACAGAGAGAGTATCGAGAAACTTTTGCAGAAATTCATGTTCGACAAAATAAACATAATAAAATCCAAACAGCCTCAAATAGTTTTTTTAGAGCCAGGAGATGCTTGCTTAAGAATGACCACAGATAACAAAATGATTGTCAAAGTAAATGCTACACCGAAGCAGATTAGGCTAGAAAATGTCAAATTGGTGATTAGAATAAAGTATGAAAATGTGAACTCAGATGTATGGGGTATTATAGAAAGCCAAAAAGCACTAGTTTTAAGGATCCCTGAAGTAGGAGAATGTTTTTCTGACATGTATAAAACTATTGAT---TCTGAAACCGAAGCAATTAAAGTAATTAAGGCTGGATTAATGACTTCACTGACATTCATAGAAACCTTTGGTAATTTA---TCTAAGCAAATAGATGAAATAGAAGACGAGACTGCAAGAGAAACAATGCATGACTTTTTGATGAACATTAAAGACACTTGTTTAGAAGGGTTAGAAAGTTGTAAAAGCGTTGAGGAATATGATGAGTTTTTGGCAGAAAATGGATTCAATGACACTGTAGAATTATTTGAGGAACTTTTAAAGACACAAGATAATTTTGAAAACGAGTATAGCCCA---TTGTTTTCTGAAATTGTGGACAAAGCAAAAAAATATACAAAAGATCTAGAAGGATTCAAAGAAATCTTATTAATGCTCAAGTATTCTTTAATAAATGATGCATCAGGATTTAAGAGCTACAGAGCAACAGGATCGCATGCTGTAGAGTTGATGACTAAGAAACATATAGAAATAGGTGATTTTAACCTCCTGGGAATGATCCAATTGATAAAAGCTTGTGAAACATGCCACAACAACGATTCAATACTAAATTTAGCTAGCCTGAGGAATGTGTTGAGCAGAACATACACCACGTCCGGGAGACGT---------------ATAAATTTAAATCATGAACTAGATCTACAGAATAATTTAATGGAAAAAAGTTATGATTTTAAAACATTGGTTCTACCTGACATAAAGCTATCTGACATGTCTAGAGAGATTTTAAAAGATAATGGGTTCGTTATTTCAGGAGAAAACTTGAAAATCGATAAATCA------GGAGAAGAGTTTGAAGGTTTGGCA------ACTTTTGATATGATGAGATTGGATGAAGAAGAGATGTATGAAGGTCTTATAAAGGAAATGAAAATCAAGAGGAAAAAGAAAGGGTTCCTTTTCCCTGCAAATACTTTGTTACTGAGTGAGTTAATAAAATTTTTGATCGGAGGGATCAAGGGCACTAGCTTTGATATTGAAACACTATTGAGAAACAGTTTTAGACCTGACATGTTTTCAACAGACAGACTAGGGAGGCTAAGCTCTAGTGTTCCAGCATTGCGAGTTTACGCCACTGTTTATATGGAATAT------AAAAATACAAACTGTCCATTAAATGAAATTGCAGATAGTCTAGAAGGGTTTTTAAAATTGACTAAAAGCAAAGCTAAAGAACAGCTCTTGGATGGGAGAGTCAAAAGAGCTCTGATACAGCTCAGAGATGAGCATTCTAGATCGAAAAAGTTAGAAGTGTATAAAGATATAGCTAACTTCTTGTCAAGACATCCGCTATGTTTATCAGAGAAAACACTATATGGCAGATACACTTATTATGAGATAAATGATTATATCATGCAGACTAGAGAAATTATACTAAGCAAAATTAATTGCCTGAATGCATCCCTA---AAATGTGAAATCAAAGGAGTATCAACTTACAATGTGTACTATCAAGTTGAAAATAATGGTGTT---ATTTATTCTTGTGTTTCAGATTCTGCAGATAATCTGGGGCGATGTGACAATTCCCAGAATCTACCGAAG---AAATTTCCA---GAAATTCCTGTGATCCCTATAACTAAATTAGACAACAAAAGGCATTTTTCTGTTGGAACAAAGTTCTTTATCACTGAGAACCTAGCCTCTGGCAATTACCCGGTTTCCTATAATCTACATCAAACAGAAGGTATTGTTTCATTGCAGACTGTTAAGCTCTCTGGTGATTGCAAGATAACTAAATCTAATTTTGCCAATCCGTACACCGTGAGCATTACTAGCCCAGAGAAAATTATGGGATATATCATCAAGAGACCGGGAGAAGACGGAGAGCACAAAGTCATGGCTTTTTCTGGATCAGTCAGTATAACGTTTAGTGAGGAAATGTTAGATGGCAATCACAATCTCTTGTGCGGTGATAAATCAGCAAAAATTCCTAAAACAAACAAAAGAGTCAGAGATTGCATAATTAAGTATTCTAAAAGCATCTACAAACAAACGGCTTGCATCAATTTCTCTTGGATACGTCTAATTTTGATTGCCTTGTTGATATATTTCCCCATACGCTGGTTGGTGAATAAGACCACCAAGCCTCTGTTTTTGTGGTATGATCTTATAGGCTTGATCACTTACCCTTTGCTATTGATTTTAAATTATCTGTGGAAATATTTTCCGTTCAAGTGTGCCAACTGTGGCAACTTATGCATTGTTACACATGAATGCACAAAAAAATGCATTTGCAACAAAAGCAAAGCTTCAAGAGAGCATTTTTCAGAATGCCCTATACTTTCA------------------AAGGAA------------------------------CCAGATCAC------GAATATAACAAATAC---------------------AAATGGACTAGCATGGAATGGTTTCATCTGATAATAAACACAAAACTTAGCCTGAGCTTACTCAAATTTATCACAGAAATTCTCATAGGGTTGATTATATTGTCTCAAATGCCTATGTCAATGGCT---------------------------CAAACA---------GCTCAATGTCTAAACGGCTGTTTTTATGTTCCAGGGTGTAATCAAATGGTTACTAGCAAGTTTGAAAAGTGCCCAGAAGCA---------AATCAATGCTTCTGCAGTGTTAGG---AAGGAG------AAAATAGTA---GAAAGCATTTTC---GGGACTAACATTGTAATTGAA---------GGACCTAATGATTGTATAGCTAATCAAGATTGC---------CTGGAAAGCAGC------CCTATGGACACTTTCATAAAGTGCAGATTAGGTTGTGAATATTTGGAGCTATCTCGGAATAAACCCTTATTCAATAGTTTTTTGGATTACACAGGAAGCTCTTTA---GGGCTAACCTCTGCAAGCTTATACATGACAAAAAGATTGAGAAATGGCATAATAGAC------------------------------TCATATAATGTGACAGATAAAATTTCAGGAATAGTAGCTGGAGACTCTCTGAAGCAAAATGAGACAAGTATA------------CCTGAGAATATATTACCTCGCCAATCATTAATCTTTGATTCCATTGTAGACGGTAAATACAGATACATGATAGAACAATCTCTACTTGGAGGAGGCGGAACTGTGTTCATGTTGAATGATAAAACCTCTGGAGCAGCAAAGAAGTTTACAATTTACATAAGGAGCACAGGAATTCATTACGAAGTTTCTGAAAAGTACACAACAGCTCCTATCATGAGCACTCACACAGATTATTACTCGACTTGCACTGGCAATTGTGATACATGTAGAAAAAATCAA---GCTTTGACCGGTTTCCAAGAC------------TTTTGCATTACACCAACATCTTACTGGGGCTGTGAGGAAGCATGGTGCTTTGCCATTAACGAAGGAGCAACTTGTGGCTTTTGCAGAAATGTTTATGACATGGATAAATCCTACAGGATCTATTCTGTCTTAAAATCCACTATAATAGCCGATGTGTGCATTTCTGGCATTTTAGGAGATCAATGTACCAAAATCACTGAAGAAGTACCTTACGAAAACTCTGTTTTCCAAGCCGATATACAGGCAGATTTGCACAATGATGGAATAACTGTAGGTGAACTAATAGCTCATGGACCTGATAGTCACATATATGCAGGGAACATTGCCAACTTAAATGAT---CCTGTGAAAATGTTTGGGCATCCACAGTTAAGTCATGATGGTGTACCTATCTTCACTAAGAAAACCCTTTCAGGGGAAGATATGTCTTGGGATTGTGCAGCAATAGGTAAGAAGTCAGTCACCATAAAATCCTGTGGTTATGATACATATAGGTTCAAATCTGGATTGGAACAGATATCAGATATTCCTGTTACCTTCAAAGATCTTTCCAGCTTCTTTTTAGAGAAAACATTCAGCTTAGGGAAACTGAAAATGGTAATAGATCTTCCTTCTGATCTCTTTAAAGTAGCTCCAAAGAAGCCATCTATAACTTCAACTAGATTAGAATGCAATGGCTGTCTTTTGTGTGGGAAAGGCTTGTCTTGCAATTTTGAGTTCTTTTCAGACTTGGTGTTTTCTACCTCAATCTCTATGGAATCTTGCTCTCTATCCAGCTATCAATTAGCTGTGAAGAAAGGATCAAATAAATATAACATAACA---ATGTATTGCTCGGTTAATCCAGATAAGAAGAAGATCAAAATGTATCCAGAAGGAAATCCAGAACTTTCTGTGGAAGTCCCAATTAACACAGTAGTAGTTAAAGATCCTGAAAACATCATAGATCAGAATGATGAGTACGCTCACGAAGAACAACAGTATAATTCAGATTCTTCTGCATGGGGTTTTTGGGATTATATCAAGAGTCCTTTCAATTTTGTTGCCAGTTATTTCGGATCTTTCTTCGACACTATCAGAGTTATACTGCTTATAGCCTTTATCTTCCTGGTAATCTATTTATGTTCTATGCTGGTTTCCATGTGTCGAGGATATGTTAAAAATGGTTCT---TAT---AAAATTCGAAAACGCAATGGGAATGTTGAAGTCTCTAGATCATGGTCTCAATCTAATGAGAAAGAAGCTCTGGCAAAAAATATGGATGTATCTAAAGGTAAGATATTATTAAACACTGAAGGAACTTCCTCTCTAGGAACCTATGAT---------------TCAGACTCTATCACAGAATCAGAG---------GGTTATGATCTAGCTGCAAGAATGATAGTGGATACAAACCATCATATTTCTAACTGGAAAAATGATTTGTTTGTTGGCAACGGGAAGCAGAATGCAACTAAGATCATTAAGATATGTCCTACATGGGATAGCAGAAAGCAATACATGATGGTTTCAAGGATTGTGATATGGATTTGTCCAACCATACCAGACCCTACAGGCAAGCTCTTAATAGCATTAATTGATCCTAACATG------CCTTCTGACAAGCAGGTGATTCTAAAGGGTCAGGGAACAATAACAGATCCAATATGCTTTGTTTTTTATCTAAACTGGTCTATCCCAAAAGCGAACAACACACCTGAAAACTGCTGTCAGCTGCATTTAATGTGCAGCCAAGAGTATAAGAAAGGAGTCTCATTTGCCAGTGTCATGTACTCATGGACAAAAGAATTTTGTGATTCTCCAAGAGCTGATAAAGATAAGTGTTGCACTGTCATACCCTTGAATAGAGCTATCCGGGCTAGATCCCAAGCCTTTATTGAAGCCTGCAAGCTAATAATCCCAAAAGGCAACAGCGCAAAACAAATTAAGAAGCAGCTTAAAGATCTTAGCACCAACCTGGAGAAATCTGTTGAAGAATCGGTCTGGGGATCAACAGCGTCTGGTAAGTCTATTGTGGATTCTTATTGGATC---------TACGAATTTGCAACTGGTTCCCCTCTAGTTCAGACTCAATTATATTCTGATTCAAGGAGCAAAAGCAGTTTTGGCTAT------ACTTCTAGAATTGGTGATATTCCTGTTGTTGAAGAAGAAATCCTATCCCAGAATCTGCATGTGCCTATCTTTGATGACATT---GATTTCAGC------ATCAATATAAATGATTCTCTTTTGGTTCTTTCTGTCTGTTCTAATACAGTTAATACTAATGGAGTGAAGCATCAAGGTCATTTGAAAGTCCTTTCTCTT------GCTCAGCTGCACCCCATTGAACCT------------GTGATGAGCAGGTCTGATATTGTAAGCAGATTTCGG------CTTCAAGAAGAAGACATAACT---CCCAATGACAAATACATTGATGCTGCTAACAAAGGATCTCTTTCCTGTGTTAAAGAACATACTTACAAAGTGGAAATGAACCACAATCAAGCCTTG---GGCAAGGTGAATGTTTTATCTCCTAACAGA---AATGTTCATGAATGGCTCTACAGTTTTAAACCAAAC------------TTCAATCAGATTGAAAGCAACAACAGAACTGTCAATTCTCTTGCAGTGAAATCTCTGCTTATGGCTACAGAAAACAATATCATGCCTAACTCTCAAGCTTTTGTAAAAGCTTCTACTGATTCACACTTTAAATTGAGCCTTTGGCTGAGAGTGCCGAAGGTTTTAAAGCAAATAGCTATACAAAAGCTTTTTAAAGTTGCGGGAGATGAAACAGGCAAAATTTTCTATTTGTCTATTGCATGTATTCCCAACCATAACAGTGTTGAAACAGCT------TTGAATGTGACTGTTATATGTAAACATCAACTTCCT------------------GTTCCTAAATCC------AAAGCTCCTTTTGAGTTATCACTGATT------------------TTCTCCGATCTGAAAGAACCTTACAGCACT---------GTGCATGATCCATCA---TATCCACAAAGGATTGTTCATGCTTTGCTTGAAACCCACACTTCTTTTGCTCAGACTCTCAGTAATAAACTG---CAGGAGGATGTCATCATATACACTTTAAATAGCACTAAG---CTAGTTCCTGCAAAGTTGGATGTAGGT---GAGAGGACTTTGAACTACAGTGGGGATGCTTCAAAGAAGAAGTATTTTCTTTCAAAAACACTT---GAGTGCTTGCCGATGACTGTGCAAACTATGTCTTATTTAGACAGCATCCAGATTCCTTCGTGGAAGATGGACTTTGCTAAGGGAGAGATCAGAATCGAGAACATTATCTCTCTTCTAACTCAGGCTGGA------GAAATCGAGTTTGAAGAAGATCAAAATCAAGCTACATTCAACTTCAAGACTTTTTGCGGAGAAAATCTTGATTCAATCAAG---AAAATGAGCATTACCTCATGTTTGACTTTCCTGAAAAATCGCCAGAGCATCATGAAAGTTGTGAAC---CAAAGTGATTTTACCTTTGGGAAAATCACAATCAAAAAGAAT---------TCTGGAAGGGTTGGAGCTAATGATATGACTTTCAGAAGGCTTGATAGCATGATAAGAGTTAAGCTGATTGAA---------GAAACTGGA---------AAAGCAGAAAACCTTGCTATTATCAAGTCTAAGATTGCCTCTCATCCTCTTGTTCAAGCTTATGGTCTG---------CCTCTGACAGATGCAAAGTCTGTAAGGCTTGCCATAATGCTAGGAGGTAGTATCCCTCTGATTGCTTCTGTGGACAGCTTTGAAATGATCAGCATCATCCTTGCCATATACCAAGATGCTAAATATAAAGATCTTGGAATTGAACCTTCGAAGTATAACACTAAAGAAGCTTTAGGAAAAGTCTGCACTGTGTTAAAAAGTAAAGGATTTACAATGGATGAAGCACAAGTGCAGAAAGGGAAAGAATATGCTACAATACTCAGCTCTTGCAATCCTAATGCTAAAGGAAGCATTGCTATGGAACATTACAGTGAGCATCTTGACAAATTCTATGCAATGTTCGGAGTA
>PtBV-13365
ATGAACACCAGAACATTAGAAAATTTTATTGAAAACATTAGAGACTTTACTCTGCAAACAGAAAATTGCAGAGAAAAATTGTTATACTCTGTGGATGATATATTGAAAGTTCTAGTAGATGATCAAAAA------------CTCTACTCTCTCATAGGGGGTTACACTGACATGCTTAAAATTTTAGAAAATTTATCAAGCAAAACTGAAGGATTATTAGAAAATGACATACCGTATGATCAAAAAGAGATAAACTCTTTTGTAAGCTCATATCTTTTAAAATACAAAGAAACAGAATTAGGCAGGCATGATCTTTTTGGAGAGCTAGTGAGGAAGAAACTTCATTTTGTTCCACCTTCTAGAGATAGTTGTGACATGAAAGATGCAATATTGTCATATATAAATTTTTGTCATGAAAACAAA---GAAATAAAAAAT---------CATATAGATGATCCTGAAAAAATAAAAGAAAGTTTAACATTAAATTTAGCCACTCCTGACAATTTTGTCATCTTCAAAGAATCAAAAGGAGAGAATGCCTGCTTAATGATATATGATTGGAAAGTTTCAGTAAATACGCAAACTGAAATGAAAACATCAGAGAATTATTACAACAACATATGGAAAACATTTAAGGATTTGAAATATAATGGTAAACCATTTTTGGAAAGCTTTCCTATTTACATATGCATAATTATACTAAAACCCATGAGTCAAATGACTGTCACAGTAACACTGTCTAAAGTAGAGAAAAAATTCAATGAAAGTGAATACAATTCTTTCCAAGAAAGAAAACAACATGCTAAGAAAGCAAAAATATGTCAAGTAAATTACCTAACAGATTTGGTT---AAAGGAAATAAC---TTAAATGCATATTATTCTGAAACTCAATTGCTTAAAACAATATTGTCTGAAAGATTACCTGATTGGGAAGAT---CAAAATGACATATTCTTTTCAAATTGGTGTCAAGATTATAGAACAACATCGTTAGATAATAACCTCATGTCAAAAGACATTTACAAAATGATAGATTGCATCAAAACTGAAAATTTCACCAAAGAAGAAATATGCCATTACATATTTGGATCATTCATATGGCATCTGGGATCAATGAATGAATTACATATCCAGGATAAATTTTCAGGTTATATACGGAATTGTGAATTTATGGGTGTAAAACCATATAGAAGTTTGCATTTACTTGAAGATTATATTAAAAAGAACAATGAA---------AAATGGGAAGAACTGTATGATAACCATCTTGTTAAGATAAAAGAACTTGTCATAGAAAAGAAAAGTAAAGAGACATTAGTCAATAGCATAGATGAAGCATTTGAAAAAAATTCTGTATTATATGAAATTGACTATCCAGATTGTTTCACTAGTGATCTTTCATCCACAAAAACCAATTTTTCTATTCCATGGTCTCCTAGCACCATTTTTTATAAAGAAACA---CATATGGATTATAACAACACTGTCATTCAAAATTTTAGAAATTGTTTTTCTTCAGAACATCATTTAATTCATAATGACCCTTATAAACTCGGAAAATATGACAAATCATTATCAATTAACATTTATAATTTAGTTAAAACATGCATGGTTGATTTGAGCTGTGACACTTCTAACACAGGGAAAATATTGTTAGAAGATGTAATAGATATTAAAGATGGGAGTATAAGTGTTGCTCGTGAAGAGAAAACCAAT---GACTGGTTTAAAACTTCAAATGGTGTAGTATATCGAAATGGAAATGAATTTTCACTTGGAGAG------AACATTTCTTCAAGATCCACATTTTATACAGGCTTAAGAACTATGAAAGTTAATATGGGAAAGAGAGAAAAAGCATTGGAGAAGAAAAAGAAGTTAGTTAAAATTCAACAAAAAAAGGAATATGAT------------------------------------ACCTCTGAAAATGGTCCTAGCAATCTT------AAA------------------AGTATTGGGTCCATTACACACAATAAAAATCTCATAAAATACAATAATACTGAAGCTTTTTCATGGAGTGAGATGATATCAAAAAATTATTTTGCATTGTCATATTTTGATAAAAGA------CAAAAAACTAAAATAGAAGAAGTTTACAATTTCTATAATGAAAACAATGGAAAGTTATTCTCATCTAATAAACTTTTAGATTTAGAGTTAACTAACAATAAAAAAATTCATGAAGTTTGTAAAACACTATCAGTTTATTCATTTTCAGATGACATGATGCAATTTTCTAAAGGGCTTATGGTAGCAGACAGATACATGAAGGAAAAAGATTTTAAAATTTTAACTTGTTCAAATCAAAACATGATAATTCTAGCATTTAAAGGTGATGGTTTAAATACTGGGAAATCAGGTGTTCCTTATGTTGTATTGAACTTGGTTCCTGAA---GACTTGCAAAATAATTTTGCAACAACCTATACAAAAGAATTACTTTGTTTTTTTAAAAAAGACAAATTCTATTTAAATATAATGCGCCCACAGAGACTCAATCAAGTGCGTTTATTGAGCTTGTTCAAAACTCCTAGCAAACTGCCTATATGCTTCTCTCAGTATATTTTGAAATCCACAGAAGTCATGTCTTATTTAGAAACAGTTCCTTTGCAAGACATCAATATATTA------------ACCATGCCTGGTTCTGTAAAAGAACATCTGAAGAATATATTATTTTCATCATCAATTATAAGCACTGTGACAAAACTCGGTAGAATGGGAATATTTGATTTTATGAGGTATGCTGGGTTTTTACCACTTTCTGACTATTCAAATGTTAAAAATTACATTTTAGAAAAATTTGATCCAGACATAAACAATGTCGTTGACATATTTTTTGTAAATGGTATCATAAAATTATTGAATCACATGGAAGGTATCACTCTTAGTAGTAGCATTAATCCATTAACCATAGATCAAGAAGAGGATATGTCAGGAGGAATTAAAAATTTGAATATTAAATGTCCTATAACAAACTCAACATTAAAAACAATTGAAGATTTATATAACAATGTGTATTTGGCTATCTACCTGATGCCAAAATCTCTGCACACTCATGTGCATAATTTAACATCTTTACTCAATGTCCCTGCTGAATGGGAAATTAAATTCAGAAATAAAATGGGCTTTTCTATGTTTGAAGAAGTTTATCCAAAAGAATCAATGTTTGATAATTCTGGTCCTTTTTCTATTGATGGAACACTAAATCTTGTATCATTATCTGATTATTATAGAAGAACGATAGAGAATGTTAGTTTAACTAGATCTAATGTGGAAAATAAAGAAGGTTTTTTATTGCCAGGTTACAAGATATCCACATTAAGTTCCTCTAAAAAATGCTCTAAATCAGAAATA---------------------------------------ATAACTGATGAAACAATATATGATTTTTTAAAC---------AAAGAAAACCTT---TCTTTAGAGAATTTCAAAGAAAAT---------------------GAAATGCATATATTCAAAGGTGTGATCAAATCATATCTGGAAGACCCAAAATCAGTTCAAGATTTTTTGAATTTAGGTTGCAAAAGATCAATTTACATTTTTGAGTTCATTAAAAAGCAATGTGATGGAGAAAATTTAAAGAAAATGAAATTATCAAACAATAAATTTTACCAATTGAGTCATCCTTTGACTGTAGAAACTTATCTAAAAATAAGATATAGTAAA---------------------------------------------------ATGAGCCCAGCTACAGTACTAAAATCGAAAAAAGTTAGTGAAGAACTATATGACATTATTAAAGAATACAACAAAATCACAGAAACTGATCTTAAAAATTTGGAAAACTTA------GAAGGAGGAATAAATGGTCAAAAACACTCATACATGCAGTTATTAGAATTTATAATGTTAAAAACTAAAAACAACATGAATCATACAGATTTTTTAGTTTCTGTTTTTGAAAAAATGCAAAGGACCAAGACAGATAGAGAAATTTATTTAATGAGCATGAAAGTCAAAATGATGTTATATTTTTTAGAGCATACATACAAGCACATAGCACAAAATGATCCATCAGAAGCCATATCAATAAGTGGTGATTATAAAATTAAAACACTTTCAAAATTGTCTATGGAAACTATAACCACATACAATAGTTTGTTAAACAAAGGGTCA---GATGTTAAAATTGCTTTTTTATCTGCTGATCAGTCAAAATGGTCAGCTTCTGATTTAACATATAAATATGTTTTAGCCATTTTAATGAATCCATTATTGACTACAGGTGAATGCAATTTAATGTGTGAATGTTTGATGATGTATGTAAAGTTCAAAAGAGTATGCATTCCTACAGATATATTTATAAATCTTAAACAGAGCCAAGATTATTTTGGAATAACTACAAATTCTTTAAGTGTATTAACAAATAATTTAGAAACAAATTGTTATCCAGTTACCATGAATTGGTTACAAGGTAATTTAAATTATTTGTCATCTGTTTACCATTCTTGTGCTATGCAATGTTATGATAAAACTTTATCAAGAATGAAAGACTATAAATTTTTTGTAAAATGGATAGTGCATTCAGATGATAATGCTACTTCCTTGGTTGCAGAAGGAAACATACCTAACTTACTTAAAGAATTCAAATGCCAAAACTTATCAGAATTTATTTTTAGAACAATAGAATCACATTTCCCCAGTTTTTGCATAACTCTTAACCCCAAAAAAAGTTATGCATCTGAATCAGAAGTGGAATTTATATCAGAAAGAATTATTAATGGGGCTGTAATTCCTTTGTATTGTAGACATTTAGCAAATTGCTGTACAGAATCTTCACATATAAGTTATTTTGGGGATTTGATGTCATTGAGCATACACATAACCATGCTTTTAAGGAAAGGTTGTCCTACAGAACTTATACCATTTTCCTATGCTGCTGTCCAAGTTCAATCATTAAGTATATACTCAATGCTACCAGGAGAGGAAAATGACAGTTTCAAAATAATTAAAGAAATTAATTTCCCTTTGAGC------------AACACAGAACTACCCACATGTGCAGGCGGATGGATGACAGCTCCTGTTGAAATGCTTTCTACACTCGGTCCTTCGGTAAATGATCAAATCATATATTACAACATATTAAAAGATTTTTTAGGAAAAAAAGATTTTGAATCATTGAAAGAATCTTCTTTGAATGAAATTTTTGTTGATAAAAGAGCAGAAGAATTCTCAAAAAAACAAAAAAATAATTGTTTAAATGTAACAGATATGAAAATGAAATGCTTATTGAATATTTTTAAAGCTAGTTTACTTACTGAGAATCAAGACAGTCTAGAAATTGGAGTTAAATTTCAAACAATGGTTAGCCAAATTATTCAATTGCCATCTTATGTCAATGAAAATGCTTTAAACTCATTGTCAAGTTTTAAAGATTTCTGCAAATTGTATCCACATTTAAAAAAGAATTCCAGCTTACTTAAATCATTATCGGAAAATAAA---CCAGATGAATTTGATATAGATATA------GATATAGAAAAAGAATTGGCAACAGATGAAATGAAAGAAGTATATGATAGGATGATAAAGAATCCTGAAACATTTTTGATTGCACCACTAAATGATAGAGATTATATCTTAAATCAGATTTTTACATATAGTAGTCTAAGTAAAAGATATCAATTATCAAATCAGTCAACAGAAAAACTAGCTTTAGATAGAATTCTTAGATCAAAAGCAAGAACTTTCATAGATCCGATATCTATGAAAAAATTGACCTATAAAGAAAACATTACAAACAAACTCAAAAGTATTAAAACAGATCATGTGGATATTTATGGATTGTTAAGAATAACATTAGATTTAGTTTTGAAAGATTTAAACTTTGAAACATCTATGTCACTGCTAGATTCATTACTTCCAAGCATTTCAATACCTAAATTAAATTATAATTTCAGATGGTACATTCCTGAGAAATTACCTCCAATTATAGAAGGATCACCTGGTTTGATAGTCATGACAGGTTGTTATGGAACAGATTATGTCCAATCTTTAGGGCTTAAAAACCTGCCCTTAGATAGTGATTCAATTTATCTTCTTCATGACATTTTTGGGAATTTTTTAAAATATGAAGATGTTGTTACAATAGCACAAAACAAAGAA---AGA---TCTTTTGAGAGCGAAGATTTTATAAAAGCTGATGAATTCAAAAGAAAAGTTATAGCAGTTAATTACATGATTCAATCTCAAAACAGGTTATTGTCTATAGGCACGTGTTTTAATCGGAAAAGTTTCCCATTTTATTCAAAATACAACATGGGTAAAAATGTAGTTACAAACACATTGAGTTTATGGGGAACTATTTATAGCAGACGGAATAACATATATTTTTACTCGCAAATGAAATTCAATATTAATAAAAGTAACAGATTAATAATGAAAAACTCTCGGGATGTAAACTTGTCCCAAATTATAGACACAGCAGTATATATTTCAGATAAATTGCAATCACTTTTCCCTGACTTAAAAATTCAAGAAATAGCTACAATTTTGAAAAATTTAGAATATTCTGGTGTGTGCTTGCATGACTTGATTTTAAATCAGTTGCATAGTGTAAAAAATGCTATAAATAATGTTAGAACAGCCAGCCATGTTGTTTTATCACATAGATCTAAACTCTTAGTTATGAGCAAGTATCTCTCATGGTTGTATAATTTTGATTATATAACAGAAAAAGAATTCAATTATATCAATAGACATATTAGACGGCAAGAAGTTACTTACATTAGGACTGAAGAGCAAGATTCATTTGGAAATTATTTCTCAGGTCAAAATTATAAAATAGGGTTTATGAATAATTCTAATTATTCCTTCTTGTTTTATATAAATGATGTACTATCTATAAAC---TGCATGACACCGTATGAAATAAAA---TCTGAT------ACAGGCTTGTACTTGGAAACACATAAAAATTCAATTCTCAAACTCTTGACTAAATTTATATTTGATAAACATGATACTATAAAATCCAATTACAGTAAAAGTGGCATAATATACCCAGGTCAATATTGCATTAGAATATCTAGTTCAGGAAAATTGGTACCATATGTTAACTCAGGCTTAAAACCAGATCAAATCGATAACATTAAATTATCAGGTAAAGTGAATTGGACTTATGTTAGTGAATTAACTTGGAACATAATGCATGAATCAAAAAACATGAGCTTGAGGAAACCTACAACTGGTGAAAGTTACAATATGACATACAAAAAAATAGAT---CAAATCAATGAGATGCACTACAATTTGATAGAAAAATTCAAAAGCGGCTTATTATTTCGATCAGAAATCAAAGACTTA---GAAGAAGAAATAAATTCTTTTGAAAACCATGATCAGAGAGAATATCTTAAAGAATTTTTAGAAGAAGTAAAATTAATTGCTTTTGAAGGATTGGAAAATTGTAAATCACTTCAAGAGTATCAAGATTATTTAGAAGAAAATGCTTTTTCATCCATAGTGGAAATGCATAAAGATTTTTTAGCTCTTCTTGAACAAGAAGAAAGTGACTCTGGAAAAGAATATATTAATTCTGTTATAAACAAATTAATGATGTATAAAGAATCTGTTGGTTCATTTACAAATGTTTGTTCAATGATTAAATATTCAATGATAAATGAAATCACAGGAAACAGAATACCAAAACCAACAGGTAAAGATTTTTACTTTATAAATTGCATGAAACCAATTATTTGTGATGGCTTTTGGTTATTTGGATTGTTGAAGTTAATTAAAGCAGCTGAAGTTAGTTATAATAATAATTCAGTTTTAAACTTAAAGATTTTTAATGAAGTGAAACCTTCTAAATATTATTCAAAAAACTCTGTA---------------ATTTGGATTAATGCACATTATGATGTTTCTAATGATATCATGCAAGAAACATATGATTACAAGACTATCACTTTAAATGATATTCCTATAACAGATTCTGTTAGAGCAATTTTGGATGAAGAAGGCTTTAAAATTTCTGGTCAGGTTTTGAGTGTTTCTGATAAA---------------TTTGAA------ACT------AAAATAGATGATCCATTTCAAGATGATCTTTTAACATTCGAAGAGATTTCAAAGAAAATGAAAATAATAACCAAAAAACCAGCTCATTTGATACCATCTAACACATTGTTAATAGGAGAATTAATCAAATTTTACATGCTAAGTATAGATGGAGAAATTTATGACCTAGAAGAAATGCTCAGACTTCAGTTCCAACTTCCAACTAGTTCAATAAATAGAATGCAAAAAATTGCTAAAAATATTCCAGCATTGAGAGCACATGGATACATACTTAACCACTAT------GAAAATGAAATAAACCCTTTGTCTGATATTGCATTTTGTTTAGAAGGATTCTTAAAAATGATAAATATAGATGTTGCTAATTCCCAA---GTTTTAGACATTATTTCTCTGCTTAAAAAAATACAAACAGAAAAAGATAGAACAAGATGCTTTAATATGTTAAGTAAGTTAAAAGAATATCTAAGCAAAAACCCACTGTGTCTTAGTGAATCTTGCATGTATAGTAACTTTACATATAAAGAATTG------GTAGTGTTCACTTTAAGATCAAAAGAGTGTTTAGATTCTTCTTGTATTGACTTTAAGAAAGAGCAATGTGTTTTGAAAGGTTTCACAGAATATAATTATTATTATCAGATCGCTGATAGTGAGCCACGGACTATATCTTGCATTTCAGATGATATAAATTCAGTAAATAAATGTGATAAACAAGGATTTTTAATACCTTTGGATTTTAAA---GATATTCCAGTAGTTCCTGTTTTAGCCTTAATGAACAAACGCCATTTAGAAGTTGGTCAGAAATATTTTTATGAAAAAAGCAAAGAAGAAGACACTTATTATATACAGCCAGATAATAAAATAAGCACAGGTATAGTTGCAAAACATTCTGTCAGATTAACAGGTGATTGTTCTATTTCAGAAGTATCTTTAATAAAACCTTATCAGGTTGTTTTGAGTAGTGGAGAAAAATTAATTGGATATGCTATAAAAAAGATAGGTGAACAAAAAGATGTTGTTGTAAACCGTTTAAATGCAAAAATTACAGTTCAACTAGTTCCAGATCAGTTAGACGGAAATCATGTGTTATTATGTGGTGATAAATCTTCACTCTTACCAAAAATTGATGTTACAACAAGAAATTGTATCACAAAGTTTAAGAATTCATCATACATGCAAACCATATGTTCTAAATTTAAGATTTTTAGAGTGTTGATAGTGATGATAATCTTACTCTTTCCTATCACTTGGTTATTATGGAAGACAAAACCATCTTTGTTCTTATGGTATGATCTTTTAAGTCTTATAATGTTTCCTTTATTGTATTTAGTTAACTATCTTTGGATGAAAAATCCTTTAAAATGTAAATCTTGTGGTGGTTTTTATTTTTTGTCTCATAAATGTTCTAAGCGATGTCTTTGCAATCAAGCAAAAAATAGTCCTTCACATATAAAAAATTGTCTTTTGTAC------------------------AAT---------------------------------------------CAA---CCATCTATG---------------------------TCAAAATACCACTTTTTCCAGTTAATATGCAATAGTAAACCAAGTGAATACACTGTAATTTGGATAACTAAATTTGTGATTGGTTTTATTATTTTAAGCTTTATGCCTACCACATTAGCTTCT------------------------GAAAAG------ATGATTACTTGTGTCAATGAATGCCAGGCTATAGTTGGTTGTAATCTTTATCTACCACATTATTTTCAATCTTGTAATTCAGATCTTGCAAATGAAATTTGTGAATGCTTAATAACA---AAGGAT------AATATTAAA---GAAACAGTCAAAGGCAGAAATGGTAAAACTATTTCTGAACTAACAACTTCTAATGATTGTGTAGAAGATGTATCCATATGT---GTTCAGAAAAAGGACATTGGAACTGCTTTAGAACTAATTGCATGCAGACATGGTTGCAAGTTCTATAATATTTTATCTACTAAACCTTTAACTGGTCATGATGTATCATATGATGGTAAAGAGTACATCAAAATGACTATGTCTAATTTGTATTCATTGAGAAGACTTCGAAGTAATTCAATAGAT------------------------------GATATGGCAGATGCTAAAAAAATAGAAAACAATTTAATGACAGATATTAACAGATATGACACTACAGATCACAATGATATAATTCCAGAAACTCAGATGTCAAGGAAATCATTGATCTATGAAACAAAAATAGATGATAAATACAGATATTTGATAGAAGTTGATATTAAAAGTAAAACTGGTTATATATATAATTTAAATGAAGCTAAAAACTCGAATTCAAAACAATTTATTGTTTACATGCATTCAGTAGGAGTGGAATATGAATTGAAATATCTATATACAACAGCTCCAGTATCTACAACTAACACTGATTTTTTGGCTACATGTACTGGAGATTGTGCAAAGTGTAGAACGGAAAGAGGCTCTGCTAATAATCATTTGGATAGCTTCCAAGCTTTTTGCATTGAGCCAACCTCTTATTGGGGTTGCGAAGAATTTGGGTGTTTAGCAATTAATGAAGGTGCTATTTGTGGTAGCTGTAGGAATGTGTTTGATTTATCTCAGTCTATGGAAATTTTTGAAGTTGTTAGAAGTGACGTTGTCTCAGATGTATGTATAAAAGGTTTTTCTGGTTATGAATGCAAAACATACACAGATAGAGTTCCATTTACTACAGATAATATGCAAATAAATATGAATATTGATCTTCATAATGATGGAATATCTATAGGAACAAAAATTGCTTGTGATAAAAATGGTTTTTGCTATAAAGGATCAATAGCTAATCCATATGAT---TCTGCTTTAGTTTTTGGTCATCCGCAGCTGAATAGAGATGGTAAACCTTTGTTCTTCCAAGCTAAAATACCATCAAATTCTATACGCTGGTCTTGTGTAGCAATTGGTCCCAAAAAAGTAGACATTTCTTCTTGTGGTTATCTGACATATCATCAAAAAACAGGATTAGTTTCTTTGAATGAAAATGCTTTCAAAACCAGGAATTTAAATACAATTTATTTAGAAAAAGATTTTGCAGTTGGCAAATTGACTATAATTTTAGATTTGCCCCAACAACTTTTTAAAACTATAACAAAAAAACCAAATTTGTCTCAAAATAATGGGAAGTGTACAGGTTGTTTGCAATGTAACGGAGGGCTTGAATGCTTTGTTTCTGTAATGTCAGATGTTTCTTTCTCTTCAAAATTTTATTGGCCGACTTGCACATTCAAAAATAATGATATTCATTTTATGAAAGGTAAGAATGAGTTAACTTTCCAA---GTTTTTTGTAATAATGATCCTACTAAATTTGCATTATCTATATATCCTGAAGATGACAAAGAATTCTCTGTTGATTTGCATATAGATAATTTGCTCATAAGAGATCAAGAAACTGTAATTGATCACAATGATGAAGCAGCAGATCAAGAACAAAAACATCACTCTGACACATCAAACTATAACTTCTGGGATTGGATAAAATCTCCTTTTAACTGGATAGCTAGTTTTTTTGGGAACTTTTTCGATACAGTAAGAACTATATTAGTAATTATAACCATATGCGTTTTTATCTGGTTGTTGTCTTTAGCTAGTGAAATTTGGAAAGATTATTATAATGAGAAAATA---------AAAAAGAAAGATGGGAGTGGTTCAATGTATTTGTCAAACAATGTGAACAATTCACAAATAAAACAAATAAATAAAAATTCCATGAAAGTGGACAATGGCAAACAAATATTTAACACAAAATCAACATCAATTCTTGGAACATATGAG---------------GAATCAACAATTGATCAATCAGAAGACATAGAAATGAATGATTTGCTGTCTAGAATGGTAGTAGACAAATCTATGCATCTTAGCAATTGGAAAAATGACATGTTAGTTGGTAATAATTCTGAACTTATAAATAAAAAAATCCATTTGAATCCCACTTGGAATAGCAAAAAAATGTATTTGATGTTGTCTAGAGTAATAGTATGGGTTTGCCCAACTGCACCAAACACAAATGGTAAATTAAAGTTAGCTATTGTGGATCCAAATAAAATA---GAAGACAGTGAAAAAGTAATATTGGTAGGTGAATCTGTTTTAGTTGATCCTGTTTGTTTTGTTTTTAGCTTAAATTGGTCATATCATAAAGAAAATAATATCCCAGGGAAATGCCCACAACTACATATCTTATCTAATGAAAAGTATAAAAAAGGATCTTCTTTTGCTGCAATAATGCATTCCTGGACAAAAGAATTTTGTGATTCACCCAGAGCAGATGAAGTTAATATTTGTCAAGTTGTTCCAATATCTAGAGCTATAAGAGTTCAGTCAAAAGCGTTAATTGAAGCATGCAAACTGATAATTCCTAAAGGATCTCATGGAAAGCAAATACAAAAACAAGTTCTAGATCTCACAAAATATTTAGAACAAGCTGCAAAGGATAGTGCATATGGCAATCCCAAAAAGCCTAATGCGGTGTATGACGTTTACAAAGCA---------TATTCTCAGTCCTGTGGTTTCCCAATTTATTTCATTGCCATGTATTCTGACAAAACTTTAAAAACTGCATTCTCTTATGCATTAACCAATAAATTTGAAAATGAAGATTCCATTTTTGAAGAGATG---ACTAAGAGAATGACTTGCAAAATCTTTGATGAGATA---GAACTCCAA------TTAAATTTTAATGAACAGGTTTCAATTATTGATATAAATATACCAAAATTGGATATATCTGGTTCTCCAATTAAAAGTCATTTGAAAGTATATTCA---------AAATTTTTGACTACTACTAAAGGA---------------TATAAACCATTATCATCTTCAGATATTCTTGGA------ATTGATATGAACAGCTTAAAG---CCTTCTGAAGATAGTATTACCATTCTGGAAAAAGCTAATCTGTATACAAAAAGTGTGGATAATTATAAATTATCTGTAAACACTTTTGGTTGTTTT---GGAAGAACTAGCTGTGGATGGTCAGGTTGT---GGTAGATCTGAAGTTGTTGGAACTATAAAGCCAACATAC------ACTTTGGGAGAAATA---CCTAGCAATAGATTCATGGGAAATTTCACATTAAATATGATTGAAGAACTTTCTAAAAAGAATTTAAAAATGGATACTATATTTCATTCTGAACTAGGGACTGAAAAAAGTTATGATTTTGATGTGAAAATAGAACTCAATTTTAAAATAAAAGAAGATTCTTTTAATAAGTGTTACAAAGTTTCTAATGATGATGAACAAAAAAGATATTATTTATTTGTAAGGTCTGTAACTGACACAAACAATCAACGAACTGTT------TTATCAGTTTCGTTATCTTTTAGAAGGAAATTTGAT------------------TACACTCTTCAT------AAAAAATATGTGAAAGAAGGAAAAAAGTATAACCCTTTAAATAGTGTTTTAAATTTGGGTTTAGTTTTTACTAAA---CCAAATGTAATTGATATGGGT---TTGTCTTCAATAATAGTAAAAAAAGCTATTCAAAATCACACACTTCATTCAAAAGAATTCAAAAATTATACT---ACAAAAATCATTGTTGTTTTTACCATAAGAAAT---GAA---CTGCTCCTTGATGCTTTTTTTACAGGAAAAAACAAAGAAATTATTCCATACAAAACCAATAATACACATATAATTTCTTATTCTGAGTTATTACAA---GAATTACCTTGTTTAATTGATAGTTTGTATTATTTGGAATTTATCCAAGAAAGTGGTTGGAAATTTGATTATGGAAATGGAATTGCTTATATTGAAACATTGGAAAATCTGCTGAAATTTAACACT------GAAATTGACGTCGAACAACAGGAC---ACTGGTAATTTTACTTTCTCTGCTTTTTACTCCACTTAT------CAAGATGCT---CCTTTTAATATTACAAATGCTTGCTCTATCATCAGAAATAGAAAGAAAGCTTTTGAAATATCTAAA---ACTGGTGGGTTGATTTACAACAACATGAAAATTGTTGATGGA------------GCATCAGCTACATCAACAGATTTTACTTTCAAAAGACTAGAGACATACTTAAGGGTGAGATTGATTAAT---------GCAGTTAAGAGT------AGCAATGGATCACTAAAAACAATCCAAAAGCTTATGTCCACGGCCCCATTGTTAAGATCTTATGGATTCAAT------ATGAGCTCTACACAAATTTCTGTGAGAATGGGACTGATCATAGGAGGTAATTTACCTCTTTTGGCATCTTGCAAAGGTTTGGAATCTGAAAGCTTTGCACTAGCTTTTTATCAAAATCTTAAAAAAGAGGATCTTGGCATTAAGAAT------TTTAGCACAATCGATCAATTGGCTAAAGTGGCTTTGGTTTTAAAATCCAAAGACTTTGTATTCACTGCTGATGAGAAGAACAAATTGAAGAACTGTTTGAATCTTCTCAAAGAATGTAATCCTGCTAACAAAGCCTCTGTTGCTTTGGATCATTATAAGGATATCTTGGAAATCTGTAACAACATTTTTGAACAA
>AYSV
ATGAATCTTCAAAACGTACACAGCTTCCTAGAGATCACAGGCCCAATTACTGTGTCTTTAAGCGATATCAGGGAGAAATTGATCCTTCTGTCCAACATTATACAGAGAAAGTATAGAGATGGTTCAGAA---------GCGATTTCTTCTGGTCTAAAAGCTATAATGAGCATGTCTTGTGTTATTGATGAAATAGTAGACATGAAAGCTACTTATTACCAGAGCACAATGTCAATAGATCAGAAAGAAATGGAAAAGAAAATATTTATTTTTCTCGATAAATACAAAGAACTAGAATTAATGAGACATGACTTATTTGGAGTCTTAGCTAGTTCAAAATTGCATTTTGCTCCTAAACATAGGCACGATGTTGTAATGAAAGACTGCATTCTGAATTATCTAGAGTATTGTTCAAAAAAAGAG---GATATAAGCAAT---------AAAATAGATAACCTCGACGAGCTGGTTTCTCAACTAGTTTTTCAGCATCAAACCCCAGATAATTATGTAATTTATAAGGAAACAACAGGGGAAAAAGCCTGCCTGATGATATATGATTGGAAAGTATCTGTCGATACTATGACAGAAAATAAAACCTCTGAAAATTATTATACTGGCATATGGAAAACTTTTAAAGACATTAAAGTAAATGGAGAGCCATTCTTAAAAAGATACCCTATCTTTGTCACTATAGTGATATTGCAGCCTATGAACTACATGCCCATAGTAGCTACTACTTGTAGGGTTATTGAAGAAATGAGAAATTCTCCATATCGGACATTTGTAGATAGGAGGAATGCAGCATCTAGAACAAAGCTTATATCAGTCAAAAACCTTAGAGAACTAGCTGGACAGGACGGACCAAGTTTTACCAATTTTTACTCAGAGTGCCAAGCGTTTAAAAACCTTCTAATGTCTAAGATAAGTGACTATATGAACAGGACAGACGAGGTCTTTTTCAGCAATTGGTCCTTTGAATACAAAAACACTACTTTGAAAGACAATCTGATGAGCCAAGATATAATTAAGATCATCAAATCACTACCAAATGATGTTATAAGCAAAGAATTGATGGTGCATTTTATTTTTGGGAATTATGTCTTCCACTCTAAAACCATGAGTGATTTGCACAGAAAAGATAAATTTGATGGGTACAAAACTAACTGCAAATTGATGTGGATCAAGCCAAAGGAAACAGAAGAAAGCTTGAAAGTTTATCTAGAAAATAATGAGCAT---------CTATTTGAAAGTCTGTATGCTAAACATATGGAGAAAATAAAAACAGATATGATATCAAAGAAAAGCCAAGAAAAGGAAATAAAATCTATAGAAGAATCTTTCAACATAAATGCAACAAATTATCAACTAGAATACCCTGGATGTTTCACGAATGACCTACAAGAGACTAAGACAAACTTCTCTGTATGCTGGTCGCCTTCCACAGAGAAATTGGATATAGATGGAATG---AACTTTAACAATAGCATTGTTGAAAACTTCAGAACATGCTTCGATGATGAAGAAGTGCTCATACATAATAAAAGTTATGGAGGGAAATCTAGTCAAGGAGATTTCTCGGGTACTTTATTTAGGTTGGTAAAAACTTGCCTGAAAGATTTAAGCTGTGATACTACAGGCCATAATAAAATAAGAGCAGAAGATGTAATAGATATAAAGGATGGTAGCATTAAAATATCTAGAGCAAGCAAAGAAAAG---TGCTGG---GTTGATATAGGGAAAGTTAAAACCAGGAATGGTAATGAATTCACTCTAGGAGATGGGCCTAGTAAGGAAACTAGATCTAGATTTTTTAAAGGATTAACATTGATGAATATTGATATGGGCAAAAAAAGAAAAAACGAACACAAATTAAAATTGATGGAAAAGCTGAAAATGTCAAGAACTGCCAAT------------------GAAGAGACAATGCTAAAAGAAGGTGAATACGATGTTTCATCTAGC------ACA---GAAATAGTAGATGAACCTGTTGGCTCCATTTCACACAACAAGAAACTCATAAGACATGACAATCCTGATGTGAAGTATTGGTGCAATTCTATGATACAGAGCATGTATGCACTCAATGGTTTTGATATTAGAGAAAAAGAAACTGGGAAAATTAACTCGGTCTATTCAGAATACTGCAATGATCCAAAGAAATACTTTACAAAGGGAAAATTAATTGAAACAGAAATGAATGTATCCATTAATTTACACAAATTATCTCAATCTCTTGCTATATATTCATACAGTGAAGACATGATGCAACTGGCAAAGGGTTTGATGGTTGCAGATAGATTCATGAGGAAAACTGACTTTAAAATACTAACTTGTGCCAACACCAGCATGCTTTGTTTAGCATTTAAAGGAGATGGACTTAATACAGGGAAATCTGGTGTTCCTTACATAACACTGCATAGGGTGCCTGAG---CTGCTTCAACCTCATTTTGCATCGTTGTATACAAAAGAGCTTGTAGTATCATTTAAACATGGTGATTACTTTATAAATATAATGAGACCCCAAAGACTTAATCAAGTCAGATTGCTGAGTTTGTTTAAAGCCCCTAGTAAAGTGCCTATCTGTTTTGCACAGTATTGTCTATTGAGTTCAGAAGTAAAAAAGTGGCTATCTAAAAAA---------AGCATAGACATCTTA------------GAATGCCCTTCAAATGTTGTCTCTTATTTGAAAAACATATTATTTTCATCAGTAGTTATAGGTACAGTAACAAAGCTTAGTAGAATGGGTATATTTGATTTCATGAGATATGCCGGGTTTTTGCCTTTATCAGATTACTCAAACATCAAAGAATATATAGCAGAAAAATTTGATCCAGATATTACTAATGTAGTAGATTGTTATTTTGTTTCAGGAATAAAAAACCTTTTGCTGAAGATGGAAGGAATTAACCTGAGTAATAGCATAAAACCACTGACGATTGATCAAGAAAATGATATGTCTGGAGGTATTGGTGATCTAAATATAATTTGTCCCATAACAGGATCTACTTTAAAAACTATTGAATGCCTGTATAATAATGTTTACTTGGCAATTTACATGATGCCAAAATCTCTTCACACTCACATCCACAACTTAACATCATTGCTGAATGTACCAGCAGAATGGGAAGTAAAATTTAGAGAAAAAATGGGCTTTGGGTTGGATGAAGAAATCACACCAAAAAAAGAAATGTTTAACGATTCTGGTCCTTTTTCAATTGACGGAGCTTTAAATGTGAAAACACTCTTTGATTACTATATCAAAACTGTGGACAATGTCAGCTCAACCAGATCCAATATTGAATCAAAAGAAGATTTTTTATCTACTCCATACAAGATAAAAACCTTGACATCGTCAAAAAAATGCTCTAAAGCAGAAATA---------------------------------------ATAAAAAATTCTGAGATCAAATCATGTTTATCT---------AATTGTTTGGGCAAAGATCCTGAAAAAATCAACGGGAAA---------------------GATGAATATGTTCTGAAAGGGGTGTTAAAATGCTTTGTGGAAGATAAAGATGCACTTAGGAATTTCATGACATTAGAAGAACTTGAAGAGTCTGATTATTTCCACTACTTCAATTCATTGACATCTGGAGAAAATAAAACTTTGATGAAAACTAGTTATGACAAATTTTATCAAAATAGCCATCCTACAACAGTTGAAACATACATTAAAGTCAGATATGGACAT---------------------------------------------------TCTTCCACTACCACTGTGCTGAAGTCAAAAAAAGTGAGTGAAGAACTTTATGATCTTATAAAAGAATATAATAAGATAACCACCTTGGATTTAGATGCTTTAGAAAACCTA------GGTAGAGGATTGTCTGGAAGCAAGATGACCTTTATCCAACTTCTAGAATTTGTTTTAATGAAAACTAGAACAAATGCAGGGAACACCGATTTTTTGGTGTCTGTTTTTGAAAAAATGCAAAGAACCAAAATGGATAGAGAAATTTACCTAATGAGCATGAAAACTAAAATGATGTTATATTTCATAGAACACACATACAAACACATAGCCCAATCCGACCCTTCAGAAGCCATATCCATATCTGGTGATTATAAAATTAAAACATTAGCATCTCTTTCATATGATACTATAACCAATTATAACACAACACTCCAAAAGGGATTA---GAATGTAAGATGGCATTTCTATCTGCAGATCAATCTAAATGGTCTGCATCAGATTTGACTTATAAATATATATTAGCAGTTTTAATGAATCCAGTGCTGACAACAGGTGAGATAAACATGATGTGCGAATGCATACTGATGTATGTCAAGCTTAAAAGAGTTTGTATACCTACAGATGTTTTTCTAAATCTTAAAAGAGGACAATCTACTTATGGATCTTATGGGACTGCCATATCTGCATTAACAAACAACTTAGAAACCAACACTTTCCCTGTATCTATGAATTGGCTACAAGGGAATTTAAACTACTTGTCATCAGTGTATCATTCTTGTGCCATGCTTGGTTATGAAAAAGCATTGAAAACAAATGATGATTTTGAATTCACTGTAAGATGGATGGTTCATTCAGATGATAATGCCACTTCAGTTGTCGTAAAAGGTGATATCTCAAATTTTTTAACTGGTTTTAACAGCGCCAACTTGTCTGAATTCCTTTTTAGAAGCATTCAATCTCATTTCAAAAGCTATTGTATAACACTAAACCCTAAAAAAAGCTATGCATCTGAATCCGAGGTAGAATTTATATCTGAAAGAATAATTAATGGAGCAGTAATACCTCTTTATTGTAGACATTTAGCAAATTGTTGCACAGAATCTTCACACAATAGTTATTTTGATGATCTAATGTCACTTTCTATACACGTAACAATGCTGCTTCGCAAAGGTTGCCCAAATGAACTTATTACATTTGCATACTCTGCTATACAATGCCAAGCTTTAAGCATCTATTCCATGTTACCGGGAGAAGAAAATGATGTTATGGCTATAAGCAAAGAAATAGATTTTCCCTTATTG------------AAAGAAGAAATACCAACTTGTGCAGGAGGTTGGATGAGAGCACCTGTAGAAATGCTATCGATATTAGGTCCATCATCCAATGATCAATATATTTATTACAAGGTTCTGTTAGAGTTTTTTAAACAAAAAGATTTCTCTACTTTAAAAACTCAAGTCAACAGCCTTGGTTTTGTGACATTAAGAATAAATGAGTTGAACAAAAGAGTGATAAATAATCAAGTCACAAAAGAGGATATCAAAATGATATGTTTAGTCAATTTGTTCAAAACCAGCTTGATGTCTGAAGACAGTGACAGCTTGAACATAGGAATCAAATTTCAAACAATGATGACACAAATCATAAAATTACCAAGTTATGTTAGCGAAAGTTCTCTAATGAAGAACTCCAGTTTCCAAGACTTTTGTAAATTGTTTCCAAATCTCAAGAAAAATTCTGATTTGCTAAAATCCTTAAAGAGAGTACAA---GTTGATGAAGATGATATTAATGAGACTTTAGAAGATGACTACATGGTATCAAAAGTGCAAATGGAAGAACTATACAAACACATGTCTAAACATCCTGAGGCACTTCTTATAGCCCCAATGAATGATAAAGATTACATCCTTACTAATCTGTATACATACAGCAGTATCAGTAAGAGAAACCAAATGTCTAATCAATCCACTGAAAAACTGGCTCTAGACAGGATATTGAGATCTAAAGCTAAAACATTCATTGACCCGAATTCAAAACAAATGATGACTTACAAAGAAAATATGTCTTCTAAATTAAAGGAAGTCATGGATAAATCTAAAAATGATTACAAGATCATTTACACTATGGCAGATATGATAACTAAAGACATGAATTTTGAAATGATAATATCTTTAATGGAAAATTCAGTAGCAAATGCATCCATACCTAAAGCTAATTACAATTTTAGATGGTTCATTACAGAAAAAGTTCCTAGCATAATAGAAGGATCACCAGGTTTGATAGTCATGTCAGCAATATATGGAATGGAGTACCTGGTTGATCTTGGTTTGAAAAGACTACCTTTGACAGAAAACTCCATTTGCATACTGCATGATATCTTTGGGAATAGAAAGACCTTTGATGACGTGAAAAAGTATCTTACACCAGATGGT---ACT---GAGCTGAAGACAGAAGAATTCATTCTTGCAGACGATTTAAAAAGGAAAGTTTTGTCTATAAATTATATGATACAATCACAAAATAAACTTCTTTCTCTAAACACATGCTTTTCTAGGAAAAATTTCCCTTTTTATTCAAAATATAATTTAGGGAAAACTTTCATAACTAATGTTTTGGCACTGTGGAGCACAATCTATAGCAGATCCACTAATATCAATTTTTACACAAATTTGAACTTTGTAATCGACAGAAATTCGAGAATGATAGTTTCACTGCAAAGAGACACAAGCTTGGAAAAACTTTTGGACTGCTGTTCATATGTTTCTGATAGAATACAGAGCTTGTTCCCAGATATGAGGATAGAAGATATAAGAAACATTCTCTCCAAATTAAACTTTAACTCGATCAATCTACTCCAAAGAGTTAACTCTGAGTTGAAAACTGTTAAAAGAGCAATATCTCAAATACGGACTGCAAGTCATGTTGTCTTATCATACAGACCTCAACTGATGGCGATGAGCAAATATGCTGCTTGGTTGTATAACTTTGGATACATCGACGAAAGAGAGTTCAAATTTGTTGTAGAACAACTAAGACAAAGTGAAGTTAACTACATTAAAACTGATGAACAAGACACAAGAGGCTACTATGTGTCTGGTATATCATACAAAATAGGAATTAAAACTATACATAACTATGCTCAGTTAGAGATGAAAAATGGAGACATAGCAATACAT---CTGAACTCGCCGTATGAATTCATCAGGGAAGAA------GACAACAGAATGTGGGATACCCATGTAAAGTCAATCTACAAGTTGCTGCAAAAAATGTTGATAGACAAACAAAGTGCTTTAAAAACTTACATAAACATGAAGACTGATATCATGCCAAATGAATTCTGTATACATGAAAGTTCACAAAAAAACTTGCTAATTTATATAAATGAAACAAACAGGGTGGTCACTTTGGACAGAGTCAAATTCAAAGGGAAAGTTAAATACAATTTTGCTAGTAATTTCACATGGTCTTTGATGGAAAACAATTATAACTATATGCTAAGGAGAGCAGGGACAGGCGAGTGCTATTCAGAGCTATACAAGACTGTTGAT---AGTAGTAGCAGTTTGATGGAAAAAATCTTAGAAAATCTAAAAACGAGCCTAACATACAATTCAGAAATGGAAGAGACTATATTTGATGCAGTTGAAGGAATAGAAAATGAAGAAAACAAAGCATTCTTTTTTGATTCCCTAAATCAAATCTATGACCTTGCACACAAAGGTTTGAGAGAATGCAAATCTTCAGAAGAATTTGAGGTATATTTAAAGAAAAATGAATTTGATGATTTGATAAACACCCACACAGAGATGTTGGAGCTCATTTGCCAAGAATTGACTGACACAGAAGCC---AGAATTCAATCAGTAGTAAGTAAATTACGATACTGGTCTGAAAGTTTATCAAATTTTGGCAATCTTTGTGTAATGTTGAAATTTGCTATGGTAAATGATTCTAGAGGGATAAAGACATACAAAGCAAACGGTGCAGACTTCCATTCGCTTTCTTCTAGTGAATCAATTATATGTTCTGATTATGATGTATTTGAAATGTTAAAACTGATAAAAGCATGTGAAGCTTGCCACACAAGTAATTCTACTCTCAATTTGATAGCTTTCAGAGATATTAGAAATAGCAAATATATACCTCCATACAGAAGAAGATTCGGAGGAAGTGTTTATTTCTATTATCCCCTTAGGCTTAACAATGATGTTATGTCGAGACTTTATGAACATAAAACTATATCATTAAGTGATATAGAAATAACAGATTCTGTGAGAGAAATACTGAGACAAAATGGGTTTACAGTAACTGGTTCTGATGTTAAGTTAGGAACAGAC------------ATGTTAGAA---TTGAAT------CCTGTCACTATA------ACAGATGAGCACAGCACTTTTGATAGTGTTTCTAGGCAAATGAGACTTACTAAAAAGAAGAGTTCTTATTTGATACCAGCAAATACATTGTTGCTAGGTGAGCTCATGAAATTTTTGATGCTGTGCATTAAGGGAAATGAGTATGATGTCCAAAAAATGCTTAGTGCTCATTTTGATTTTTCTATTGAAAGAGATGATAGAATGGAGAGTTTAATAAAATCTATAATGACCCTGAGAGCAAGCGGATATGTTCAAAGACATTTTATGAATTCTAAAGAAGAAGAAATATTGTTAGGTGTTGCTACGAGCTTGGAAAATTTCTTAATCTTATCCACTCCTCATGGGGATTTCATAGAG---CCCTTCGATGTGCAGATGCTGATAAAATCCGTTTTTTCAGAGAAAAACAAAAACAAAAAGTTGAAAGTACTTTTAAGGATACGATCATACATATCTGCTAAATTAGATTATTTAAATGATCAGTGTATATACAAGAACACAACAAATATAGAGATCAATGATTTAGTCTTTAGCTCAATAAATCACATAGATAAAGAGATATCATGTGATAGTTTTGATAAAAACAACTGCATTATAAAGGGGGTCAGCAATTTTAATGCTCATTACCAAATAAAAACTTCAAATTCT---ATTTTGTCTTGCTTAACTGATTCTGAAAAGATATTTGATGCTTGTTTGTTTGATCAAGAAATTAAAAGAAAGAGCTTTCTA---AAAATGCCTGTTGTACCAGTTTTAAAGCTTGAGAACAAAAGAGTCCTAGAAATTGGGTCAAAATTCTTTTTTGTAGATTCA---TCAAATGATCCTATTCTAACTGACTCTAAGACAGGTATGTCTGCTCCCACAATCTCAAGACTTTCTGTGAGATTCTCTGGAGATTGTGTCATAGATCAAGTGTCTATGTCATCACCTTACATGATAAAAATCAAAACCACAGAGAAC---ATAGGCTTTTCTGTCAAAAACATAAAAGATCCCCAGTACAGCACTTTCCAAACTGTTTCTGGAGACAGGTCTGTTTATCTTAAAACAGATGAACTTGATGGGAACCATTTCTTTCTTTGTGGAGACAAGTCTAGTTTCATAAAAAAAGTAGATGTGCCTGTTAGAAATTGTGTTTCAAAGTATTCTGACGAACCAAGGAAGATATTTTTCTGTGCTAATTTCTCTTACTTCAAATGGATTTTTGTGTTCCTGGTTATAACTTTCCCAATCACATGGGTCCTCTGGAAAACAAAAAAAGCAATGTCAATATGGTATGATATTGTTGGAATATTGACATATCCTATCTTAATCCTGATAAACTATTTTTGGTTGTACTTTCCTTTTAAATGCAGGGTATGTGGTAGCCTTTCAATTTTTTCTCACACATGTTCGAAATTGTGTGTCTGTAACCAATCGGATTCTTCTAAGGAACATGCAAAAGAGTGTTATCTATTTAAT------------------AAAAAC---------------------------------ACTAAA------GAATGGAAAAGCTTA---------------------------TCTTTAATTGATCATTTCCAATTCACTGTCAACACAAAAGTCAGCTCAGAATTCCTCATATTTATCACAAAAATGCTTTTTGCTGCTTTACTTATTTCTTACATCCCAAGCAGCCTTGCATTATCA---------------------ATGGAG------AAGAACATGTGTGTGGAGAAATGTTATTACAGCAAAGATTTAGAAAGGTTGACTACAGACAAAGATGGTTCTGGGAAAAATGCAATG------GATACTTGCGAATGTGCTATAGGA------GAG------TTAATAACA---GAAACTGTTTAT---AGAGGTGGTACTCCTATATCTAGAGCTACAACTAAAAATGATTGTATTTTATCAGCATCTTCTTGT---TTGACTAGTTTGAAC------CAGGCTAAAAATCTATTTGCTTGCAGAAACGGTTGCAATGCTCTATCTACTCTAGAAAAAATACCTAAGGTCAAATATAGTAAAGGATACAAAGGGTTGGAATAT---CCTGGCAATCTGACTACTCTAAAAATAGCTAACCGACTTAGACAAGGGTTTGTGGAC------------------------------AGTCAGTCTGAGGTGAGGAACCTAGAGACTAAGATCACCAAAGATCTGGAATACTTTAAAAGCCTTAAAGTAGACGATATCCCTCCAGAAAATGTAATGTCAAGACAGTCACTTGTTTTTTCTACAGAAGTCGATGGTAAATACAGATACATGATAGAGATGGATATAAAGAAAGATACTGGATCTATTTACTTGCTAAATGATGATAGTTCACATGTGCCTATAGAATTCATGATTTATGTAAAGAGTGTTGGTGTTGAGTATGATGTTAGATATAAATATTCTACCGCTAAAGTTGATACAACTGTGACTGACTATCTTTCTGTTTGTACTGGGACATGTAAGGATTGCAGGAAGTCAAAA---ACACCTGTTGGACACAATGAT------------TTCTGCATCCAACCAACATCATGGTGGGGATGTGAAGAATTAGGCTGTCTTGCTATAAATGAAGGAGCTATTTGTGGGCACTGCACCAATATTTTTGATCTGAGCACAATAGTCAATGTGTATCAAGTTGTACAAAGCCACATCACTGCAGAAATATGCATTAAATCACTTGATGGGTATAATTGCAAAAAACACACAGATAGAGTGCCTATACAAACTGATCATTATCAGTTGGACATGAGCGTTGATCTCCACAATGATTTCATGAGTACAGATAAGCTTTTTGCTGTAACTAAACAACAAAAGATTCTTACAGGCAGTATATCAGACCTCGGAGACTTCTCGTCAGGTGCCTTTGGACATCCACAGATAACTATAGATGGCTCTCCTCTCTCTGTTCCGGCAACACTGTCTAGAGATCAATTTTCATGGAGCTGTACAGCAGTTGGTTCTAAATCGGTTAATGTAAAACAATGCGGATTGTTTAGCTACAATATGATATATGCTTTAACTCAATCAAAAGATTTTTCCATAATGGATGAAGAAAATAATAAATTGTACATGACTAAAGACTTCCTTGTAGGGAAACTGAAGGTGATTGTAGACATGCCTAAAGAAATGTTTAAGAAGACACCAAGCAAACCAACTTTAAGTGAAACTAAAGTCAGCTGTTCTGGATGTTCTAAGTGTGCTATGGGTTTAGAATGTGATTTAGAATACACCTCAGACACAACTTTCTCTGCTAGGATGATGATGGATAGTTGTTCTTTCAAATCCGACCAAATAGGTAGTTTTATTGGACCAAATAAAAAGAAGATTAAA---GCTTATTGCTCTGATAGCATAAAAGAAAAAACTATAAAATTGGTTCCAGAAGATCAAGAGGATTTAACAACTGAATTAAGGATTGATCAAGTTGAGATAATTGATCAAGATACTATAATAAGTTATGATGACAAAAGCGCTCATGATGAAAATATACATCATTCTGACACAGGAATATCTACATTATGGGATTGGATCAAAGCACCATTCAACTGGGTTGCATCATTCTTTGGGAATTTCTTTGATATCGTCAGGATCATTTTGGTTGTTTTGGCTGTGTCTCTGGGAATTTATATAGTAAGTTACATTTATAATCTGTCTTTCAGTTATTACAAAGAAAAAAGG---------AAAAGGAAATCTGATGACAAACTAGCTTTAAGCAGGAAAGTTACACAAAAAGATGTTGATATCGCTATGAGGAACAAAGCC---TCCACGTTTAATGGAAACCAGTATATCTCTTCTTCTGATTCAACAGTTTTAGGCTCCTATGAA---------------GGTGGTTCTTCCATTGAAACCAGT---------TCAGATGATATCTTGTCTCGATTGATTGTGGAAAAAAGCACTCATCTAAGCAATTGGAAAGATGACTCTCTAGTTGGTAATGGAGAAGAAAAAGTGAGTTGCACTATAAACATTATTCCAACTTGGGATAGCAAAAGAAAATACATGCATTTATCAAGACTAATCGTCTGGGTTGTGCCAACAATACCTGATTCTGCAGGGTTTGTTAAAGCAACTATAATAGACCAGAACAAATTA---ACTCCAAAGGAAAAGCTGATCATAAGCAAGCAGGGCACTCTGGAAAATCCCTTATGCTTTGTTTTCCATCTAAATTGGTCTTTCAATAAAGACAGGAATGTTCCAAAAAGATGCATGCAGCTCAACTTGACAAGTGATGAAAAATATGCTAAAGGAGTTTCTTTTGCTTCTGTTATGTATTCATGGGTAAAAAACTTCTGTGATACAGCTATCGCTTCTGATAGCAACACTTGTGATGTTATACCTATAAATAGAGCCAAAGCAATTAGATCTGCTGCTTTAATAGAAGCTTGTAAACTCATGATCCCGAAAGGAACAACTGGGAAAGCTATAAAAAACCAGATAATATCGTTGCAGAAGATTGCTGAAAAAGTTGCACTGGAATCAAATTACGGGACATCATGTGACTCCAGGTCTAGCAATGACTGTTACAGAGTG---------TTTTCA---GGCCAGGGAACTGTCATCCTAGATGTCTTCATGCACTCTACAATAGGTATCAAACCTGCTTTCAGCATCACCAACCTTGGCAGGAATGAGGATATTAAAGCTAATGAAGCAGAAATTATTGATGAACATCACAACTATGATGTTTTCAACAAATTT---GGTCTTGAT------ATAAGTTTTTGCAACCACTTCTTGGAAATCACTGTTAAAAAACCATCTGTTAAAAACTATGAAACAAAATTCCAAATGCACAATCAAATATTTGAACCCTCAACCCAGCTGCTTAGGCAAGGAATAGGG------------AAAATGACTGAAGAAGATTTTTATGCTAATTCCAAT------CTATCTAAGAATGATCTTTAC---CCTAATGAATGGTTCATAAATGAAGCCAAAAGAAAGAATTTTTTCTTGGCTGATGTATCGGGATTCACTCTAGATTATGGA---TTTTCTGTTATG---GGGAAAACAACATCTTATTGGAAAGAGAGC---ATGGAGAAAACATCTCTGATATCTGTTAAGCAAAAATCC------ATGAACAATCCTTTGGTTCCCACCAACAGGCTATTATCTGCTTCCACTATAAAAGCAGTTGAAATTGCTTCCCAGATTGCTTTTGATAAAACAACCATACTTGCAGTCAAGCAGAGTTTAAACTCTGATCTAAAAACTCAATTTAGGATCTCCCTTCCAGGTGAGTATAATGAAGCTGCTATAGCAAGGACATTCTTAATCAACCAGGGGAGGAAAGGCCAATATATTTGCATCTATGCAAAGACTGTAATGGACAAATCAAATGAAAGAACTACT------TTGATAATTAAAATAGTAACTCAAAACAGGCCAGGCGAGTAT---------GTTTCCATGTTGCTT------CCCAAAGATCATTCTGATTGCAGAAAG------------------GTCATTGGAGCTAGTTTTGGGATTGTGGAG---CAGAAGCTTACTGATCCTAAT---TATAATAAAATCATTGCCAATGAGCTGCTTTCTGTCCATACTAAATTTGCTTTGAAGATATCTAAGATACTA---AAAAAACCAGTTGTTGTTTATAAGATTTATGAAAAAGAG---TTGTTCTCTAAAAAGATGGAAATAGAA---GGTAGGACATTCAACTACCAAGAAGATGTTGACGGTAATGTTTATTTTCTGTCAGCAACTTTA---GCCATCTTACCTCTATCTGTTTCAGTTCTGTCTTATTTGGATTCAGCATCGCCATCTTGCTGGAAAGAATCCAGAGGCTTAGGCCATTTCACTGTTGAAAACATTACTAAGCTTCTTGCAGGTGGCGAA---GTTGATGTAGAGATAGAGGCCGCTGAA---CCAACTGGATTCAGTTTTTTGAAGTTCTTTTCAGATAAT------TCAGATGTG---AAAATGACTTTCAATAATGGTTTCACTATCTTAAGAAACCGAGCAGCTATTTACACAGCAGTGAAA---ACAGGCAAATATAAATTCCAAGGAAAACCGATTATTGCGCCT---AGTTCTACTGTAACTGCCGGACACACTGATTGGACCTTTAGAAGACTGGAAGGATACATTCGAGGGAAAATGTTTATA---------CTTCTGACTAAAGCAAAATCTGAA---GAAAAGCAGGCAATGTATAACAAGCTTACAGAACTTCCTATGGTCAGTGCATACGGATTAAAGCCTGCTGAAAAGTATGACATAGATACAGCTAGAATCATGCTAACTCTTGGAGGTCCTCTACCTCTGATGGCGAGCTTAGAAAAATTTGCAGCAGTTGCATTCCCTATAGCCTACTTTCAAAATGTAAAGAAAGAAGCCTTAGGCATAAATAAG------TTTTCCACATATGAGCAGCTTTGCAAAGTTGCTAGAGTTATGTCAAGCAGAGGATTCACTTTTGACAAAGTTCACAAAGAAATCTTTGATAAAACTCTAGAAATCTTGAAAAACTGCACTCCAGGAACAGCAGGTGCTGCATCATTGAACAAGTTCAAAGAGGAGCTCCAAGCTCTTGAAGGCATGTTTGGTAAA
>MYSV
ATGAACATTCAAACGATAAACAGTTTCCTAGATATTTCAGGAGAAGTTACTGTCTATTTACAGAATATTAAAGATGAACTGCTGCGAATGTCAAACACTATACAAAGGAAATTCCCTGATGGTAATGAG---------ACCATAGAAGCAGGATTAAACTCAATAATGTCAATGAGCCATATCTTGGACAAGATAGAAGAAATGAAATCTTCGTACCACCAGAGTACATCTTCAATCGATCAAAAAGAAATGAGTGACCAAATATCTCTGTTTCTGGATAAATATAAAGAATTAGAGCTCATGCGCCATGACCTTTTTGGAGTTCTGGCAAGTACCAGGCTTCATTTTGCCCCTAAGTACAGACATGATGTTTACCTTAAAGAGTGCATTATAGATTACCTAGAATACTGCCATAAAAAGGCA---TCTATAAGAAAT---------ACCATAACCGATCTTGACAGCCTGTTGGAAACTTTGGTTTTCCAACATCTAACTCCAGACAATTATACAATATATAAGGAGACTAATGGTGAAAAGGCCTGCTTGATGATTTATGATTGGAAAGTGTCTATAGATGCAATGACAGAATCAAAAACGTCAGAGAATTATTACACAAGTGTTTGGAGAACGTTTAAAGACATCAAAATAGATGACGAGCCGTTTTTGGAAAGACATCCAATTTTTATTACAATAGTTATATTAAACCCAACTGGTCCCATGAACATCACTGTAACCACTTGCAGAGTGATTCAAGATTTCAAGCAGTCACCATATAAAACATTCCCTGGAAGAAAAAAAGCTGCAAATTTATCTAAACTTATTTCAGTTAACACATTAAGGCAAATAACAGGACATGCTTCAGAGTGCTTCAGTCGATTTTACGCAGAAACTCAAACTTTCAAGAATTTATTGCTGTCCAGAGTAGGTGATTATATGAATCGATCTAATGAAGTCTTTTTTAGCCACTGGTCTCATGAGTACAAGAAAACCAATCTATCAAATAATCAAATGTCAAAAGATGTGATAGATATTATAAATTCATTAAAAAATCCGAAAATTTGCAAAGAATTGATTATCAACTTCATTTTCGGTAATTACGTTTTATTTAGAAATACAATGAGTGATCTCCATGCTAAAGACAGATTTGAGGGATATAAAAGCCATTGTGAAATGTTTGGAGTGGTTCCTGCGGAAAATGAAGAAGAATTGAAAGATTATCTAGAAGCTAATGATGAT---------CTACTATCTGAGCTTTATGACGACCATTTGACGAAGATAAAAAAAGATGTGGTATCTAAAAAAGAAAAAGAAGTGCAAATAGAAAGCATTGAAGATGCTTTCAATATGAATGCTGAAGATTATGCGAGGGAATATCCTGGGTGTTTCACAAATAATCTTCAAGAGACGAAAACAAATTTTTCCGTTTGTTGGTCACCATCGACAGATGATCTAATAATGGAGGAGATG---AACTACAACAATGCTATCATTGACTCCTTCAGGAAGTCGTTTTTGGAAGAATTCCGTCTGATATTTAACAAGCCTTATAATGGTATAGCTGCAGATCACCATTTTGGGAACTCTCTCTTTGATTTGGTCAGAACATGTTTAGTTGATCTGAGTACAGATACTACGGGCCAAGACAAAATCACATTAGAGGATGTGGTTGATGTAAAAGATGGAAGCATACAGGTCCAAAGACCAGAAAAATCTAAG---ATTTGG---AAGAATGTAAATGGTGTGACTACAAGGAATGGGAATGAATTCTCAATCTCTCAGTCAACATCTAGCACAGCGAAGAAATTATTCTTCAAGGGACTGACTCTAATGAATATTGGCATGGGGAAGAAAAAGAAAGCTGATTGCAAAGATGAATTAAAGAGCAAGTTGCAGCAGCTTAAGCTCACTAAA---------------------------GAAGCTGAAGGAGGGGAATATGACATCTCTAAAAGT------GAA---ACAATACTTAATACAAGCTTGAAAGCTGTTACACATCAGAAGAAGTTGATCAGACATGACAATCCAGATGTTGATTATTATTGCAAATCCATGATAGAATCCATGTATGTGCTTCACGGTTTAGACAGTAGAAAGAAGAATGAAGGGAAAATCAGCTCTGTCTACAATGAATACTGTAAGAATCCAGAGGAGATTTTTACTAAAGGAAATCTCATCGAGACAGAAACAATTATCGCTAAAAATATACATGCCGTCGCATCAGAATTGTCGGTTTATTCTTACAGTGAAGACATGATGCAGATTGCTAAGGGCGTCATGGTTGCTGATAGGTTCATGAAAAAGACAGATTTCAAAATACTCACTTGTGCTAACACCAGCATGATCTGTTTAGCATTTAAAGGTGATGGGATAAATACAGGAAAGTCAGGAGTCCCTTATATAACACTGCACAAGGTGGAAAAA---GAGATTCAGCCATATTTTGCATCATTGTACACTAAAGAACTGGTGGTTTCTTTCTTAGTTGATGGATATTACATAAATATAATGAGACCTCAGAGATTAAATCAAGTTAGACTATTAAGCCTCTTCAAAGCACCAAGCAAGGTTCCTATTCTATTTTCTCAGTACTCTCTTTTAAGCAGTGAAATTAAATCATGGCTGAATAAGCCA---------TCTGTAAATGTATTT------------GAATGCCCTGAAAACAAGATTCACAATATGCAGAAAATTCTATTTTCTTCTGTGATCATAGGCACAGTCACAAAATTGAGTCGCATGGGTATCTTTGATTTCATGAGGTATGCTGGGTTTCTCCCTTTATCTGACTACTCCAACATAAAAGAATATATAGCAGAGAAATTTGACCCTGACATAACTAATGTTGTTGATTGTTTCTTTGTTGCAGGAATAAAAAGCCTCCTTCTAAAGATGGAGGAAATAAATTTGAGTAACAGCATCAAACCGTTGACTATAGATCAAGAAAACGATATGTCAGGAGGTATAAATGACTTGAATATAACTTGCCCTATAACAGGCTCCACCCTCAAGACAATAGAGTGTCTTTACAACAATGTATATTTGGCAATTTATATGATGCCTAAATCTTTGCACACTCATGTTCATAATTTAACAACATTACTGAGTGTGCCTGCAGAGTGGGAAATAAAGTTCAGAGAAAGAATGGGATTCAAGATAAATGAAGAGATTGTACCTAAAGAAGACATGTTTAATGATTCCGGTCCATTCTCTATAAATGGTGTTTTAAACATTAAAACACTTTTTGACTACTACAGAAAGAATATAGACAATGTTGCTAGTTGTCGATCAAACATCGAAGACAAAGAAGATTTCTTATCTGTTCCATATAAGATAAAAACCCTAACATCATCCAAGAAATGCTCTAAATCAGACATT---------------------------------------ATAAAAAACTCAGAGATAGCAACTGCTTTGAAA---------GATGTCTATGGAAAAGACCCAAGTACAATAAAGGGAAAT---------------------AATTTGTATATTCTTAAAGGAGTTTTAAAATGCTTCAGTGAAGATAGGGAATCTGTTCAGACATTCTTGGAAGTGGAAAACATGAACGTTAAAAACTATATACATTTTTTTGCTAACATATTATCTGGAGATGATAAAGTTACCATGAAAACAAGTTCAGAGAAGTTCTATTATAAGAGCCATCCTTTGACTGTAGAATCATACATGAAAGTTAGATATGGCCAT---------------------------------------------------CTAAAAACAACCACAGTCTTGAAGTCAAAAAAAGTAAGTGAGGAATTATATGATCTTATTAAAGAATTCAACAAAATCATGGAGGTAGATCTAGAGTCCTTAGAAAAGCTT------GGAAGAGGCCTAGATGGAAATAGAACTACTTTTATGCAACTTTTGGAGTTCATAATGCTTAAAACTAGGGCAAATGCTGGAAATACTAACTTCCTTGTTTCTGTTTTTGAGAAGATGCAGAGAACGAAGATGGACAGAGAAATTTACCTGATGAGCATGAAGACTAAAATGATGCTATACTTCATCGAACATACATACAAGCATATAGCTCAATCTGATCCATCTGAGGCTATTTCAATATCAGGCGATTACAAGATTAAAAATTTAGCCTCTTTATCATATGATACTATCACTAATTATAACACATCACTCCAGAAGAATTTG---GAATGTAAGATGGCATTTCTTTCTGCAGACCAGTCTAAGTGGTCTGCTTCAGACTTAACATATAAATATATACTGGCTGTTCTTATGAACCCTATATTGACAACTGGAGAGATAAATTTGATGTGCGAATGCATTTTAATGTACATTAAGCTCAAACGAGTGTGCATTCCAACAGATATCTTTTTGAATCTGAAACGTGGTCAAAAAGAGTATGGATCATATGGAACGGCATTATCAGTTCTGACAGATAATCTAGAGACTAACACATTTCCAGTGTCTATGAACTGGCTGCAAGGGAATCTGAATTATTTGTCATCAGTTTACCATTCCTGTGCTATGCTAGGTTATGAGAAGGCCATGAAGAGAAATAAAGATTATGACTTTACTATTAGGTGGATGGTGCACTCAGATGACAATGCAACATCAATTGTTGCTAGAGGTGACATAAAAAATCTATTACAGAGTTTTAAATGTGGCAGTATGTCAGAGCTACTATTTAGAACAATACAGTCCCATTTTAAGAGCTATTGTATCACATTAAATCCTAAAAAGAGTTATGCTTCAGAGTCTGAGGTGGAGTTTATTTCAGAAAGAATTATTAATGGTGCTGTCATCCCACTGTATTGCCGTCATTTGGCAAACTGCAGCACAGAGAGCTCGCATAATAGTTATTTTGATGACTTAATGTCATTGTCCACACATGTGACTATGCTTCTTAGAAAAGGTTGTCCAAATGAATTGATCTCATTTGCATATTCAGCAATCCAGGTTCAATCGCTCAGCATTTACTCTATGTTACCTGGAGAAGTGAATGACATAAATTCTATAATCAAAGATATAGAATTTCCTTTAAGT------------AAGAAGGAAATACCCACTTGTGCTGGTGGATGGATGCATGCACCTGTTGAATTGATGTCTATACTGGGTCCGTCGTCAAATGATCAATTAATTTACTACAAAATCATTCTAGAGTTTTTTGATTTGAAAGATTTTAGTACCTTAAAAAAGAACATTGATTCATTAGGTTATGTTACATATAGAATAAATGATTTATTCAAAAGAATCAATAACAATAATCTGACCTCAGCTGATAGGAAAATGATATGCATGGTGAACTTGTTTAAGACTAGTTTGATGTCTGAAGATTGCGACAGCTTGAGCATAGGGATGAAATTCCAATCCATGATCACTCAGATAATTAAATTGCCAAGTTTCGTGAGTGAAAGCTCATTGATGAAGAATTCTAGCTTCCAGGATTTTTGTAGGATTTTCCCAAACCTTAGAAAAAATTCTGAGATATTGGATGGACTTAACTACACAACT---GCTGGTGAAATGGATATAGATGAG---CGGAATGAGTCAAAGTTCTTATCATCACTGCAATTGGATGAGTTAAGTAAGCACATGGCAACTCACCCTGAAGCATATTTGATCTCCCCCATGAACGATAAAGACTACATTTTAACAAATTTATATGCGTACAGTAGTGTTAGTAAAAGGAATCAAATGTCAAACCAATCAACAGAAAAATTAGCTTTAGACAGGATTTTAAGATCTAAAGCCAAGACTTTTCTCGATCCTGATTTGAAAGAGATGGTTACATATAGAGAAAACATGTTGTTGAAAATGAAGCAAATCATGAGCACGGAAGGAAATGATTTCAAGATAATTAACACCATCTCTAAGCTGATGGTCAGAGATATGAACTTTGAAATGATCATTTCTTTAATGGAAAATGTGGTAGCTAATGCTTCTATACCCAAAGCCAACTATAATTTTAGATGGTTTATAACAGAGAAAGTCCCCAGTGTCATAGAAGGTTCACCTGGGCTGATTGTAATGTCTGCAGTTTACGGGATGGATTATTTGGTCAATCTGGGCTTAAAGAAACTGCCGCTAACTGAAACATCTATATCAATCCTACATGACATATTTGGAGCTAAAAAAACATTTGATGATGTGAAAAACTGCCTTAGTGGAGGACCT---GAT---GAAATGAAAACTGATGAGTTCAGAATCTCATCCAAGTTGAAACAGACTGTCATGAGCATTAACTACATGATCCAGTCACAGAACAAACTCTTATCCATCAACACTTGCTTCTCTAGGAAGAACTTCCCATTTTATTCAAAGTATAACTTAGGGAAAACATTTATAACTAATGTTTTAGCTATATGGAGTACTATATACAGTAGGTTGACCAATATTAATTTCTACACTAACTTGAATTTTGTTATAGATAGGAGTTCCAGATTGATTGTATCCCTGCAAAGAGACATGAATTTAGAGAAGCTTATAGATTGTTGTGCTTATGTTTCAGACAGAATACAGAGTTTATTTCCAGATATTACAGTGGAAGCTATACAAGAGATACTTAATAGATTAAACTTCAATGGGGTAGACTTAATCAGGAAAATGAAATCAGAAATCAATGAGGTGAAAAGAGCTATTAATAATATAAAAACATCTAGCCATGTCACACTATCTTTTAGACCTCAAATGATTGCTATGAGTCGTCATGCAGCATGGCTTTATAACTTCGGTTACATCAACGAAAAAGAATTCAAGTTTGTCATAGATCAAATAAGACAGAGTGAAGTGCACTACATCAAGACTGATGAGCAAGATGCCCGGGGATACTATGTTTCAGGCCATTCATACAAAATAGGTATAAAAACCAGATACAATTATGTTCAATTGGCCATGACCAACCAAGACATACAAATTCAA---TTGCATTCACCTTATGAGTATAAGAGAGAAGAG------GATGGAAAAATCTGGGAAGTTCATGTTAAGTCCATTTACAAGCTGCTGCAGAAACTGTTGTCTGATAAACAAAGTGTTTTGAAAACCTTTCTTAGCATGAGAGGCGATCTATTGCCCAATGAATTCTGTATCCACGAAAGCTCTAACAGGACACTATTAATATTAATGAATGACACATCAAAACCAATGAAAATAGAGAGAATGAAGTCAAAGGCAGTGTCAACTACCTTTACACATCTGATTTTTTCTTGGGATCTAATGGATAATCAGTCAAAATACCAACTAAGAAAAGCTTTGACAGGAGAATGTTATAGTGGGCTTTACAAGACTATAGAT---GATAGTGATGAATTTGTGAAAGTGATTTTAAACAATTTAAAACAAAGCTTGGAGTGTGGAGAAGAAATGGACAGTATAGTAGAAAAGGTGTTGGATGGGATTGATGACGAGGAAAGCATTGATTTGATAAAGAATTCTGTTGAGCAAATCCATGATGTAGCAATCAGAGGCTTGACCGAATGCAAAACATCTGAAGAGTTCGAGAACTATTTAAGAGATGAAGAGTTCCAAGATCTTGTTGACTTTCAGGTAAGTCTCCTCCAGCAAATCATCGACGAAAAACATGGTATAGATTCT---AGAATTGAGAGAGCAGTGCAGCAACTTACAAGTTGGACCAACAGTTTGTCAAGATTCAAGGATATTTGTACAATGTTGAAATTCTCTATGGTTAACGACTCTAAAGGAATTAGAACGTATAAAGCTACTGGGTCTGATTTTAATTCTTTATCTGCTAGTGAAATTATGACGTCAGATGGCTATGACCTGTTCGAAATGTTGAAGCTGATAAAAGCGTGTGAAGCTTGCCATTCGAGCAATTCTATTTTGAATTTAATGGCATTTAAAAACATCAAAAACAAAAAGTTCATACCCAGCCACAGGAGATTCAGATCCCACACAGTCCATTTTGATTTCTATTTAATACTGAATAATGAAGTTATGAGTAATTTTTATGAATATAAAACTGTTTCATTGCAAGATGTGAAGATATCTAACCACGTCAAAGAAGTTATGAGCAACCATGGATTTACTATCACAGGACATGTTATGAAGTTAGATGAAAGT------------GGGTTGGAA---TTAAAC------CCAGTGGAAATA------GTTGATGATTCTTCCACATATGATAAAGTTGCCAAACAGATGAGAGTGACAAAGAAAAAAAGTGCTCATTTGATACCTGCAAATACTTTACTTCTGGGAGAACTCATGAAATTTTTAATGCTTTGTGTCAACGGTGAAGAACATGATATCATGAAATTGCTCAGAAGTCATTTTGAAATGAGGCCCTTCAGGGAAAATAGGTTACTGAGCATACAAGATGCAATAATGACTTGCAGGATTAGCGGTTGTGTCCAACAGCATTTTTTAAATGATAAAAAAGAGATACTTCTCTTAGGAGTTGCAGACAGCCTTGAAAATTTCATTAATCTGGCTATTCCAGATCACCCTTTTGTGGAG---CCGTTTAAAGCAGACCTCTTAGTGCGTAAAGCTCTAAATGAGAAGGATGCTAATAGAAAATATGAAATCTTAGAAAATATCAGAAACTGCATGACATCAGATGTGGATTTCTTAACAGAGAAATGCCTATATTCTAACTCAACTAATGAAGAAATCAATGCATTGATTTTTAATGCTGTTAGCAAGATAGATTCAGAAATGATTTGTACCATTTTTGATAAAAAGAGCTGCATGATAAAGGGGGTTAGCAATTTCAACGCTTATTACCAAATTGATGATGGTAACACA---ATAACTTCTTGCATAACAGAGTCTTCTAGCATTTTTGAAACATGCTTGCATGGAAAAGAAATAAAAAAAGTGGTTTTCAAA---ACTTACCCTGTGGCCCCTGTGATGAAGCTGCAAAGTAAAAAACTACTTGAAATTGGAACCAAATTCTTTTTTGTGGATGAT---CACAGCAATCCTATCAACATAGATCCAGCATCAAAGATGGTATCTGCTAATGTGGCAAGATTGTCTGTTAGATTATCAGGTGACTGTAAAATTAACCAAGCTTTAATGGTAGCCCCCTATCAGGTTTCTCTAAAAGCAACTGAGAAC---ATTGGAGTTGTTGTCAAGAATATAAAAGATTTGAATCCATCTTCAGTAAGAGAAGTTATTGGTGAACCTACAATCAACTTCAGACCTGATGAACTTGATGGAAATCACTTCTTGCTTTGTGGTGATAAATCTAGCTTGATATCCAAAGTTAATGTTCCTGTCAGAAATTGTGTTTCGAAGTTTTCAGACGAACCCAAAAAGATATTCTTCTGTACCAACTTCCAGTATTTTAGATGGATTTTCATTCTGCTTATAATTTCATTCCCAATCAATTGGCTTATATGGAGAACAAGGAATTCATTAAGCATCTGGTATGATATTATGGGCATAGTGATATATCCAATCCTTTGGCTGCTCAATTGGTTGTGGAAGTATTTCCCTTTCCAATGCAGAATATGTGGGTGCTTCTCTCTTGCCATTCATAATTGTTCTAATGAATGTGTCTGCAATCAAGGGAAGTCTTCCAGAGACCATCTCCAAGACTGCTACATCATCGGT------------------GACCAG---------------------------------AAAGGC------AAGTGGAAAGACCTT---------------------------AAAGTGATCCAACAGTTCCAACTCATTATAAACACTAAAATAAGTGTAAATGCGATGGTAATGGTTACAAAATTGATTATTGCATCTATATTAATATCATTTTTACCATCTAGTCTGGCAGCA------------------------AGCAAA------ACTTCATTGTGCGTTGATAAGTGTAGGTACAATACGGATCTAAGCGCTCTTACAATAGATAGAGGTCCAATGACAGGCAATGGTCTA------GAGACATGTGAATGCTCTATTGGG------CTA------ACGATAACC---GAAACTATCTAC---AGAGACGGTGTAGTTGTTTCTAAGAGAACAAAGGAGAATGATTGCATGTATGGTAGCTATGCTTGT---CAGTATGCAGAAAAT------CACATTCAAAATCTCTTTGCTTGCAGAAATGGTTGCAATGCTTTGAAATCACTGAAAGACATACCTACCACAAACTTCAACAGATTGTACAGTGGTTCAGAGTTT---AAAAGTAATTTAACCAAGCTGAAATTGGCTAACAGATTAAGGAATGGGTTCGTAGAC------------------------------AGTTTTAAAGAAGCCCAGGCTTTAGAGAGTGAGTCTTTACGAGAGTATATGTTCTATAACTCCTTGAAAATAGAAGACATACCACCAGAGAATCTTATGCCTCGACAGTCTCTAGTGTTTTCCACAGAAATTGATGGAAAGTACCGCTATATGATAGAAATGGACATTAAATCTAACACAGGATCAATTTTCCTGCTCAACGATGATTCCACCCATCTGCCGATGGAGTTTTTGATATATGTTAAGAGTGTTGGAGTTGAGTACAGCGTAAGATACAAGTATTCTACCTCTAAGATAGAGACCACAATAGCAGATTATCTAGTAACATGCACAGGATCATGCAATGACTGTTTTAACCAGAAA---CCTAAGGTTGGGAAACTAGAC------------TTTTGCGTCACTCCAACTTCTTGGTGGGGTTGTGAAGAACTTGGATGTCTTGCCATAAATGAAGGATCTATATGTGGCCATTGCACTAATATATATGATTTATCTACTTTAGTGAATATATACCAAGTGGTGGAGAGTCATGTTACAGCAGAAGTGTGTATTAAGTCAGTTGATGGATATAATTGTAAAAAACACACAGATAGAACTCCTATTCAGACCGATCACTACCAACTGGATATGACAGTTGATCTGCATAATGATTACATGAGTGTGGACAAACTCTTTGCAGTAGATAAACAGATGAAGGTGTACACCGGCAACATAGCAGATCTAGGGGAATTCTCATCTAGCTCGTTCGGACATCCTCAGATAACAATTGATGGAAATCCACTCTCTGTTTTATCTTCTTTGTCTGCTAATGACTTTACATGGAGCTGTTCAGCAATTGGAGAAAAGAAAATCAATATAAAGCAATGTGGATTGATGACATACAGTTTGTTTTATACTTTAGAATCTTCAAAAGGGAAAACCACATTAAATGTAGATGAAAACAAACTTTATATGTCAAAGGATTTTTTAGCCGGGAAATTGAAAGTGATTGTGGACATGCCAAAAGAAATGTTCAAGAAAATACCAAAAAAACCCATATTGTCAGATTCAAAGATTTCATGTTCTGGTTGTATTCAATGTGCAATGGGGATAGATTGCAATATCTCGTACACATCAGACACTACTTTCTCTGCGCGACTAGTTGCAGACTCTTGCTCTTTTAAATCAGATCAAATTGGAACATTCTTAGGATCCAACAAAAACAGAATCAAG---ATGTATTGTTCTAAACCTATTGAAGAACAATTTGTACGGCTAGTACCTGAAGACCAGAGCGATTTAACAGTGAGAATACCCATAGATGATTTTGTACCTGTTGACCAAGACACAATAATACATATAGATGATAAAAGTGCACATGATGAGAACAAACATCACTCTGACACATCGTTGGCTACTTTCTGGGACTGGGTCAAAGCACCATTTAATTGGGTTGCATCATTCTTTGGAGCATTCTTTGATATCGTCAGAATTATATTGGTCGTTATCGTTGTGGGGTTCAGCATTTACATGTTAAATTCCATTTACAAACTATCACTGTCCTACTACAAAGAACACAGA---------AAGAAAAGAGAGAATAATAAGAGTTACTTAAGTAGACAGGTCTCACAGGTCGATGTAGAAGCAGCAATGAAAAGCAAAGCT---ATGACAGCGAATGGTAAGCAATATATCTCTACTATTGACCCATGTTTGCTAGGATCATATAAT---------------AAAGATAAAAACATTGACTCTAGC---------TCTGATGACATTCTATCCAGACTTGTTATAGAGCGAAGTACCCATTTAAGTAGTTGGAAGAACGATTCCTTAGTTGGGAACGGTGAAAAGAAAGTAACTTTTGTTGCCAACTTGATACCAACTTGGAACAGTAATAAGAAATTCATGCATCTCTCAAGACTTATCGTCTGGGTTGTTCCAACTATACCTAATCCCAAAGGATTTGTTAAAGCAACGTTAGTTGATCAAAATAAGACT---ACAATTGACGAGAAGATAATTGTCAGTGGTCAATCATCACTTACAGATCCAATGTGTTTTATTTTCCATTTAAGTTGGTCGATACCTAAAGAGAGAAACACTTTAAAGCAATGTACTCAATTGATCTTCACTAGCAATGAAAAATACACTGAAGGGATAAGTTTCGCTTCTGTTATGTATGCCTGGGCAAAGAATTTCTGTGATACTCCTATTGCAGCTGAGTCAACCACGTGTGATGTTATCCCAATAAATAGAGCTAAAGTGATCAGATCAGCTGCTTTAATAGAAGCATGCAAACTCTTGGTACCTAAAGGGACTAGTGGGAAGCAGATAACAAATCAGATCAAGCAGCTGCAAAAGATTGCAGAAAAATGTGCAATGGAGAAAGCATATGGTTCA---AAGGATAAAAAAGCTGTAAATGACTGTTATGCTGTA---------TTCAAT---GGTGAAGGCACAAACATTTTAAATCTATTCATGCATAGCAATTCTGGAGTTAAGTCAGCATTTAGCATAAATGAGCTGGGAAGAAATGAAGATATGAAGATTCAGGAAGCTGAAACATTGACTACATTGCATGATCAGAAATTTTTTGATCATTTT---GGTCTTGAC------ATCATCTTCTGTGGTCATGTTTTGAATGTCATTGTGAGGAAACACGATGTCAGCAACATTGGATGCAAGTTCTCTCAGCATAATCTGATCTTCTGTCCTAATGAAGAAACATTGGATTTCACTCCAACAGACAAAGGTTTATCTCTCTCTGAAGAAGAATTCTTCAAAGCAACTAAA------ATCACGTCTGAAGACTTCCAC---CCTCAGGGATGGTGTATTGAAGAATGCAAAAAGAATAGGTTCACCGTTGCTGAAACATCATGTCTAGAACTGAATTATGGA---TCTCCTGTCATG---GGGAAAACAGTTGCATATTGGAGAGAGAAC---ATTTCTGGTGAGAAATTGGTGACTGTAAAACCAAAATGT------ATCAATGTTCCTACCGCTCTTCCCAACAGATTGTTGCCTTCGTCCACTGTGAAAGCAATACAAATTGGATCAGAACTTGCAAAGCAAGCTACAGTAGTTCTATCTGCGCGTCAGTCTTTGAGCCAGGATCTGAAGTCACAATATAGGGTGACTTTCCCTGGTGTTCTTGAAGATCTAGCTTATTCAAGATCTTACCTGGTCCCTTTTGGAGCAAAGAACAGAATAATAAGATTTGATTCTAGAACAATAAGTGATAGAGAAAATGAGCAGACCACC------TTGATCTTAAAAACTTCCACCAAGACAATCGAATCA---------------AATTTCATCAACAGG------GCCCAAGAGCACAAAAATTGCATTAAA------------------AGTATTGGTGAAAGGCTTGGACTTGTTGAT---TTCATTGTGAGCGAGCCTAAT---TACAGCCAGATCATTGCTTCTGATTTCTTGAGACTTCAGACTGTCCTCTCACTTAGAGTGTCAAAGCATTTC---AAAAAACCTGTGATTGTGTACAAGCTGTATGATAAAGAA---ACAGAACTGAAGAAGGCTAAGATAGAC---GGAAAGTTTGTATCATACAATGAAGACTCTGAAGGAAATGTTTATGTGCTAAACAAAACTTTG---GATTTGTTTCCAAAGTCTAACTCTTCCTTCGTGTACCTCAGCAGGACTATGTCACCGTTCTGGAAAGAGTTCCCTTTTGAACAGCATCTTGTAGTTGAGAAAATCCAAGAACTTCTTAGTGGTGGGAAG---TCGGAAGTTGAAATAGAAACAGAGGAATCAACCGAAGGATTTAACTTCCATTCATTCTTTACGGATGTG---AGAGATGAGGTG---AAATTAAATTATAATAATGGTATAACTATTCTAAAAAGCAGAAAGCAAGTTTATGCAGCTTGCAAA---TCTGGCAACTACAAGTTTTGCGGGAAAAAGATAGTTGCATCT---------GGGGATAATGTTGGTCCTAATGATTGGACATTTAAAAGAACTGAAGCTGTTATCAGAACTTTGATGATCAGC---------ATTGCAGAAAAGACAGAGAATGAGGAAGAAAAGCAGAAAATGTATGAGAAAGCTATGCAGCTTCCATTGGTTGCTGCATATGGTTTAACTGTACCTGCAAAGTTTGACATGACAGCTTTGAGATTAATGCTATGCATTGGAGGACCTCTGTCTTTGCTTGCTAGTCTGCATTCGCTCTGCCCTGTTGTCCTGCCTTTGGCCTATTTTCAGAATGTCAAGAAAGAGCAATTAGGAATAAAGAAT------TTCTCTACATATGAGCAGATCTGCAAAATTGCTCGCGTTATGTCTGCTAGCAATATGACCTTCAAGAAAGAATTTGATGAACTTTTCAAAAGTTGTGTGAAAATCTTGGCTGACTGCAAACCAGGAACAACCAGTGGCATATCCCTGAAGATTTATAATGAACAGGTGCAATTCATGGAACAGGCTTTCAAATCC
>TSWV
ATGAACATCCAGAAAATACAAAAATTAATAGAAAATGGAACTACTTTACTGTTGTCTATTGAGGATTGTGTAGGTTCTAACCATGATCTAGCTTTGGATTTACATAAGAGAAATGGTGATGAGATCCCAGAAGATGTGATTATAAATAATAATGCAAAAAATTATGAGACAATGAGAGAGTTAATTGTCAAAATCACTGCTGATGGTGAAGGACTAAACAAAGGGATGGCAACTGTGGATGTCAAAAAGCTAAGTGAGATGGTCTCTCTGTTTGAGCAAAAATATCTAGAAACAGAGTTAGCAAGGCATGACATTTTTGGAGAGCTGATCTCCAGGCACCTGAGAATAAAGCCCAAACAAAGAAGTGAAGTGGAGATAGAGCATGCACTAAGAGAATATCTGGATGAACTCAACAAAAAATCT---TGCATTAATAAG------CTCTCTGATGATGAGTTTGAGAGAATAAATAAAGAATATGTAGCAACTAATGCTACCCCTGATAACTATGTAATATATAAAGAATCAAAAAACAGTGAGCTTTGTTTAATCATTTATGATTGGAAAATATCTGTCGATGCTAGGACTGAAACCAAAACGATGGAGAAATACTACAAAAATATCTGGAAATCTTTCAAAGATATAAAAGTGAATGGAAAGCCATTCTTGGAAGATCATCCTGTTTTTGTTTCTATAGTTATATTGAAACCTATTGCTGGGATGCCAATCACTGTTACTAGCAGCAGGGTTTTGGGGAAATTTGAAGATTCTCCATCAGCATTGCACGGAGAGAGAATAAAACATGCCAAAAATGCCAAATTGCTAAATATTTCTTATGTTGGGCAAATAGTTGGAACCACACCCACAGTGGTGAGAAACTATTATGCAAACACTCAAAAGATCAAATCTGAGGTCAGAGGAATCTTAGGTGATGATTTTGGA---TCTAAAGATGTATTTTTTAGTCACTGGACCAGCAAGTACAAAGAAAGAAATCCTACTGAAATAGCCTATTCTGAAGATATTGAAAGAATAATTGACTCACTTGTGACAGATGAAATCCCTAGAGAGGAAATAATACATTTTTTGTTTGGAAATTTCTGTTTCCACATAGAAACAATGAATGACCAGCATATTGCTGACAAATTTAAAGGGTACCAAAACTCTTGTATCAATTTAAAAATAGAGCCAAAAACTGATTTGGCTGATTTGAAAGACCACTTAATCCAAAAGCAGCAA---------ATATGGGATTCTTTGTATGGGAAACACCTTGAGAAGATTATGCTTAGAATTAGAGAGAAAAAGAAAAAAGAAAAAGAAACACCTGACATAACCACAGCTTTTAACCAGAATGCTGCTGAATATGAAGAAAAGTACCCTAACTGTTTTACAAATGATCTTTCTGAAACTAAAACTAACTTTTCCATGACTTGGTCCCCAAGTTTTGAAAAAGTTGAATTGAGCTCAGAGGTAGACTACAACAATGCAATTATAAACAAGTTTCGGGAAAGCTTCAAAAGTTCTTCAAGGGTTGTTTATAATAGCCCGTATAGTAGCATAAATAACCAAACAAACAAAGCAAGAGATATAACAAACTTGGTTAGACTGTGCTTAACAGAGCTAAGCTGTAATACAACAAAAATGGAAAAGCAGGAACTTGAAGATGAAATAGATATAAACACTGGAAGTATTAAAGTTGAGAGAACAAAAAAATCTAAA---GAATGG---AATAAGCTGGGTTCATGTTTAACCAGGAACAAAAACGAATTTTGCATGAAAGAG---ACAGGCAGGGAGAACAAAACTACCTATTTCAAAGGCTTAGCAGTAATGAATATAGGAATGAGTTCTAAGAAAAGAATTCTAAAAAAAGAAGAAACAAAAGAAAGGATTTCTAAAGGCCTGGAATATGAC------------------------------ACCTCTGAAAGACAAGCTGATCCAAATGATGAT------TAT---------TCAAGTATAGACATGTCTTCTCTGACTCACATGAAGAAACTAATAAGGCATGACAATGAGGACAGCTTGAGCTGGTGTGAAAAAATTAAGGATTCTTTGTTTGTCCTTCATAATGGCGATATAAGA------GAGGAAGGCAAGATCACATCTGTTTACAATAATTATGCTAAAAATCCTGAATGCTTGTACATTCAAGATTCAGTACTGAAGTCTGAATTAGAGACTTGCAAAAAGATAAACAAATTATGCAATGACCTAGCCATTTACCATTACTCTGAGGACATGATGCAATTCTCCAAAGGTTTAATGGTGGCTGACAGGTATATGACTAAAGAAAGTTTCAAGATATTAACTACGGCAAATACAAGCATGATGCTATTGGCATTCAAAGGGGATGGAATGAACACTGGTGGATCGGGAGTACCTTACATAGCATTGCATATAGTGGATGAA---GACATGTCAGATCAATTTAACATATGTTATACTAAAGAAATTTATAGCTATTTCCGAAGTGGTAGTAATTACATTTATATAATGAGACCACAGAGACTCAACCAGGTGAGGCTGCTTAGCCTTTTCAAAACGCCTAGTAAAGTTCCTGTGTGTTTTGCACAATTTTCAAAGAAAGCTAACGAGATGGAAAAATGGCTAAAAAACAAAGATATAGAAAAGGTAAATGTTTTT------------TCTATGACAATGACTGTAAAGCAGATATTAATAAATATTGTGTTTTCATCTGTCATGATAGGAACTGTGACAAAGCTCAGCAGGATGGGAATTTTTGATTTCATGAGATATGCAGGGTTTTTGCCGCTGTCTGATTATTCTAATATAAAAGAATACATTAGAGACAAATTTGATCCTGATATAACTAATGTGGCAGATATCTATTTTGTTAATGGAATCAAAAAACTACTGTTTAGAATGGAAGATCTCAATTTAAGCACAAATGCCAAGCCTGTTGTTGTAGACCATGAAAATGATATTATAGGAGGGATAACAGACCTGAATATAAAATGCCCAATAACAGGATCAACTTTGCTGACACTTGAGGATTTGTACAATAATGTTTATTTGGCTATTTACATGATGCCTAAATCATTGCACAATCATGTTCACAATCTAACAAGCTTGTTAAATGTCCCTGCTGAGTGGGAACTAAAGTTCAGAAAAGAGTTAGGTTTCAACATATTTGAAGACATATACCCCAAGAAAGCAATGTTTGATGACAAAGACCTATTCTCTATAAATGGAGCTTTGAATGTGAAAGCATTATCTGATTATTATCTAGAAAATATAGAAAATGTTGGTTTGATGAGATCAGAAATAGAAAATAAAGAAGATTTCCTAAGCCCTTGTTATAAAATATCTACTTTAAAATCTTCAAAAAAATGCTCACAATCAAACATT---------------------------------------ATAAGTACCGATGAAATAATAGAGTGTCTTCAG---------GATGCAAAGATCCAAGATATAGAAAATTGGAAAGGAAAT---------------------AACTTGGCCATTATAAAAGGGCTTATGAGAACCTACAATGAGGAGAAGAATCGATTGATGGAATTTTTTGAAGATAATTGTGTCAATTCATTATATCTTGTAGAAAAGCTTAAAGAGATAATTAATAGTGGATCAATAACTGTAGGGAAATCTGTAACATCTAAATTCATAAGAAATAACCATCCTTTAACAGTAGAAACATATCTCAAAACAAAACTATATTAT---------------------------------------------------AGGAATAATGTGACAGTTTTAAAGTCTAAAAAAGTGTCAGAGGAGCTTTATGACCTTGTGAAACAGTTTCATAACATGATGGAGATAGACCTAGATTCTGTCATGAACCTT------GGGAAAGGTACAGAAGGGAAAAAACACACATTCTTGCAGATGCTTGAATTTGTCATGTCCAAGGCTAAAAATGTCACCGGGTCTGTAGATTTCCTAGTTTCTGTTTTTGAGAAAATGCAGAGAACCAAAACAGACAGAGAAATATACTTGATGAGCATGAAAGTGAAAATGATGCTTTATTTTATAGAGCACACATTCAAACATGTAGCACAAAGTGACCCATCAGAAGCCATATCTATAAGTGGAGACAATAAAATAAGAGCACTTTCTACATTATCTTTGGACACAATCACGTCTTACAATGATATTTTAAATAAAAATTCAAAAAAGTCAAGATTGGCTTTCTTATCTGCTGATCAGTCGAAATGGTCGGCATCAGATCTTACCTATAAATATGTTTTAGCTATCATATTAAATCCAGTTTTAACTACTGGCGAGGCTAGTTTAATGATAGAATGCATTTTAATGTATGTTAAATTGAAGAAGGTTTGTATACCAACAGATATTTTTTTGAATCTAAGAAAAGCTCAAGAAACTTTTGGGCAAAATGAAACTGCCATAGGACTTTTGACTAAAGGTTTGACGACAAACACATACCCTGTTAGCATGAACTGGTTGCAAGGCAATTTAAATTATCTGTCTTCTGTTTATCACTCTTGTGCAATGAAAGCTTACCACAAGACTCTAGAATGTTACAAAGACTGTGATTTCCAAACTAGATGGATTGTGCACTCTGATGACAATGCGACATCATTAATAGCCAGTGGAGAGGTCGATAAAATGCTAACAGACTTTTCAAGCTTATCTCTGCCTGAAATGTTGTTTAGAAGCATTGAAGCTCATTTCAAAAGCTTTTGCATAACTTTGAACCCAAAAAAGAGTTATGCTTCTTCATCAGAAGTAGAGTTCATATCTGAAAGAATTGTGAATGGAGCAATTATTCCTCTCTATTGCAGGCATTTAGCAAACTGTTGCACAGAATCTTCACATATAAGTTATTTTGATGATCTAATGTCACTCAGTATACATGTTACAATGCTTCTGAGAAAAGGCTGTCCTAATGAAGTTATACCTTTTGCTTATGGGGCTGTGCAGGTGCAAGCATTGAGCATCTATTCAATGCTTCCTGGTGAAGTGAATGATAGCATCAGAATTTTTAACAAGCTTGGGGTAAGTTTAAAG------------TCAAATGAGATTCCTACAAACATGGGGGGCTGGTTGACTTCTCCTATAGAGCCGTTGTCTATATTAGGTCCATCATCAAATGATCAAATCATCTATTACAATGTGATAAGAGATTTTTTGAACAAGAAAAGTTTAGATGAAGTTAAAGATAGTGTCTCTTCTTCTAGCTATCTACAGATGAGATTCAGAGAGTTAAAGGAAAAGTATGAAAGAGGAACTCTAGAAGAAAAGGATAAAAAGATGATATTTCTTATCAATCTATTCGAGAAAGCATCAGTGTCTGAAGATTCAGACGTTCTAACAATCGGGATGAAATTTCAAACTATGTTAACTCAGATTATAAAATTACCCAATTTTATAAATGAGAATGCTTTAAACAAGATGTCAAGTTATAAAGATTTTTCAAAACTTTACCCTAATTTGAAAAAAAATGAAGATTTGTATAAAAGTACTAAGAACTTAAAGATAGACGAGGATGCTATTTTAGAGGAAGATGAATTATATGAAAAGATTGCATCTAGCTTAGAAATGGAATCTGTTCATGACATAATGATAAAAAATCCTGAAACTATTTTGATAGCACCATTGAATGATAGAGATTTTTTACTTAGTCAGCTGTTCATGTACACAAGCCCTTCTAAGAGGAACCAGTTATCGAACCAATCCACAGAGAAACTTGCTTTAGATAGAGTGCTAAGGTCAAAAGCTAAAACATTTGTAGACATTTCATCCACTGTGAAGATGACTTATGAAGAAAACATGGAAAAGAAAATCTTAGAAATGCTAAAATTTGATTTGGATTCATATTGTTCATTTAAAACATGTGTAAATCTAGTGATCAAGGATGTTAATTTTAGCATGCTAATTCCAATATTGGATTCTGCATACCCTTGTGAATCTAGGAAAAGAGACAACTACAATTTCAGGTGGTTCCAGACTGAGAAATGGATACCTGTTGTTGAAGGCTCTCCGGGACTAGTAGTGATGCATGCTGTATATGGATCAAATTATATAGAAAATCTAGGTTTAAAAAACATCCCTCTAACAGACGATAGCATCAATGTTTTAACAAGCACGTTTGGAACAGGTTTGATCATGGAAGATGTAAAATCCCTAGTTAAAGGCAAAGAC---AGC------TTTGAAACAGAGGCTTTCAGCAACTCTAATGAATGTCAAAGATTGGTGAAAGCATGCAATTATATGATAGCAGCTCAAAACAGGCTTTTAGCAATTAACACATGCTTTACTAGGAAAAGCTTCCCCTTCTATTCTAAGTTCAATCTAGGGAGAGGGTTTATTTCAAACACATTAGCTCTCCTATCCACCATCTACAGTAAAGAAGAATCCTATCATTTTGTTTCTACAGCTAGTTATAAATTAGACAAAACTATCAGAACTGTGATAAGTGCTCAGCAAGATATGAACTTAGAGAAAATACTGGACACTGCTGTATACATATCAGATAAATTGCAGTCACTTTTCCCAACAATTACAAGAGAGGATATAGTTCTGATATTGCAAAATGTATGCCTTGACAGCAAACCTATATGGCAGAGTCTAGAAGACAAAATGAAGAAGATCAACAATTCGACAGCAAGTGGTTTCACAGTATCAAATGTGATTCTATCACATAACAGTGAATTGAACACAATCCAGAAACAAATTGTTTGGATGTGGAACATGGGTTTGTGTTCTCATAGAACATTAGATTTTGTTATCAGATATATTAGAAGAAGTGATGTAAGATATGTGAAAACTGAAGAACAAGACGAATCGGGAAATTATGTCTCTGGAACTATGTACAAAATCGGGATCATGACAAGAAGCTGCTATGTTCAATTGATAGCATCTGATCAAGATGTAGCAGTTTCT---TTGAGAACACCATTTGAGATATTGAATGAAAGA------GAA---TATCTTTTTGACACATACAAAGAAAGTATAGAGAAATTGCTGCAGAAATTTATGTTTGATAAAGTGAACATAATAAAATCAAAACAACCACAGATTGTTTTCTTAGAACCAGGAGATGCCTGCATCAGAATGACCACAGACAACAAAATGATTGTAAAAGTTAATGCCACACCAAGACAAATAAGACTAGAGAATGTAAAATTAGTTGTAAAGATAAAATATGAAAACGTGAACTCTGATGTGTGGGATATTATAGAAAGCCAAAAATCTCTAGTCTTGAGGCTCCCTGAAGTAGGAGAATGTTTCTCTGATATGTACAAAACTGCAGAT---TCTGAAACTGAAACAATAAAAACCATAAAATACAGGCTTATGACCTCTTTAACTTTCATAGAAGCCTTTGGAAACTTA---TCACAGCAGATCAAAGAGATTGTAGATGATGATATCAGAGAAACGATGGATGAATTCCTAATGAACATCCGGGATACCTGCTTAGAAGGTTTGGAAATTTGCAAAAGTGTGGAAGAATATGATAGCTATCTTGATGAAAATGGTTTTAATGACACAGTGGAACTATTCGAAAACTTGCTAAGAACACATGACAACTTTGAAAATGAGTATAGTCCT---CTGTTTTCAGAGATTGTTGACAAAGCAAAACGGTATACTAGAGATTTAGAAGGTTTCAAAGAAATACTGCTCATGCTTAAATATTCACTGATAAATGATGCATCAGGATTTAAAAGCTATAGAGCCACAGGAATGCATGCTGTTGAACTAACGGCAAAAAAGCACATAGAGATAGGGGAATTCAACTTATTGGGAATGATCCAGTTGATTAAAGCTTGTGAAACATGCCACAACAATGATTCTATATTAAACTTAGCAAGTTTAAGGAATGTTCTTAGCAGGACATATGCCACATTTGGGAGGAGA---------------ATAAGATTGGATCATGATCTGGACTTGCAAAACAACTTAATGGAAAAAAGTTATGATTTCAAAACATTGGTTTTACCAGAAATTAAATTATCAGAACTATCTAGGGAAATACTGAAAGAAAATGGGTTTGTTATATCTGGAGAGAATCTAAAAATAGATAGGTCT------GATGAAGAATTTGAGGGTCTTGCC------AGTTTTAATGTGTTGAGGCTAGACGAGGAAGAAATGTATGAAGGTTTGATCAAAGAAATGAAAATTAAAAGGAAAAAGAAAGGGTTTTTATTCCCGGCGAATACACTTCTACTAAGTGAGTTGATAAAGTTCTTGATTAGTGGAATAAAGGGAACCAGTTTTGATATAGAAACATTGTTGCGGAACAGTTTTAGACCAGACATATTTTCGACTGACAGATTAGGCAGATTAAGTTCCAGTGTACCTGCACTCAAAGTTTATGCGACTGTTTATATGGAATAT------AAGAATGTTAATTGTCCCTTAAATGAAATAGCTGACAGCTTAGAAGGTTATCTAAAACTGACAAAAAGCAAGTCTAAGGAGCATTTCTTGTCTGGAAGAGTTAAGAAGGCCTTGATACAATTAAGAGATGAACAATCGCGAACTAAAAAACTAGAGGTTTATAAAGATATTGCAAATTTCCTTTCTAGGCACCCACTATGTTTATCTGAAAAAACATTGTATGGAAGGTACACCTACTCTGACATCAATGATTATATCATGCAAACAAGAGAGATTATCTTGAGTAAAATAAACTGCTTGAATGCTTCTTCATTAAAATGTGAGATAAAGGGGATATCTACTTATAATGTTTATTATCAAGTTGAAAACAATGGTGTC---ATATATTCCTGTGTTTCTGATTCAGCAGAAGGTTTAGAAAAATGTGATAATTCTTTAAATTTGCCAAAG---AGATTCTCC---AAAGTCCCAGTTATTCCTATTACCAAACTTGACAACAAAAGACATTTTTCAGTAGGAACAAAATTCTTCATTTCAGAAAGCCTGACGCAAGATAATTATCCTATAACTTACAACTCATACCCCACTAATGGAACAGTATCATTACAAACTGTAAAGTTATCTGGTGACTGCAAAATAACTAAATCGAACTTTGCAAATCCCTATACTGTGAGCATCACTAGCCCTGAGAAGATCATGGGTTATTTGATAAAAAAACCTGGTGAAAATGTGGAACACAAGGTTGTATCTTTTTCTGGATCAGCAAGTATCACTTTTACTGAGGAAATGTTGGATGGTGAACACAATCTCTTGTGCGGTGACAAATCAGCTAAAATACCAAAAACAAATAAGAGAGTCAGAGATTGCATAATCAAATATTCAAAGAGTATTTATAAGCAAACAGCCTGTATCAATTTTTCTTGGATAAGATTGATATTGATAGCTTTGTTGATCTATTTCCCTATCCGATGGTTAGTGAACAAGACGGCTAAACCTCTCTTTCTCTGGTATGATCTTATAGGCTTGATCACATACCCTATCTTATTGCTCATAAATTGTTTATGGAAATATTTCCCATTCAAATGTTCTAATTGCGGCAATTTGTGCATAGTCACACATGAGTGTACTAAAGTGTGCATTTGCAACAAAAGCAAAGCTTCAAAAGAGCATTCTTCGGAATGTCCCATATTGTCC------------------AAAGAA------------------------------GCAGATCAT------GACTACAACAAACAT---------------------AAGTGGACGAGCATGGAATGGTTCCATCTAATAGTGAACACTAAGCTGAGCTTGAGTTTGCTAAAATTTGTGACCGAAATTTTGATAGGTTTAATCATTTTGTCTCAGATGCCCATGTCTATGGCT---------------------------CAAACA---------ACCCAATGTTTGAGTGGATGCTTTTATGTTCCAGGCTGTCCATTTTTGGTTACGAGCAAATTTGAAAAATGCCCTGGAAAA---------GATCAATGTTACTGCAACGTAAAA---GAAAAC------AAGATCATA---GAAAGTATCTTT---GGCACTAATATTGTTATAGAA---------GGTCCTAATGATTGCATAGAGAACCAGAATTGC---------ATTGCACGTCCA------TCTATTGATAATCTTATAAAATGCAGATTAGGTTGTGAATACCTAGATTTATTTCAAAACAAACCTTTGTACAATGGGTTTTCGGATTATACAGGAAGCTCTTTA---GGATTAACATCAATTGGTCTGTATGAGGCTAAGAGATTGAGAAATGGTATAATAGAT------------------------------TCCTATAATCGTACAGACAAAATTTCCGGAATGATTGCAGGAGATTCTTTAGACAGAAATGAAACAAGCATA------------CCAGAGAATATTCTGCCCAGGCAATCATTAATCTTTGATTCTGTTGTAGATGGGAAATATAGATATATGATAGAACAATCTCTTTTGGGAGGAGGAGGAACTATATTCATGCTAAATGATAAAACCTCAGAAACAGCCAAAAAATTTGTGATTTATATCAAAAGTGTGGGAATTCATTATGAAGTGTCAGAAAAATACACAACAGCTCCCATCCAAAGCACCCACACGGATTTTTATTCCACTTGTACAGGAAACTGCGATACTTGCAGGAAAAATCAA---GCTTTGACAGGTTTCCAAGAC------------TTTTGTATAACACCAACTTCTTATTGGGGATGTGAAGAAGCTTGGTGTTTTGCAATTAATGAGGGTGCCACATGCGGATTTTGTCGAAATATTTATGATATGGACAAATCATACAGAATTTATTCGGTGCTTAAATCAACTATAGTAGCAGATGTTTGTATTTCTGGTATTTTGGGAGGTCAATGCTCAAGGATTACTGAAGAAGTTCCTTATGAAAATACATTGTTTCAAGCTGATATACAAGCAGATTTGCATAATGATGGTATCACTATAGGTGAACTAATAGCTCATGGACCTGACAGCCATATTTATTCTGGAAATATTGCAAACTTGAATGAT---CCTGTGAAAATGTTTGGTCATCCACAATTGACTCATGATGGAGTGCCTATTTTTACTAAGAAAACTCTAGAAGGGGATGACATGTCTTGGGATTGTGCAGCAATAGGAAAAAAATCAGTCACTATTAAAACGTGTGGATATGACACATACAGGTTCAGATCCGGTTTAGAGCAAATATCAGATATTCCTGTTAGTTTCAAAGATTTCTCTAGTTTTTTCCTGGAAAGATCTTTTAGTTTAGGGAAACTGAAAATTGTAGTTGATCTTCCATCTGATCTTTTTAAAGTTGCTCCTAAAAAACCTTCCATAACTTCGACAAGCTTAAATTGCAATGGCTGTCTTCTATGCGGTCAAGGTTTATCTTGCATTTTAGAATTTTTCTCAGATTTGACATTTTCTACTGCAATTTCTATAGATGCTTGCTCTTTATCTACTTATCAGCTGGCTGTTAAAAAAGGATCTAATAAATATAATATAACA---ATGTTTTGTTCAGCCAATCCAGACAAGAAGAAAATGACACTGTATCCAGAAGGCAATCCGGATATATCTGTGGAAGTTTTGGTCAATAATGTTATTGTAAAAGAACCAGAGAATATAATAGATCAAAATGATGAGTATGCTCATGAAGAACAGCAATATAATTCTGATTCTTCAGCATGGGGCTTCTGGGATTATATTAAGAGTCCATTCAATTTCATTGCGAGTTACTTTGGTTCATTTTTTGATACTATCAGAGTGGTACTGCTTATTGCATTCATTTTCCTTGTGATTTATTTCTGTTCTATTCTGACATCCATTTGTAAAGGATATGTAAAGCATGAATCT---TAT---AAATCTAGAAAGCATAATGGCAATGTTGAAGTCTCAAAACCATGGTCTTCTTCTGATGAAAAGCTTGCTTTAACCAAAGCCATGGATGCATCCAAAGGAAAGATACTGTTGAACACTGAGGGAACATCTTCTTTTGGAACCTATGAA---------------TCTGATTCTATCACAGAATCAGAG---------GGTTATGATCTTTCTGCTAGAATGATAGTAGATACAAACCATCATATCTCAAACTGGAAAAATGATCTTTTTGTTGGCAACGGAAAGCAAAATGCTAATAAGGTTATCAAGATCTGTCCAACTTGGGACAGCAGGAAACAATACATGATGATTTCTAGGATTGTGATATGGGTCTGCCCCACTATACCAAACCCTACAGGGAAACTTGTGGTTGCTTTAGTTGATCCCAACATG------CCATCTGAAAAGCAAGTCATCCTGAAAGGCCAAGGGACAATAACTGATCCTATCTGCTTTGTTTTTTATCTGAACTGGTCTATCCCGAAGATGAACAACAACCCAGAAAACTGTTGTCAGCTGCATCTGATGTGCAGCCAAGAATACAAGAAAGGGGTTTCTTTTGGCAGTGTCATGTATTCTTGGACAAAAGAGTTTTGTGATTCACCCAGAGCTGATAAAGACAAAAGTTGTATGGTTATACCTCTAAACAGAGCCATTAGAGCTAGGTCTCAAGCATTCATTGAAGCCTGCAAGCTGATAATTCCTAAAGGAAACAGTGAGAAGCAGATTAAAAAACAGCTTAAAGAATTGAGCTCAAATCTTGAGAGATCAGTTGAAGAATCAGTCTGGGGATCAACTGCATCTGGTAAAGCTGTTGTAGATTCTTACTGGATT---------CATGAACTTGGCACTGGTTCTCAACTAGTTCAAACCCAACTGTATTCTGATTCAAGAAGCAAAAGTAGCTTTGGCTAT------ACTGCAAAGGTAGGGAATCTTCCCTGTGAAGAAGAAGAGATTCTTTCTCAGCATGTGTATATCCCTATTTTTGATGATATT---GATTTTAGC------ATCAATATTGATGACTCTGTTCTGGCACTATCTGTTTGCTCAAATACAGTTAATACTAACGGAGTGAAACATCAAGGTCATTTGAAAGTTTTGTCTCCT------GCTCAGCTCCACTCTATTGGATCT------------ACCATGAACAGATCTGATATTACAGACCGATTCCAG------CTTCAGGAAAAAGACATAATT---CCCAATGACAAATATATTGAAGCTGCAAACAAAGGCTCTTTGTCTTGTGTCAAAGAGCATACTTATAAGATCGAAATGTGCTATAATCAAGCTTTG---GGCAAAGTGAATGTTTTATCCCCTAACAGG---AATGTCCATGAATGGTTGTACAGTTTCAAGCCAAGT------------TTCAATCAAGTTGAAAGCAACAACAGAACTGTAAATTCTCTTGCAGTGAAATCTCTACTCATGTCAGCAGAAAACAACATCATGCCTAACTCTCAGGCTTTTGTCAAAGCTTCCACTGATTCTCATTTCAAACTGAGCCTCTGGCTAAGGGTTCCAAAGGTTTTGAAGCAGGTCTCCATTCAAAAATTGTTCAAGGTTGCAGGAGATGAAACAAATAAAACATTTTATTTATCTATTGCTTGCATTCCAAACCATAACAATGTTGAGACAGCT------TTAAACATTTCTGTTATTTGCAAGCATCAGCTCCCA------------------ATTCGTAAATGT------AAAGCTCCTTTTGAATTATCAATGATG------------------TTTTCTGATTTAAAGGAGCCTTACAACATT---------GTTCATGATCCTTCA---TATCCTCAGAGGATTGTTCATGCTCTGCTTGAAACTCACACATCTTTTGCACAAGTTCTTTGCAACAACTTA---CAAGAAGATGTGATCATCTACACTTTGAACAACTATGAG---CTAACTCCTGGAAAGTTAGATTTAGGT---GAAAGAACCTTAAATTACAGTGAAGATATCTACAAAAGGAAATATTTCCTTTCAAAAACACTT---GAATGTCTTCCATCTAACACACAAACTATGTCTTACTTGGACAGCATCCAAATCCCTTCCTGGAAGATAGACTTCACCAGGGGAGAAATTAAGATTGAAAACATTGTTGCTTTGTTGACACAAGGCAAA------GACCTTGAGTTTGAGGAAGATCAGAATCTGATAGCATTCAACTTCAAGACTTTTTGTCTGGAAAACCTAGACCAGATCAAG---AAGATGAGTGTTATTTCATGTCTGACATTCCTGAAGAATCGTCAGAGTATAATGAAGGTTATTAAA---CAAAGTGATTTTACTTTTGGTAAAATTACCATAAAGAAAACT---------TCAGACAGGATTGGAGCCAAAGACATGACCTTCAGAAGGCTTGATAGCTTGATCAGGGTCAGGCTTGTAGAG---------GAAACTGGG---------AATTCTGAGAATCTCAACACTATCAAATCTAAGATTGCTTCCCACCCTTTGATTCAAGCCTATGGATTA---------CCTCTTGATGATGCAAAGTCTGTGAGGCTTGCCATAATGCTGGGAGGTAGCTTACCTCTTATTGCTTCAGTTGATAGCTTTGAGATGATCAGTGTTGTCTTGGCTATATATCAGGATGCAAAATACAAAGACCTCGGGATTGACCCAAAGAAGTATGACACCAAGGAAGCCTTAGGGAAAGTTTGCACTGTGCTGAAAAGCAAAGCATTTGAAATGAATGAAGATCAGGTGAAGAAAGGGAAAGAGTATGCTGCTATACTCAGCTCCAGCAATCCTAATGCTAAAGGAAGTGTTGCTATGGAACATTACAGCGAAACTCTTAACAAGTTCTATGAAATGTTCGGGGTT
>PCSV
ATGAATATTCAAACAATTAACTGCTTCCTGGATTCAACAGGGGAAATAAACGTGTATTTACAGAACATCAAAGACCAACTGATGATCATGTCAAATGTAGTTGAGCATAAATTCAAGAATGGCAGTTCT---------ATAATCGACTCTGGCTTGAACTCCATAATGTCAATGAACTGTTGTCTGGACAAAATTGAATCAATGAAAACCCACTATTATCAAAATTCATCTACTATAGATAAAAAGGAAATGGAATCAGAGATATTTCTGTTTCTGGACAAATATAAAGAACTGGAGCTCATGAGACATGATTTGTTTGGAGTCATGACATCTACAAGATTGCATTTTGCTCCGAAGCATAGAACAGATGTTTTTTTGAAAGAATGCCTTGTAGAGTATCTGGAGTTTTGTGGGGCTAGCACA---GCTATAATGAAC---------AAGGTTAACAACCCTCAGGAAATAATTTCAAGCTTGGTTTTCCAGCACCTGACTCCTGATAACTATGTGATCTACAAAGAAGCCAGAGGGCAAAAAGCTTGTTTAATGATTTATGATTGGAAAGTTTCTGTAGACACTGTAACTGAATCTAAGACATCTGAAAATTATTACACTAGTGTCTGGAAGACATTTAAAGATGTTGTCATTGAGGGAGAACCTTTCTTGGAAAGGCATCCTATATTCATAACTGTAGTGATTTTAAATCCCATAGGAAAGATGGGAATAACAGCAACAACTTGCAGAGTCATCCAAGAATTCAAAAACTCCCCTTATAGAACATTTGTTGACAGGCAAAGAGCTGCTTATCAAGCCAAATTACTTAATGTTGTTAATTTAAGGCAAATATTAACACAGGATGCAGATATTTTCTGCAGGTTCTATGCAGAAACACAAACATTCAAGAGCTCTCTCCTTGGGAAAGTCGGAGACTACATGAATAGAGCAAATGAAGTTTTCTTTAGCCATTGGTCATATGAATATAAAAAGACATGCTTAACAGACAATGCTATGGCAATAGACATTATAGAACTTATAAATTCTTTGCCTACAGAGAAAATCGGTAGAGAGCTCTTAGTGCATTTCCTATTTGGGAGCTTTTTGTATTTCAAAGACACCATGAGTGATATTCACATAAAGGATCGGTTTTTAGGATATCAAAAATGCTGTGAGATGATGGGCATAGAACCTGCTGGAAACGAGATAGAGCTCAAAGATTACCTAGATTCCAATGAAGAG---------CTATTTGAAAGTCTCTACAAAGATCATGCTGAAAAAATAAGAAAAGATGTGTTAATGAAAAAATCTAAAGAAATAGAAATAAAAAGTATAGAGGAAGCATTTAACATAAATGCAGAAGAGTACCAAAAAGAATACCCTAACTGCTTCACGAACAATCTCCAAGATACAAAAACCAATTTTTCTGTATGCTGGTCTCCAATGATTGAGGATTTAGACATGAGTGAACTT---AATTACAACAATGCCATTATCGAAAGCTTTAGGAAATCTTTTTTAGATGCAAAAGAAGTTGTCTACAATAAACCTTACGGTGGGCCATCTGTTGAAAAGAGTTTTTGCAATACCCTCTTTGATCTAGTGAAAACATGCATTGTGGACCTAAGCTGCGATACAACAGGGTACACAAAAGAAAAGATGGTTGATGTTGTGGATGTTAAAGATGGAAGCATACAAATAGATAGAACAGATCAAGCAAAA---TTATGG---GTTGAAATAGGAAACATTAAAACTAGAAACAACAATGAATTTACTTTATCACAAAAAACAACTAGTGATTCTAAAAAATGTTTCATGAAAGGGCTGAACCTTATGCATATAGACATGGGTAAAAAAAGAAAATCGGAAGCTAGAGATGATTTGAAAAGCAAACTCCAAGATGCCAAGATGAAATCT------------------------------ATAGAAGGAGGTGAGTATGATCCATCAAAAATT------GAA---GAAGAACAAAATATAGAATTGAAAAAAGTGTCACATAAGAAGAAGTTGATAAGACATGATAATGCTGAAGTGGATTATTTTTGTCAATCCATGATCCAATCCATGTATGTGCTGCATGCTCTAGACATAAGGAAAGATAGAGAAGGGAAAATAGATAAAGTATACAATGAATACTGCAATAATCCTGAATCTGTTTTCACAAAACACAACCTGATAGGAACTGAAATAGAGACATGCAAGAACATAAATTCTGTAGCCAAAGAACTTTCTGTGTACTCTTACAGTGAAGATATGATGCAAATATCTAAAGGATTGATGGTAGCCGATAGATTTATGAAAAAGACTGATTTCAAGATATTGACATGTGCGAACACAAGCATGATATGTCTGGCTTTCAAAGGAGATGGGTTAAACACAGGGAAATCTGGAGTTCCCTACATAACAGTACACAAAGTTGATAAT---GATGCTCAATCCCATTTTATATCCTTGTATACAAAGGAGTTGGTAGCCTCATTTCGTTCAGGAAACTATCATATCAACATAATGAGACCTCAGAGATTAAATCAAGTTCGTCTCCTCAGTTTATTCAAATCTCCCAGCAAAGTTCCTATATTGTTTTCACAATACTGTTTGCTTAGTAAGGAACTTAAAAATTGGTTAACAAGGCCA---------AAGGTAACCATATTC------------TCATGCCCTAACAATAGGATCTCTAACTTGCAACAGATTTTATTCTCTTCCATTATTATAGGAACTGTCACAAAGTTGAGCAGAATGGGAATATTTGATTTCATGAGATATGCTGGGTTCTTACCTCTGTCCGATTATTCTAATATAAAAGAATACATTGCAGAGAAGTTTGATCCAGATATAACTAATGTTATAGACTGTTACTTTGTTTCAGGAATAAAAAATCTTCTTTTAAAAATGGAAGGCATTAACTTAAGTAGCAGCGTAAAACCTTTGACCATTGATCAAGAAAATGATATGTCTGGTGGAATAAATGATTTGGACATAAGCTGCCCTATTACAGGATCAACATTGAGAACTATAGAATGTTTGTACAATAATGTGTATTTAGCTATATACATGATGCCAAAATCTCTTCACACCCATATACACAATCTAACAAATCTGTTAAGTGTTCCTGCAGATTGGGAGCTGAAATTTAGAGAAAAAATGAAATTCAAGCTAAATGAAGAAATATTTCCAAAAAAAGAAATGTTTAATGATTCAGGGCCATTTTCTATAGATGGTGTGCTCAACATTAAAACACTTTTTGACTACTATCAAAAGACTATAGACAATGTAGGGGCCTGCAGATCAAACATAGAGGACAAAGAAGACTTCCTGTCTGCTCCATATAAAATACAAACACTAACATCATCGAAAAAATGTTCTAAATCTGACATA---------------------------------------ATAAAAGACAAAGAGATAACAGCCTCACTTAAA---------GAGTGTTTGAACAAAAATCCTGAATCTATAAAAGGCAAT---------------------GATCTTTATATCTTAAAAGGTGTTTTGAAATGTTTCCAAGAAGATAGAGAAACTCTAAGTAGCTTTTTAGAAGCAATGAAGTTAGACCAGGTAGAATATTACAGCTTCTTTTCCAAAATGTTATCTGGTGATAGCAGAATGATAATGAAGACAAATAAAGAGAAATTTTATCACAATAGCCACCCACTGACAGTTGAGTCATACATGAAAGTTCGATATGGTTTC---------------------------------------------------TTTAGTTCAACAACAGTGTTGAAATCTAAGAAAGTAAGTGAAGAATTATATGATTTGATAAAAGAATTTAATAAAATAACAGAACTTGATCTTGAATCTCTAGAGAATATG------GGTAGAGGGTTGACAGGAAACAGGGTTACATTCTTGCAGCTTTTAGAGTTTGTAATGATGAAAACAAAATCTAATGCTGGACACACAGATTTCTTAGTCTCTGTGTTTGAAAAGATGCAAAGGACAAAAATGGATAGAGAAATTTATTTAATGAGCATGAAAACAAAAATGATGTTGTACTTCATTGAACATACATATAAACATATAGCTCAATCTGATCCGTCAGAAGCTATTTCTGTATCAGGAGATTATAAAATAAAGAATCTAGCATCATTGTCTTATGACACCATAACAAACTACAACACAGCTTTGCAAAAACAT------GAATGTAAAATGGCATTCTTATCTGCTGACCAATCCAAGTGGTCTGCTTCTGATCTGACTTACAAGTACATATTGGCAGTAATAATGAATCCTATTTTAACAACAGGAGAAATAAATCTGATGTGTGAGTGCATTTTGATGTATGTTAAACTAAAGAGGGTGTGCATACCCACAGATGTTTTCTTAAACTTAAAAAGAGGTCAAACAGAATATGGATCATATGGAACATCTTTGTCTACACTCACAGAGAATTTGGAGACAAACACTTTCCCTGTATCTATGAATTGGCTCCAAGGGAATCTGAATTATTTATCATCTGTTTACCATTCATGTGCAATGATGGGCTATGAAAAAGCAATGAAGACAAACAAAAACTTAGATTTTACTATCAGATGGATGGTACATTCTGATGATAATGCAACCTCCATGGTGGTGAAAGGTGATATAAAGAAATTGTTCAGAGAGTTCAATTGTGAAAGTTTGTCAGAATTACTCTTTCGAAGCATACAGTCTCATTTTAAAAGCTATTGCATAACATTAAATCCTAAAAAGAGTTATGCCTCTGAATCAGAAGTAGAGTTTATATCAGAGAGGATAATAAATGGAGCTGTCATACCACTGTATTGTAGACATCTTGCAAACTGTAGCACAGAAAGTTCACATACTAGTTACTTTGATGACTTAATGTCACTTAGCATCCACATGACAATGTTACTAAGAAAGGGTTGTCCTAATGAATTGATACCAGTTGCAATATCTGCCATTCAAGTGCAAGCTTTAAGCATTTACTCAATGCTCCCTGGTGAGGAAAATGATATCATGACAATCATTAAAGATTCAGACATGCCTCTGGAG------------AAGAAAGAAATACCAACATGTGCTGGTGGTTGGTTGACAGCACCTGTAGAAATTATGTCTATTCTAGGACCGTCAGCGAATGATCAGCTCATATATTATAAAATTCTCTTAGATTTCTTCAAAGTCAAAGATTTCAATATGCTAAAGAAAAATGTATCATCATTGGGTTATGTCGAATTGAGAAGATGTGAACTTTTCAAAAGGATAAATAATGGAACACTAACAATTGAAGATAAGAAACTCATTTGCATGGTCAATTTGTTTAAGATAAGCTTAATGTCAGAAGACAGTGACAGCCTTAGTGTAGGCATGAAATTCCAAACTATGATAACTCAAATAATAAAATTACCCAGCTTTGTGAGCGAAAATTCATTGCAAAAGAATTCTAGCTTTAGAGATTTTTGCAAAATATTTCCAAATCTCAAGAGAAATATGGACATTTTGTCAGCTTTGAAAAATAAAGATGGAGCAAATGAATATGATATAGATGAA---TCTTCTGATAGATCTCTAATGTCAAAAATACAGTTAGAAGAGCTACATAGGCATATGGCTTCTCATCCTGAAGCATTCTTAATAGCACCCATGAATGACAAAGATTACATATTAACAAACTTGTATGCATACAGCAGTGTCAGCAAAAGAAATCAAATGTCTAACCAATCAACAGAAAAACTAGCATTAGACAGAATCCTTAGATCTAAAGCTAGGACATTTATAGATTCTGACTCCAAAGAAATGATGACATATAAAGAAAACATGATGTGTAAAATGGAGATGCTAAAGAAAGTTGATGGAAATGATTTCAATAGCATCAAGACCATATCTGATTTGATGATTAGAGACATGAATTTTGAAATGGTAATCTCTTTAATGGAGAACACTGTGGCTAATGCCTCGATACCTAAATCCAACTATAATTTTAGATGGTTTATAACTGAAAAAGTACCAAGCATTATAGAAGGTTCGCCCGGCCTTATAGTCATGTCTGCTGTGTATGGGATGGATTATCTAACAGATCTTGGTCTAAAAAAACTTCCTTTAACAAGTGATTCTATAGCAATATTACATGATATATTTGGTTACAAAGGCATTTTTGATGATGTAAAGAACTTTATAAAAAATGAAGGG---AAA---GATTATAAAACAACAGAATTTTTGGATTCCAATATCCTCAAAAGATATGTTTTATCTATAAATTATATGATTCAATCTCAAAACAAGTTGCTATCTATCAATACTTGCTTTTCTAGAAAAAACTTCCCTTTTTACTCAAAATACAATTTAGGTCGAACATTCATTACTAACACATTGGCTATATGGAGCACTATCTACAGCAGGCTCACAAATATCAACTTCTATACTAACCTAAATTTTGTGATTGATAAAAGTTCCAGGATTATAGTTTCACTCCAAAGAGATGTTAACTTAGAAAAGATGATTGATTGTTGTTCATACGTTTCTGATAGACTTCAAGGTCTATTTCCAGATATGACTACAAAATCTATTCGAGAGATTTTGAACAGGTTAAACTTCAATGGTATAGATTTAATGAAGAAACTTACATCTGAGCTAAAAGAGGTCAAACGTGCTATAAACAATGTTAGAACATCTAATCATGTAACTCTTTCTTTCAGACCTCAAATGATAGCAATGAGTAAACATGCAGCATGGCTCTACAATTTTGAAATGATAAATGAGAAAGAATTCAAATTTGTCATAGACCAGATTAGGCAGAGTGAGGTCCATTATATTAAGACTGATGAGCAAGATGCAAAAGGTTATTACATAGCAGGACAGTCTTATAAGATTGGAATAAAAACACAACATAATTACTCTCAGCTTAGCCTGTCAAACCAAGATGTTTCAGTGTTT---CTTCATTCACCTTATGAGTATAAAAGAGATGAC------GATGGGAAGATTTGGGAAGTGCATGTAAAATCTGTCTACAAATTGCTTCAAAAACTACTTTATGACAAATCTAGCATGATTAAGACATTTTTGAGCATAAGAGCAGAATTACTCCCAGGTGAGTTTTGCATTCATGAGAGTTCAAACAAGACTATGCTCATCCTTATTAATGATACAACAAGATCTTTAAACATTGAGAGAATGAAGCTTAAAGGAGTTATCAAATACACACCCTCTTCTGAGTATGCATGGGAAACTATGACTAATCACTCAAACTACAAATTAAGATTAGCAACTGTTGGTGAATGTTATTCTGACCTTTACAAGTCTGTGGAT---GATCAAGGTAGCATTGTAAAGAATGTCTTGAACAACTTAAAAACCAGCTTAGAATACGGAGAAGAAATGGAAAATATAGTAGAGCAATCTCTAGCTGAAATAGATGATGAAACAACCATCGAAATGGTAAGAGATTCAGTGCAGCAGATACATGATGTAGCCTATAGAGGTCTAGAAGAATGTGAAACATCTGAAGAGTTTGAAGAATACTTAAAAACAGAAGAATTCCAAGATCTAGTTGATCTTCAAAAAGATTTGCTAGAATCTATAGTTGATGAGAAATATAAAATTGGGGCA---ATAGTTGAAAAAACTGCGTCAAAATTGTCTAGATGGACCGACAGTTTATCTAATTTTAAGAATGTTTGTACCATGCTGAAATTTTCCATGGTTAATGATTCAAAGGGTATAAGAACATACAAAGCCACTGGATTAGATTTTAATTCATTGTCTTCTAGTGAAATAATGACATCACAAGGATTCGATTTATTTGAACTGCTCAAGCTGATCAAGGCATGCGAGGCTTGCCATTCAAGCAATTCTGTTCTTAATTTATTTGCTTTCAGAAACATAAAAAATACCAAATATATACCTGGATACAGAAGATTCTTACCAAACAAAGTCCATTTTGATTATGACATAGTTTTAAACAATGAAGTGATGAAAAGATTCTATGAATACAAAACAATTTCTTTGATGGATCTTAAATTATCTGAAGCAGCAAAAGAAGTTTTAATGGAGAACGGATTCAGTATAACAGGGGAAACGATGAAACTAGAAGAAGAA------------ATAATTGAA---TCTAGC------CGTGCTCAGATC------CGAGATAGTATGTCAGCATATGATCAAGTAGCTATGCAAATGAAATTGACTAAAAAGAAGAGCGCTTACCTCATACCTTCAAATACATTATTACTAGGTGAATTATTGAAATTTTTAATGTTATGTGTTAAAGGAGAAGAATATGATGTGATGAAGCTACTAAGGAATCATTTCAGAGTTGAGGTTCCTAGAGATGACAGGATGACAAGCATCCAAGATGCAATAACATCATGCAAAATAAGCGGGTTTATACAAAGACATTTTATGAATGATAAAAAAGAAATTGTCCTCTTAGGGGTAGCAGAAAGTTTAGAAAATTTTATGTTTTTGGCTTCACCAGACCAATATGGCGAAGAG---CAAATTAATGCTGAAGAATTGGTAAAAAAAGCCTTAGCTGTTAATGAGCAAAGATCTAAACACAGAATATTAACAAAGATGAGGAAATACATAACCACTGATGTGGATTTTTTGACAGAAAGATGTTTGTATGGTAACATGTCCAGTGAGGAAATAAACCTACTGATTTTTAATGCTGTTTCTAAAATAGACCTAGAGTTGGACTGTGATGCCTTCGAGAAAAAGGATTGTTTGATAAAAGGGGTCAGTGATTTTAATGCCCATTATCAGGTTGACAATGGTGAAAAG---CTCATTGCCTGCATAAGTAGCTCCATGAAGATATTTGATTTGTGTCAATATGACAAAGACATAAAGAAGATAACATTCTTG---GATTTCCCAGTTGTTCCTGTCTTGAAACTTGAGAACAAAAAAGTTCTTGAAGTAGGGTCTAAGTACTTTTATGTAGACAAA---TCAAACCATCCTGTTAACGTAAACCCTAAATCAGGTCTTAAAAGCCCAACAGTATCTAAACTGTCGGTTAGACTTTCTGGAGATTGCAAAATCAATCAAGTACTTCTCAGATCACCTTACCAAGTTAAAGTAAAATCTGAAGAAAAG---ATTGGGTTGATAGTTAAAAATGTAAAAGATCAAAAATCTGCATCTATCAAAACTATTTCAGGAGATTCTGTGGTAAATTTCTTACCAGAAGAATTAGATGGTAACCATTTTCTCTTATGCGGTGATAAATCAAGCCTTGTCTCTAAGGTTGATATACCTGTACGCAATTGTGTTTCTAAATTTTCAGATGAGCCGAAAAAGATCTTTTTCTGCACAAATTTTAGATGGTTTAAATGGATATTTGTGCTACTCATAGTGGCATTCCCGATTAATTGGTTCATTTGGAAAACCAAAGACTCTCTGATGATATGGTATGATATCTTAGGTATACTATTATACCCTCTACTTTGGGCTCTGAACTGGTTTTGGGTGTATTTCCCTCTGAAGTGCAGAATATGTGGCTGTTTTTCTTTATTAACCCACACATGCTCAGAAAAATGTGTTTGCAATCAAAATAAAGCTAACAAAGAGCATACATCTGAATGCTTTTTATTCAGA------------------AAGAAC---------------------------------AAAAGA------GAGTGGAGATCACTA---------------------------ACCTTGATCCAGCAGTTTCAGTATACAATAAACACAAAAATTAGTACAAACTTCCTTGTTACTATAACAAAACTGATGATAGCAACAATACTACTCTCATATCTGCCTAGGAACCTAGCCACA------------------------AACAAC---------AATGTTTGTGTAGAAAAGTGCTTCTACAACATGGAGCTGAACAATTTGGTGACAGAAAAATCAGGGTATAAGAATGAC---TTA------GAAACTTGTCAGTGCATGATAAGT------AAC------ATAATTACT---GAAGTGATCTTT---AAGGACAACAACCCTATATCAAAAAGTACTTCAAACAATAATTGTGTTTCTGGATATGAATCTTGC---TTAGTTAACAACAAT------TCTGCTCAGAATCTCTATGTGTGTCGAAATGGCTGTTTATCCTATAGGAAGCTATCACAAATACCTGACACTTCATTTGATAAGAGGTACAAAGGAAATGAATTC---AACAACAACCTCATTAGCCTGAAAACAGCTAACAGATTAAGGCAAGGTTATCTAGAT------------------------------GATCCAGGTTTGTCAAAACTTTTGGAAAAAGAATCAGTAAGAGAATATAACTTCTATAAGTCTCTTAAAATTGAAGATGTTCCTCCAATGAATTTGTTGCCTAGACAATCTTTAGTTTATTCAACAGAGGTTGATGGTAAATACAGGTATATGATAGAAATGGATATAAAAGCAGAAACTGGATCTGTCTTTCTTTTGAGCAATGATGGTCTGCATTCTCCAATAGAATTCATGGTGTATGTGAAAAGTGTAGGAGTCGATTATAAAATCAAATACAAATATTCAACAGCAAAGATCGACACTACAATATCAGATTATCTTGTTACATGTACAGGGAAGTGTGAACAATGTTGGAATCAAAAA---CAAAAAGCTGGTTACTTAGAC------------TTCTGTGTCATGCCTACATCATGGTGGGGTTGTGAAGAACTGGGTTGCTTAGCCATTAATGAAGGAGCAATCTGTGGTCATTGTACGAATGTTTATGACTTATCAACTTTGGTTAGCATCTATCAAGTAATTGAGAGCCATGTTAGTGCTGAAATATGCATTAAAACTGTTGATGGTTACTCTTGTAAAACTTATACGGACAAAGTGCCTGTTCAGACAGACTATTATCAATTGGATATGAGCATTGATCTTCACAATGATTACATGAGTGTCGATAAGCTGTTTGCTTATACAAAACATCAGAAAGTACTAACAGGAAATATTGCTGATCTTGGTGATTTCTCGTCATCTGCCTTTGGGCATCCTCAAATCACAATAGATGGCACACCACTTGCTGTTCCCGCTGAATTGAATCAAAATGAGTTCACGTGGAGTTGTACAGCTATAGGTGAAAAGAAAGTGAATATAAGACAGTGTGGGTTACACACATACAACATGATTTATGTGCTATCTTCATCAACAGATAAGACAAATCTAATTGAAGATGAAAACCGCTTGTACATGACTAAAGATTTCTTTGTTGGCAAATTGAAGATTGTCACAGACATGCCTAAAGAGATGTACAAGAAGATACCTAGTAAACCAGTCTTATCAGAGAGCAAGGTTACTTGTTCTGGGTGCTCACAGTGTGCCATGGGGATAGATTGCAATTTAACATATACATCAGATGCTACTTTTTCATCAGAGATATCAATCGATTCATGCTCTTTCCAGTCATCGCAAATAGGAACATTCACTGGCTACAACGAAAAGAGGATCAAA---GCCTTTTGTTCTGAGGAAATAGAAGGTAAAAATTTAAAATTTATTCCTGAAGATCAATCTGAGTTGACAGTAGAAATTCCTGTGGATGAGTTTCATCAAGTAGATCAAGATACAATTATACACTTTGATGATAAAAGTGCTCATGATGAAAACAAGCACCATTCAGACGTATCACTATCCACACTCTGGGATTGGGTGAAAGCACCATTTAATTGGATTGCATCATTCTTTGGAAATTTCTTTGATATTGTGAGAGTGTTATTAGTTTTACTAGTAGCTTGTGCAGCTATATACATGCTTAGCTATGTTGCTAGGCTATCGCGAACATATTATGTTAATAAGAAG---------AGTTCTGATAGAAGTAATAGAGAATTTTTAACAAGGGCTATATCTAAGAAGGATGTGGAAACCGCTCTAAATAATAAAGCA---AAAACTATAAACGGAAAGCAGTATATCTCAGGTATGGATTCCAGCATTCTCGGTTCTTATTCT---------------GGAGGTGAGTCTATTGATTCTTCC---------CATGATGACATTCTTTCCAGGCTCGTTGTTGAACAAAGCACTCATTTAAGTAACTGGAAAAATGATTCTTTGGTTGGTAACGGCAATGATAAGGTGAGCTGCAATGTCCAGATCATGCCAACATGGAATAGCAGCAAAAGGTTCATGAGTCTATCTAGGTTGATTGTTTGGGTTGTTCCTATGATCCCTGATCCTAAAGGTTGTGTTAAAGCAACTATAATAGATCAGAACAAAATG---ACAGTTTCTGAAAAAGTAATTATTGGTAAACAATCATCACTAGCTGATCCTATGTGTTTCATTTTTCACCTTAATTGGTCTTTTCCAAAAGAGAGAAACAACCCTAAAAACTGTATGATTCTAAATCTGACAAGTAACGAAAAATACTCTAAAGGTGTCAGTTTTGCATCTGTCATGTATTCCTGGGTGAAGAACTTCTGTGATACTCCTATAGCTTCTGAGAAGAACACATGTGATGTTGTTCCTATAAACAGGGCAAAGATTATTCAGTCTGCTGCTTTAATTGAAGCCTGTAAGTTAATGATACCTAAAGGGACAAGTGGTAAACAGATTTCTTCCCAGATAAAGAGACTCCAAAGCATGGCAGAAAAAGTGGCTATTGAAAAAACTTACGGGACC---AAAGATACACGATCCGTTAACGACTGCTACTCTATG---------TTTTCT---GCTACTGGGCAGAACTTCCTGAATTTATTCATGCATAGTAGTCCAAGCATCAAGACTTCTTTCAGCATCAATGAGCTGGGCAGAAACGAAGATATCAAACTCCATGAATCGGAATTTCTGGAGGACCATCAATGCTACAAACATTTTGAGAAATTT---GGTCTAGAC------TTCACTTTCTGTGGTCACACCATGAACATTGTGGTATCTAAACCTGATGTGAAAAACACTGGATGCAGATTTGTCCAACATAACCAAATCTTTTTACCAAATCAATCCACCTCTGAAAATGTAGGAGAA------------GATCTTCAGAAGGAAAAGTTTCATGAAATTACAAAC------ATTGAAAACTATTGCATGACT---CCAAATGCTTGGGTTATAGAGCTGTGTCTCAGAAGCAACTTTTTTATTTCTGCAAGTGGTGATTACAAAATTGAGTATGGT---TATCCAGTTATG---GGAAAGACTGTATCCTACTGGAGAGAAAAT---CTTCCAAAGGAAAAGATGTTGTCAGTAAATCAGAAAGTC------TTACAAGGAACATCCCGTCTCACAAACAGGGTCTTGTCTCCATCTGCAGCCAAGGCTATCCAGGTAGCTGCAGAGCTTGTCAAAGATGAAAACACAATTCTATCTGTCAGACAATTATTGACAGAAGATATAAAATCGCAATACAGAATCTGTTTTACTGGTGCTCTAGAGGAAGGATCTTTTACAAGGACTTACAAAATCCGAGCTGGCCAACAAGACAGAATCATTTGCATATATGCCAAAACAGTTATTGATTCATCTTATGAGTCAACTACT------CTGATTGTTAAGGTGGTGAACAAATCCATCCAAAGC---------------AATTATCACGACATG------CTGCAAAACCACTCTGACTGC---AAG------------------GCCGTCTCATCTAGCCTTGGAATTACAGAT---TCATTCAATGGAGATCCTAAT---TACAACCAAATCATAGCAAGAAGTCTTATCAAGACACACACATTGTTTGCTCTCGAGTTATCTAAGTACTTA---GAAAAGAAGGTGATCATTTTCATGCTTTATGAAAAACAG---CTAACGAAGAAGACAATGCCTTCTCCA---GTGAGGGACTTGGCTTATCTTGAAGACAGTGACGGAAATGTTTATTTCACATCAGAAACATTA---AAAATGCTACCAAAATCACTGTCAACAATAACATATTTGAAAGGGATTGCTCCTAGCTGCTGGAAAGAGTCTATTGAAGACCAACACTTCTATGTTAACGAGAAAATAAAGGAATTGCTAGCTGGAGGAGCCGCAGACATTGAAATAGAGCTGGACGAGGTAACACCTGGATTCAGCTTTTCTAAATTCTATGATGATAATAAAGCTGATATCTTTGGGAAATTTACTTTCAACAATGGAATAACCATACTGAAGAGTAGGAAGCAGATATTTGCTGCCTGTAAA---AACAATCAATTTGTTTTTTGTGGTAAGCAAATTGCACAAAAT---------TCTGATAATGCTGATGAGAAAACATGGACATTTAAAAGGACTGAAGCTGTCCTTAGAGTTCTTATGGCAAAA---------ATGGTGGAAGAATGTACAACTCAAAAACTTCAACAAGACATGTATACAAAACTGATGTCGCTTCCTATGGTTATTGCTTATGGCCTGAATGTACCTCCTAATTTTGATCTTGCTGCAACCAGACTGATGCTGTGCGTAGGGGGTCCTCTACCTTTACTGTCTAGCCTTTCCCCTATGGCTCCCGTAACTTTCCCTCTTGCATACTTCCAAAATGTGAAGAAACAAAGTCTTGGGATAAAAAAC------TTTTCTACATATGAACAGCTGTGTAAGGTTGCCCGGGTGTGTGATGCAGCTCAAATTGAGTTCAAAGGAGACGTAGAGAAGTTGTTTAATTCAGCAACAGACATTCTGAAGACTAGTTCACCTGGAACAGCAAGTTCCATATCCTTGAAGAAATATTCAGACCAGATTGCTTATCTTGAAAAAGCATTTTCAGCC
>INSV
ATGAACAATTACAAAGCAAGATTATTAATAGAAAATTCTGTTACTCTACTATCGTCAATTGATGATTGTATCAAAAGCAATTTAGAGTTAAGCAGAGACCTCCATAAAAAGAACCCAGATGAAATAAGTGAAGATATTATTATAAATAACAATGCTAAAAACTATGAAGCTTTAAGAACTCTAATAGCAAGAATTACTAGGGATGGTGAAGGGATTGAAACAGGATTGGCTACAGTTGACATGAAAAAGATATCTGAAGACATGACTCTCCTTGAGCAGAAATATCTTGAAACTGAATTAGCTAGACATGATATGTTCGGTGAGCTGGTTTCAAGACATTTGCATTTAAAACCTAAAAAAAGACATGATGTGGAGATAGAGCATGCTGTCAGAGAGTATTTTGAAGAGCTAAGCAAGAAAGAA---TGTTCTAACAGA------CTGTCTGAAGAAGATTTCAAAAAGGTCAGTAAAGAATATGTTGCTACCAACGCTACTCCTGATAACTTTGTGATATACAAAGAATCCAAGAGTGGTCCTCTTTGCATGATGATCTATGATTGGAAAATTTCTGTTGATGCTAAAACAGAAACTAAAACAACAGAGAAATATTACAAAAACATATGGAAATCATTGAAAGATGTGAAAGTCAAGGGTAAATCTTTCTTGGAAGAACATCCCATATTCATCTCTATTGTTATTCTTAAACCTATTGGATCTATGCCTATAGTGGTCACGACTAGCAGAGTCTTAGAGAAATTTGAAGATTCAGAATCTGCATTGCATGCCAACAGGTTGAGACACGCAAGCCAATCAAAGCTTGTCGGGGTGTCTAACATAGGCCGGATAATTGGCACAACTCCTACTGTTGTTAGAGAATTTTATGCAGACACCCAAAAGTTAAAAATTGAATTTAGGAGCATACTGGGTGAAGAGTTCGGC---TCTAAAGACATATTTTTTAGTCATTGGACAAATAAATATAAAGACAGAGATCCAACACAGATTGCTCATTCAGAGGATTTGGAGAAGATAATTGAATCAATGGTAACAGATGACATAAGTAGGGAAGAAATTGTCCATTTTATGTTTGGGAATTTTTGCTTGCATATAGAGACAATGAATGATCAACATATTGCTGATAGATTTAATGGGTATAGATCCTCTTGTGTGAATCTGAATGTAGAACCTAAGAAAGACATTTCAGAATTAAAGGATCATCTGTTATCTACTAAGGGT---------TTGTGGGAATCTTTATATGATCATCACTTGATTAAGGTTATGGATAGGATAAAAACGAAAAAACAAAAAGAAAAGATTATACCTGACATAATGACTGCATTCAACTTGAATGCTGAAGAGTACGAAAAGAAATACCCAAATTGTTTCACAAGTGATCTCTCTGAAACAAAGACAAATTTTTCTGTCACTTGGTCACCTTGCACTGATATGGTGGAACTAGGAAACCAA---GATTATAACAATGCAGTTATTGATCGGTTCAGGAAAGCTTTCCTTAGCAATCCTAGGATCAGATATAATTCAGCTTATAGCAAAGAGATGAATGTGACCAGCAAAGCAAAGGATGTGACTGAACTTGTCAGGTCCTGTCTAACAACTCTAAGCTGTGATACAAGTGGAATGGACCCCCAACAATTAGAAGACGAAATTGACATAAGCACAGGTGGTATAAAAGTGGAAAGAACTAGCAAATCACAA---GAATGG---ATTAAGAAAAATGATTGTTTGACTAGAAATAGAAATGAGTTTAACATGAGGGAA---ACCAGTAAAGATAATAAAGTGATCTATTTCAAAGGTTTGAGTGTTATGAACGTGAGCATGAGTAAAAAGAAAAGGATAATAAAGCATGAGGAACTAAAAGGGAAAATCACAAAAGGTCTAGAATATGAT------------------------------ACATCAGAGAGACAGTATGACCCTAATGATGAT------TAT---------GTAAGTTTGGATTTATCTTCATTCACCCACGCAAAGAAGCTTATCAGACATGATAATGAAGAGAGCTTAGAATGGTGCTCACAGATCCAAGATGGATTATTTGTTCTCCATAACTCGGACATCAGA------GAAAATTGCAAAGTGGCTACTGTTTACAACAATTATACAAAAAATCCTGAAAATCTTTTCACTCAATCAACTATCATAAAAACAGAAATGGAAACTTGTAAAAAGATAAACAAATTATGCAATGATCTGGCTATATATAATTATGCTGAGGACATGATGCAAATATCTAAAGGTTTGATGGTTGCTGACAGGTACATGACTAAAGAAAGTTTCAAGATATTGACAACATTCAATACTAGCATGCTAGTTTTGGCTTTTAAAGGAGATGGGCTAAACACAGGAGGGTCAGGAGTCCCTTACATACTAGTCCACATGGTGGAAGAG---ACTCTATCTGAGCAGTTTAGTGTGTGTTACACAAAAGAAATATATAGTCATTTCTCATTTGGTAGTCATGTTGTATATATTATGAGGCCGCAAAGGCTGAACCAAGTTAGACTTCTTAGCCTTTTCAAATCTCCCAGCAAAGTTCCAGTTTGTTTTGCTCAGTTTTCCAAAAAAGCTCATGAATTAGAAGGGTGGTTGAAAATAAAAGATATGCAAGAAGTGCAAACACTA------------AGCATGAGCTCTAATGTAAGAAGAATAATGAGAAATATTGTCTTTTCTTCTGTCATGATAGGAACAGTCACAAAGCTTAGCAGGATGGGAATCTTTGACTTCATGAGATATGCAGGATTCCTACCTTTATCAGACTATTCAAATATAAAAGAATACATACAAGATAAATTTGATCCAGACATAACAAATGTTGCTGACATGTTCTTTGTTGAAGGAATAAAAAAGCTTCTTCTCAAAATGGAGAACTTAAATTTAAGTACAAGTGCAAAACCTGTGGTTATTGATCATGAGAATGATGTGATAGGGGGAATCACAAATTTGAACATAAAATGCCCAATCACAGGTGCTACTCTTAAGACATTAGAAGATTTATACAACAATGTTTATTTGGCAATATATATGATGCCTAAATCACTCCACAATCATTTCCATAATTTGACAAGTCTACTAAATGTACCTGCAGAATGGGAGTTAAAGTTCAGAAAAGAAATGGGGTTTACTTTATTTGAAGATATCTATCCAAAACAAAAGATGTTCCAAGACAACGAGTTATTTTCTATAAACGGTGTCTTGAACTTAAAATCTCTTTCTGATTACTATGCATCGACTGTTGAAAATGTTGGGCTGATGAGAACTGAAATTGAAAACAAAGAAGACTTCTTGAGTCCTTGTTACAAGATTTCCACTTTGAAATCTTCAAAAAAGTGTTCTCAATCTAATATA---------------------------------------ATTTGTTCAGATGATATAATTAACTGTCTTCAA---------GAAGCAAATGTTAGATCACTGGAAGATTTGAGTCCAAAA---------------------AATTTGGCAATCTTGAAAGGTTTGCTTAGAACTCTTCATGAAGATAAAAACAGGTTGTATGAATTTTTTGAAGACCACTCTGAAAACCCTTATTACCTTATGGAAAAAATGAAGACAATCAAATCTTCTGAAAAAATAACAACAGGTAAATCAAAAACATCTAAGTTCATTCGGAATAACCATCCTTTAACAGTGGAAACATACTTGAAGACAAAATTATATTTC---------------------------------------------------AGGAATAATATAACTGTTCTTAAATCAAAAAAAGTGTCTGAAGAACTGTATGACTTAATCAAACAATACCATAATATCATGGACATAGACATGGAATCTATAATGAATTTA------GGGAAAGGTCTAGAAGGAAAAAAACACACTTTCCTGCAAATGTTAGAATTCGTCATGTCTAAAGCTAAAAATGCTTCTGATGCAATAGATTTTTTAGTTTCTGTATTTGAAAAGATGCAAAGAACTAAAACAGATAGAGAAATTTACCTCATGAGTATGAAAGTAAAAATGATGCTTTATTTCATAGAACATACTTTCAAGCATGTTGCTCAAAGTGACCCTTCAGAGGCCATATCCATTAGTGGTGACAATAAAATAAGAGCATTATCTATGTTGTCGATGGACACAATAACATCATACAATGATATATTGAAAAACAGCAAGAACAAATCTAAGTTAGCATTTTTATCAGCTGATCAATCTAAGTGGTCAGCTTCTGACCTAACATACAAGTATATATTGGCCATTATAATGAATCCTATATTGACATCAGGTGAGTGCACATTAATGGTTGATTGTCTGATGATGTATGTGAAATTGAAAAAGGTGTGCATTCCAACAGACATTTTCTTAGGTTTAAGGAATTCACAAGAGAAATTTGGGACTAATGAAACAGCCATTGGGTTGCTCACCAAAGGTCTTTCTACTAATTCTTATCCAGTAAGCATGAATTGGTTACAAGGAAATCTTAATTATTTATCTTCTGTTTATCATTCTTGCGCTATGAAAGCTTATCATAGAATGCTTGAAAGTTACAAAAAGTGTGAGTTCCAAACAAGATGGATTGTCCATTCCGATGACAATGCAACATCTTTAATTGCTGATGGTGACATTGACAAAATGTTAACAGATTTCAGCAGCAAAAGTCTTTCTGAAATGGTTTTTAGAAGCATTGAATCACATTTTAAGAGTTTTTGCATAACTCTGAATCCTAAAAAAAGCTATGCTTCCTCTTCAGAAGTTGAATTTATCTCCGAAAGAATAGTAAATGGAGCTATTATACCCCTATATTGCAGACATTTAGCCAATTGCTGCACTGAATCGTCACATATAAGTTATTTTGATGACTTAATGTCACTAAGTATAAACGTAACAATGCTTTTAAGGAAAGGATGCCCAAATGAAGTCATTCCATTTTCTTATGGAGCTGTTCAAACACAAGCTTTATCCATTTACTCTATGTTACCAGGTGAAATTAATGATACCATGAGGATATGCAAGAAAGCAGGTGTGAATCTGGAA------------CATAATGAAATACCCACAAATCTAGGTGGATGGTTAACTGCAAATGTGGAATCATTGTCACTATTAGGTCCATCATCTAATGATCAGACCATCTATTACAATATAATCAGAGATTTCTTAAAGAAAGATGATTTTGAGCAAGTAAAACAAAGCACATCCTCTGAAAGGTTCCTTGATTTAAGATTTGAAGAACTTAAACAAAAAAAAGAAAGAGATAAATTAGAGCTTAATGATAAAAAGATGATCTTTTTAATGAATCTATTTGAGCAGTCTTCTGTATCTGAAGATTCTGATGTTTTAAATATAGGGATGAAATTTCAGACAATGATGACTCAAATAATTAGGTTGCCTCAGTTTATAAATGAAAATGCTTTGTCAAAAATGTCCAGTTATAATGATTTTTGCAAATTATACCCTCATCTAAGAAAGAATCAACAACTTCATAATAGCACTAAGGAAATCAAGTCTGACGAAGACATGCTGATTGAAGATTTAGATGATTATGAGAAAATAGCTCCCGCAAATGAGATGGAGGAGGTGCATGAAATAATGATAAAGAACCCTGAAACTATTTTAATAGCACCATTAAATGACAGAGATTTTTTGTTAAGCCAATTATTTCTGTACACAAGCCCTGCAAAGAGGAATCAATTGTCAAGTCAATCTACTGAGAAATTGGCATTAGACAGGATTTTAAGATCAAAAGCTAGAACCTTCATAAACCCAGATTCTGATACAAAAATGACTTATGATGAAAACTTAGAAAAGAAAATTAGTACAATGAAACCATTGAATGAGGACTCTGTGAGTGTTTTCAAAACATGCATAAATTTGGTGCTGAAGGATGTGAATTTTGCTATGGCTATACCAATTATTGATAACATTTATCCATGTGAAGCCAGGAGAAGAGATAACTACAATTTCCGCTGGTTTCAAACAGAAAAATGGATACCAGTTGTAGAAGGTTCACCAGGATTAGTTGTGATGTACTCAATATATGGTTCTGACTATATAGAAAAATTAGGGCTGAAAAATATACCCTTGACAGATAATAGTATTAATGTTTTAACAGGCACATTTGGATCCAGCTTGATGTTGGAGGATGTAAAATATTATGTCAAAGGTCTTGAA---GTA------TTCGAGACTGAAGAATTCCAAAATTCTAATAGATGCCAGAGAGCAGTGAAAGCTTGCAATTACATGATAACAGCCCAAAATAGGTTGCTTGCTATTAACACGTGTTTTTCAAGAAAAAATTTCCCTTTCTATTCTAAATTCAATTTAGGCAGAGGCTTTGTATCAAACACATTGGCATTAATGTCAAGCATTTACAGTAAAGAAGAATCATTTCATTTTATGTCAAATGTGCATTTTAAAATAGACAAATCCATAAGAGCTATAATAAGTGCACAACAAGATCTAAATTTGGAGAGAATTTTGGACACTGCTGTGTACATTTCTGATAAGATGCAAGCTATTTTCCCAGACATAACTAGATTTGACATCATGACTATTTTGAAAAATGTTTGCATTGACAGTGTTTCCATTTGGGATACATTAGATTCAAAAATGGATAAAATAAATCATGCTATGGAAAGGAAAATGACTACATCTAACATTCTCCTGTCTCATAACAGTGAATTAAACACAATTCAGAAACAAATAATTTGGTTGTATAATATGGGTCTATGTTCTAAAAAGACACTGAACTTTGTTATAAGATATATAAGAAGGAGTGATGTCAGATATGTTAGGACAGAAGAACAAGACAGTTTTGGAAACTATGTTTCGGGGACAGTTTATAAGATTGGCACCATGAATCAAAATAATTATGTACAACTGATGGCTTCTGAAACAGATATTGCAATTTCT---TTGAGAACACCATATGATATAAGAGATGAAAGG------GAT---GTGCTATACAGTGCCCATAAAGATAGCATTGAGAAACTTCTATCAAAATTTTTGTTTGACAAAGGTAATGTGATACGATCCAAACAGAGCCAAACAGTTTTCCTAAACCCAGGCCAAGCTTGTCTAAGAACAACAACTGATGGTAAGCTTATTGCAAAAGTAAATCCGACTCCTAAATTGCTGAAAGTTGACAATGTAAAACTAATAATGGACATCAATTATGAAAATGTGAACTCTGATGTTTGGTCTATAATAGAGAGTCAAAAACAAATTGATTTAAGACTTCCAGAAACAGGTGAATGTTACTCTGAAATGTATAAAACAATTGAT---TCGGAGCAGGGTTTGATTTATGAAATGAAATCTAATTTGATTAAGTCATTGACTTTTATAAACACATTTGCAGATCTG---AATGAATCTGTTTATTCTATAGATGATGAAGTCACAAGAGAAACCATTTTTGATTTCATAGATAGTATAAGGAATGATTGTCTAGAAGGTTTAGAAACTTCCAAAAGTGTTGAAGAGTATGAAGAATTTTTGGACACCCACGGGTTTAGGGAAACTGTTAGCCTTTTTAAAAACATGATAGAGAGTTTAGAGTCATTGGATGCTGAATATAGCCCT---ATATTCTTGAATATAACTGACAAATATCAAAAATTCTCTGAGGATTTAGGAAATTTCAAGTCAATGTTGTTGATGTTGAAGTATTCTCTAGTGAATGATGCTTCTGGCTTCAAAAGTTACAGAGCTACTGGTGCACATGCAATTGGTTTAACAATGAAAAAACATATTGAGATAGGAGAATTCAACTTATTAGGCTTGATACAGTTGATCAAAGCTTGCGAGTCTTGCCATAATAGTGATTCTATATTGAATCTAGTGAGCTTGAGAAATGTTCTAAGCAAAACATATACCATTTCTAGTAGGAAA---------------ATCCAACTATATTATAATATAAACTTACAGAATGATTTGATGGAGAGGAGTTATGATTTCAAGACATTGGTTTTACCAGATATTAATCTGTCTGATTATTCAAAGGAAATACTGAAAGAAAATGGTTTTGTTGTTTCTGGTGAGAACATAAAAATAGATAGAGAGATTGGTGATGAAGATTTTGTTGGTCTAGCT------AGTTTTGATGTCATGAGATTGGATGAAGAGCAAATGTTTGATGAGATAGTAAAAGATATGAAAATAAAAAGAAAAAAGAAAGGATATTTGTTTCCTTCTAACACTCTCATACTTAGCGAAATGATAAAATTCTTGATAAATGGGAATAAAAGGACTAGTTTTGATGTAGAGAGTCTGCTTAGAAACAGTTTCAATGTGACTATTTTTGCCGGGAGCAGATTAGGGAAAGTAAGCACTAGTGTTCCTTCTTTGAAGATCTATTCAACAGTTTTCATGGAATAT------GAGAAAAGAGATTGCCCTTTGAATGAGATATCAGAGTGCCTAGAAGGATTTTTAAAAATAACCAAATCAGAAATTTCTGAACCTATACTTGAGGGAAAATTAAAGAAGGTTTTGATTCAATTAAGAAATGAAAAAAACAAGAGCAAGAAATTGGAAGTCTTTAGAGCAATATATGGGTTTTTATCAAATAACCCTTTATGCTTGACAGACAAAACATTATACGGTAGAATGACATTTGAAGATATCAACAGATACATCATGGAAACTAGAGAAATAATTATAAATAAAATCCCATGCCTAAATGCTTCAAGTTTGACTTGTAGCATTAAGGGAGTTTCAACATTCAATGTTTATTACCAAGTAGAAAGCAATGGTGTT---ATATATTCATGTATCAGTGACACTATAACTAAATTGGGAAACTGTGAAGGATCTTCTGAATTGCCAAGA---AGCTTTGAA---ACTGTTCCAGTTGTACCAATAACAAAAATCGATAACAAAAGGAAATTATCTATAGGAACTAAATTCTATATAATTGAAAGTTTGGAGAATTACAATTATCCAATCATGTACAATTCTAGACCAACTAATGGCACAGTCTCTCTCCAGAGTGTGAAATTCTCAGGTGATTGTAAAATATCAAAAACAAACATAGTTAATTCTTATACAGTTTCATTAACTACACCTGAGAAAATCATGGGTTACGTCGTCAAAAGAGAAGGAAGTGACATGAGCCATTCCATAATAAGCTTCTCTGGCTCAGTTAGTTTGACTTTCACAGAAGAAAATATGGATGGTAAGCATAACCTATTGTGCGGTGACAAGTCTTCTAAAGTTCCTTTAGTGGACAAAAGAGTTAGAGATTGTATTATAAAGTACTCCAAAAATATTTACAAACAAACTGCTTGCATCAACTTCTCATGGTTTAGATTGATCATGATTGCTCTGATTGTCTATTTCCCTATAAGGTACTTGGTAAACAAAACATCTAAAACACTGTTCTATGGGTATGATCTTCTGGGATTGATAACGTATCCTATACTACTACTGATAAATTATTTATGGTCTTATTTTCCCTTGAAATGTAAGGTCTGTGGAAATTTATGTTTGGTAACCCATGAATGCTCAAAATTATGCATTTGTAACAAAAACAAAGCCTCTGAAGAACACTCAGAAGAATGTCCTATAATAACT------------------AGAACA---------------------------------GCAGAG------AAGAATAAAAAATAC---------------------AACTGGGCTAGCATTGAATGGTTCCATTTGATAGTTAATACAAAAATAGGCCTCTCTTTCCTAAAAGCAGTCACAGAAACTTTGATAGGATTTCTGATTTTGTCACAGATGCCTATGTCTATGGCTCAA---------------------------ACT---------GCTCAGTGTTTGGATAGCTGTTATTATGTCCCTGGTTGTGACCGCTTTGTTACAAACAGATATGACAAATGTCCTGAAAAA---------GACCAATGCTTCTGTGCTATTAAA---GAAAAT------TCTATTGTA---GAATCTAACTTT---CTAACCAATGTTGTGACAGAA---------GGTCCTATGGATTGTATACCTTATCAAGAATGCAAAGGCAGGATAACTGAAAAT------GCTTTAGTAACTTTTGTCAAATGCAGATTTGGTTGTGAGTATGCCTCTATTTTCCAAAGCAAGCCTTTAGATAATGGGTTCTTAGAATATTCTGGTGACACATTG---GGATTGAATGCTGTGAATCTACACTTCATGAAAAGGCTTAGGAATGGTATAATTGAT------------------------------TTCTACAATAAAACTGAAAAATAT---GGATACATTTCTGGAGATGCACTTAAATCTAATGAATCAGACATA------------CCTGAAAGCATTTTTCCAAGAAAATCTCTCATATTTGACTCGGTGATAGATGGAAAATATAGATACATGATAGAAGAATCTTTATTATCAGGTGGGGGCACAGTTTTCTCTCTTAATGACAAAAGTTCTAGCACTGCTCAGAAGTTTGTTGTTTATATTAAAAAAGTTAGAATACAGTATGATGTTTCTGAACAATACACTACAGCTCCTATACAAAGCACCCACACTGATTTCTTTTCAACATGCACAGGTAAATGCTCAGATTGCAGAAAAGAACAA---CCGATAACTGGGTATCAAGAT------------TTCTGCATAACACCAACATCTTACTGGGGTTGTGAAGAGGTTTGGTGTTTGGCTATCAATGAAGGAGCCACTTGTGGGTTTTGTAGAAATGTGTATGATATGGATCAATCTTTCAGGATTTATTCTGTTATTAAATCAACAATCAAGTCTGAAGTATGTATATCTGGATTTGTGGGAGCAAAGTGTTTCACTGTATCTGAGGAAGTCCCATCTGAATCAGGATATTTCCAGGCTGATATATTAGCGGATTTCCATAATGATGGCTTAACAATAGGCCAGCTGATAGCTCATGGACCTGATAGTCACGTATATGCGGGAAACATAGCTAGATTAAATAAT---CCATCAAAAATGTTTGGTCATCCTCAACTTTCACACCAAGGTGATCCCATTTTCTCTAAGAAAACATTAGATACAAACGATCTGTCCTGGGATTGTTCAGCAATTGGTAAAAAAACAATTACGATAAAATCATGTGGTTATGACACATACAGATTTAAAACAGGTTTGAACCAAATATCGGACATTCCAGTTCAGTTTACTGACCAGAATAGTTTTTATATGGAAAAGATCTTTAGTCTAGGTAAGCTTAAAATTGTTTTGGATCTACCTTCTGAATTGTTTAAAACTGTACCAAAAAAGCCTATATTGAGTTCTGTCTCTTTAAGCTGTAAGGGATGTTTCTTATGTAGCCAAGGGCTGAGGTGTGCTGCCTCATTTATATCAGACATAACTTTTTCTGCAAGGTTAACCATGAAACAATGTTCATTGTCAACATACCAGATAGCAGTAAAGAAAGGTGCTAATAAGTATAACTTGACA---ATGTTCTGCACTTCTAACCCAGAAAAACAAAAAATGATTATAGAACCAGAAGGAGACAAATCATACTCAGTTGAGGCACTTGTAGATTCTGTTGCTGTGCTGGAACCAGAAAACATAATTGATCAAAATGACCAACATGCACACGAGGAACAGCAATATAATTCTGACACATCAGTTTGGAGCTTTTGGGACTATGTTAAAAGCCCTTTTAACTTTATAGCAAGCCACTTTGGATCCTTCTTTGATACAGTCAGAGTAGTATTGCTCATACTCTTTGTATTTGCTCTTGCTTACCTCTGCTCTATTGTTGCCACAATGTGTAGAGGCTATGTTAGAAACAAGTCT---TAC---AAGACA---AAACAAGGAGCAGACATTGTTGTACACAATCCTTCTGCTAATCACAACAACAAGGAAGTTCTCCAAAGAGCCATGGATAGCTCTAAAGGGAAGATTTTGATGAACAATACAGGCACCTCATCACTAGGCACATATGAG---------------TCTGACCAGATATCTGAATCAGAG---------TCTTATGATCTTTCTGCTAGAATGATTGTTGATACAAATCATCATATCTCCAGCTGGAAAAATGATCTTTTTGTAGGTAATGGTGATAAAGCTGCAACCAAGATAATTAAGATACATCCAACCTGGGATAGCAGAAAACAATACATGATGATCTCAAGGATAGTTATCTGGATATGCCCTACTATAGCTGATCCTGATGGGAAATTGGCTGTAGCTTTAATTGATCCTAACAAG------AGTGTTAATGCCAGAACTGTTTTGAAAGGGCAAGGAAGCATTAAAGATCCTATATGTTTTGTTTTTTATCTAAATTGGTCCATTCCAAAAGTTAACAACACTTCAGAGAATTGTGTTCAGCTTCATTTATTATGTGATCAAGTTTACAAGAAAGATGTTTCTTTTGCTAGTGTCATGTATTCTTGGACAAAAGAATTCTGTGATTCACCAAGAGCAGATCTGGATAAAAGCTGCATGATAATACCCATCAATAGGGCTATTAGAGCCAAATCGCAAGCCTTCATTGAAGCCTGCAAGTTAATCATACCTAAAGGCAATTCTGAAAAGCAAATTAGAAGACAACTTGCAGAGCTAAGTGCTAATTTAGAGAAATCTGTTGAAGAATCAATCTGGGGAACAACATCTTCGGGTAAAGCAGTAGTAGATAGTTATTGGATT---------CATGATCAATCTTCCGGAAAGAAGTTGGTCGAAGCTCAACTCTATTCTGACTCCAGGAGCAAGACCAGTTTCTGTTAC------ACTGGTAAAGTTGGCTTTCTCCCAACAGAAGAAAAAGAAATTATAGTGAGATGT---TTTGTGCCTATTTTTGATGACATT---GATCTGAAT------TTCTCCTTTTCAGGGAATGTTGTCGAAATTCTGGTCAGATCTAACACAACAAACACAAACGGTGTTAAACATCAAGGTCATCTCAAAGTGTTATCCTCT------CAGTTGCTCAGAATGCTTGAAGAG------------CAAATAGCAGTGCCTGAAATTACTTCAAGATTCGGT------CTGAAAGAATCTGACATCTTC---CCTCCAAATAATTTCATTGAAGCTGCAAATAAAGGATCATTGTCTTGTGTCAAAGAAGTCCTTTTTGATGTCAAGTATTCAAACAACCAATCCATG---GGCAAAGTCAGTGTTCTTTCTCCTACCAGA---AGTGTTCATGAATGGCTGTACACACTTAAGCCTGTT------------TTTAACCAATCCCAGACCAACAACAGGACAGTAAACACTTTGGCTGTAAAATCACTGGCAATGTCTGCAACTTCTGATTTAATGTCAGATACTCATTCGTTTGTCAGGCTCAATAATAACAAGCCTTTTAAAATCAGCCTTTGGATGCGCATCCCTAAAATAATGAAATCAAACACATACAGCCGGTTCTTCACCCTGTCTGATGAATCTTCTCCTAAAGAGTATTATATAAGCATTCAATGTCTTCCGAATCACAACAATGTTGAAACAGTC------ATTGAATATAACTTTGATCAGTCAAACCTCTTCTTG---------------AATCAACTCCTTCTA------GCAGTGATTCATAAAATTGAGATGAAT------------------TTTTCTGATCTAAAAGAACCTTACAAT---------GTTATCCATGATATGTCG---TATCCTCAAAGAATTGTTCATTCACTTCTTGAAATCCACACAGAACTTGCTCAAACTGTCTGTGACAGTGTT---CAGCAAGACATGATTGTCTTCACTATAAATGAGCCAGAT---CTAAAGCCAAAAAAGTTTGAGCTAGGG---AAAAAGACTTTAAATTATTCAGAAGATGGTTATGGGAGAAAATATTTCCTTTCTCAGACCTTG---AAAAGTCTTCCGAGAAACTCACAAACAATGTCTTATTTGGATAGCATCCAGATGCCCGATTGGAAATTTGACTATGCTGCAGGTGAAATAAAAATTGAGAACATAGTCAAGCTTTTGACTCAATCTGAT------TCCTTAGAATTTGAGGAAACTCAAAATGAAGGGTCTTTCAATTTCACTGACTTCTTTACCAACAACCGTGAAAAGATTCAG---AACATGACTACTGCATCCTGCCTATCCTTCCTCAAGAATAGGCAATCTATAATGAGAGTCATTAAG---AGTGCTGACTTCACTTTTGGATCAGTCACAATTAAGAAAACTAGAAACAATTCAGAAAGAGTTGGGGTCAATGATATGACTTTCCGAAGACTTGATGCAATGGTGAGAGTTCATCTTGTTGGA---------ATGATAAAGGAC------AATGGATCTGCTCTGACTGAAGCTATAAATAGCCTTCCAAGTCACCCTCTGATTGCCTCATATGGTCTT---------GCAACCACAGATTTGAAATCCTGTGTCTTGGGTGTTCTCTTAGGAGGAAGTCTTCCTCTGATAGCATCTGTACTGAATTTTGAAATAGCTGCACTAGTTCCGGCTATTTATCAAGATGCTAAACATGTTGAGCTTGGAATTGACATGTCTAAGTTTAGCACTAAAGAGGCAGTTGGGAAAGTGTGCACAGTTCTAAAAAGCAAAGGATATAGCATGAACTCTGTTGAAATTGGCAAGGCTAAACAATATGCAGATATACTAAAGGCTTGTAGTCCGAAAGCTAAAGGACTTGCTGCAATGGACCACTACAAAGAAGGGCTTACATCCATTTACAGCATGTTTAATGCT
>GRSV
ATGAATATTCAGAAAATAAGAAAGTTAATAGAAAACGGAACCACTCTATTACTATCCATTGAGGACTGTGTAGGTTCTAACCATGATCTAGCATTAGACCTGCACAAAAGGAATAGTGATGAGATTCCTGAAGATGTTATAATAAATAACAATGCAAAAAATTATGAGACTATGAGAGAGCTTATTGTAAAGATCTCTACTGATGGGGAAGGTTTGAACACAGGAATAGCAACAGTGGATGTTAAAAAACTTAATGAACTAGTGTCTCTGTTTGAACAGAAGTACCTTGAAACAGAACTCTCAAGACATGATTTGTTTGGAGAACTAGTATCTAGACATTTGAGGATCAAGCCGAAGCAAAGGAATGAGGTAGAAATAGAGTTAGCATTGAGAGACTATCTGGAGGAACTAAACAAGAAACAA---TGTGTAAATAGT------CTCAGCAGTGATGAGTTTGAAAGGATTAACAGAGAGTATGTGGCAACTAATGCTACACCTGACAATTATGTCATATATAAGGAATCGAAGAACAGCGAACTATGTTTGATGATCTACGACTGGAAGATTTCTGTAGATGCAAAAACTGAAACGAAAACCATGGAAAAATATTACAAAAACATTTGGAAATCATTCAAAGACATTAAAGTTAATGGAAAACCCTTTCTGGAAGATCATCCAGTCTTTATCACAATAGTCATTTTGAAGCCTATGGGAGGAATGCCAATAACTATTACCAGCAGTAGAGTTTTAGGAAAGTTTGAAGATTCACCCTCTGCATTGCATGGGGAGAGATCAAAGCTTGCCAAAAATGCTAAGTTACTGAACATTTATCATGTAGGGATGATTGTTGGGACAACACCAACTATAGTCAGAAATTATTATGCCAATACTCAGAAACTCAAATCTGAAGTCAGAGGGATATTGGGTGATGATTTTGGA---TCAAAAGATGTGTTTTTCAGCCACTGGGCTAGCAAATATAAAGACAGAAATCCCACAGAAATAGCATATTCTGAAGATATAGAAAAGATCATAGAATCTTTAACAACAGAGGAGATAACAAAAGATGAGATAGTTCATTTCTTGTTTGGGAATTTTTGCTACCACATAGAAACCATGAACGATCAGCACATTGCTGACAGATTTAAAGGCTATCAAGATGCATGTTTGAACCTGAAAGTTGTTCCGAAGACAGACCTATCAGATTTAAAGGATCATTTAATTCAAACCCAGAAT---------GTTTGGGAGTCTCTGTATGGAAAACATTTAGACAAAATCCTACAAAGGATAAAGAAAAAGAAGAGCAAAGAAAGAGAAATACCTGACATCACAACTGCTTTCAATCAGAATGCTGTAGAATATGAAGAAAAATACCCAAATTGCTTCACAAATGATCTGTCAGAGACAAAGACAAATTTCTCTATGACTTGGTCCCCAAGCTTTGAAAAAGTTGAATTAAATTCTAACATCGATTATAATAATGCCATTATCAAGAAATTCAGAGACAGTTTCCAAACAACATCAAGAATCACTTACAATAGCCCATACAGTTCTGTTCACAACCAAACCAATAAAGCAAGAGATGTTACAAATTTAGTTAAACTTTGCTTGACAGAATTGAGCTGTGACACAACAAAATTCAACAAGCAAGAACTGGAAGATGAAATAGACATCAACACTGGAAGTATAAAAGTCGAACGAACTAAAAAATCTAAA---GAATGG---TGCAAGCATAATTCTTGCTTAACTAGAAACAAAAATGAATTCTGCATGAAAGAC---ACAGGGAAAGAAAATAAAGCAATTTACTTTAAAGGTTTGGCAGTTATGAATATAGGAATGAGTTTGAAAAAAAGGATACTAAAAAAAGAAGAGATAAAGGAAAGGATCTCTAAAGGATTAGAATACGAC------------------------------ACATCTGTCAGGCAGACTGATCCGAATGATGAT------TAC---------ACTAGTGTAGACATGGCTTCTTTAACCCACATGAAGAGATTGATACGGCACGACAATGATGAAAGCTTAAGCTGGTGTGAGAAGATCAAGGATTCATTATTTGTGCTACACAATGGTGATACAAGA------GAAGAAGGTAAGATAGCTTCTGTTTACAACAATTATGCCAAAAATCCAGAGTGCTTGTATACCCAAGATTCTGTTCTAAAAACAGAGATGGAAACCTGTAAGAAAATAAATAAATTATGTAACGACTTGGCAATATACCATTACTCAGAGGACATGATGCAATTTGCTAAAGGATTAATGGTAGCTGATAGGTATATGACCAAAGAGAGCTTTAAAATACTGACTACCGCCAATACCAGCATGATTCTGCTAGCTTTCAAAGGTGATGGAATGAACACAGGTGGTTCAGGAGTTCCATATATAGCTCTGCATATTGTGGATGAA---GATATGTCAGAACAGTTTAATATATGCTACACCAAAGAAATCTATAGTTATTTCCGTAGTGGAAACAATTATATATATATCATGAGGCCACAAAGATTGAATCAAGTGAGATTGCTAAGTCTTTTCAAATCTCCTAGTAAAGTTCCGGTTTGTTTTGCTCAGTTTTCAAAAAAAGCCAGTGAACTAGAAAAGTGGTTGAAGAATAAAGACACAGAAAAGGTGAATGTCTTC------------TCCATGACTATGACAGTAAAGCAGATATTAATAAATATAGTATTTTCATCGGTGATGATAGGGACTGTGACTAAGCTTAGTCGAATGGGGATTTTTGATTTCATGAGATATGCTGGGTTCTTGCCACTATCTGATTATTCTAATATAAAAGAATATATTAGAGATAAGTTTGATCCAGACATCACAAATGTAGCAGACATCTATTTTGTGAATGGGATAAAAAAGTTGTTGTTTAGAATGGAAGACCTCAATTTGAGCACCAATGCAAAACCTGTTGTCGTAGATCATGAAAATGATGTCATTGGAGGCATAACTAATTTAAACATAAAATGTCCGATAACAGGTTCTACTTTGCTCACATTAGAAGATTTATACAACAATGTGTATTTGGCAATTTACATGATGCCAAAATCATTGCATAACCATGTACATAATCTAACAAGTTTGCTTAATGTACCAGCAGAGTGGGAACTAAAGTTTCGGAAAGAGCTAGGGTTTACTATCTATGAAGATATATATCCTAAAAAAGACATGTTTGATGACAAAGATTTGTTTTCTATTAATGGACTTCTGAATGTGAAAGCCTTGTCCGATTACTACATTGAAAATGTAGAAAATGTGGGCTTAATGAGATCAGAGATCGAGAATAAAGAAGATTTCTTAAGTCCATGTTATAAAATAACCACTTTGAAGTCTTCAAAAAAATGCTCGCAATCAAGTATA---------------------------------------ATAAATACAGATGATATAATAGAATGTCTTCAA---------ACAGTGAAGGTAAGGGATGTCGAGAATTGGAAAGGGAAC---------------------ACGTTGGCTATTATTAAAGGACTTATAAGAACTTATAATGAAGAGAAAAACCGGTTAATAGAATTCCTTGAAGACAATTGTGTGAACTCATTGTATCTTCTAGAGAAACTGAAAGAAATTATTGCCAGTGGTTCTGTTACTGTGGGAAAATCCATGACATCTAAATTCATTCGAAACAACCACCCATTAACTGTGGAAACATATTTAAAAACTAAGCTTTATTAC---------------------------------------------------AGAAACAATGTGACTGTGTTAAAATCAAAAAAAGTGTCTGAAGAACTTTATGATTTGGTTAAACAATTTCATAACATGATGGAGATTGACATAGATTCTGTCATGAATCTT------GGGAAAGGGCTAGAAGGGAAAAAACATACTTTTTTGCAGATGCTTGAATTTGTCATTTCTAAAGCAAAAAATGTTACAGGGTCAGTGGACTTCTTAGTATCTGTCTTTGAAAAGATGCAAAGAACAAAAACAGATAGAGAGATATATCTAATGAGCATGAAAGTCAAGATGATGCTTTATTTCATAGAGCATACATTTAAGCATGTTGCTCAGAGTGACCCGTCAGAGGCTATATCTATCAGTGGAGACAATAAAATCAGAGCATTGTCAACTTTATCTCTTGATACGATAACCTCCTATAACGACATTTTGAATAAGAGTTCCAAGAAATCTAGATTAGCATTTCTCTCTGCTGATCAGTCCAAGTGGTCAGCGTCTGATCTCACTTATAAGTACGTTTTAGCCATATTGCTAAATCCTGTTCTAACAACGGGTGAAGCCAGCTTGATGGTAGAATGCTTGTTAATGTATGTGAAATTAAAGAAAGTTTGCATACCAACAGATATTTTCTTGAACCTTAAAAAATCACAGAGCACTTTCGGACAAAATGAAACTGCCATAGGTCTTCTAACTAAAGGTTTAACGACAAACACATATCCTGTTAGTATGAATTGGTTACAAGGCAATCTGAATTACTTATCTTCAGTTTATCATTCCTGTGCAATGAAAGCTTATCATAAAACTTTAGAATGCTACAAGGGTTGTGAGTTCCAAACAAGATGGATTGTTCATTCAGATGATAATGCGACATCACTGATAGCCAATGGAGAGGTTGACAAAATGCTGCTAGATTTCTCAAGCTCTTCTTTGCCTGAAATGTTATTCCGAAGTATAGAAGCTCACTTTAAGAGTTTCTGTATAACATTAAATCCTAAAAAAAGTTATGCTTCCTCTTCTGAAGTAGAATTTATTTCTGAGAGAATAGTAAATGGTGCCATTATACCTCTTTACTGCAGGCATTTGGCAAACTGTTGTACAGAATCTTCACATATTAGTTATTTTGATGATTTAATGTCATTAAGTATCCATGTCACCATGTTGCTAAGGAAGGGTTGTCCTAATGAAGTTATACCTTTTGCTTATGGTGCTGTTCAAGTTCAAGCACTAAGCATATATTCTATGCTTCCAGGGGAAGTAAATGATAGCATAAGAATTTTCCAGAAGTTGGGAGTCAGTTTGATG------------CCCAATGAGATACCTACAAACATGGGAGGGTGGTTGACTGCTCCAATAGAGCCCTTATCAATACTAGGGCCTTCTTCAAATGATCAAATCATCTACTACAATGTCATAAGAGACTTTTTAAATAAGAAAAGTTTAGAAGAAGTGAAGAACAGTGTCTCCACATTAGGTTATCTCCAAATAAGGTTCAGAGAATTAGAAGAAAAATACAAGAAGGGAACATTAGAAATTAAAGATAAGAAGATGATCTTTCTAATCAACCTGTTTGAGAAAGCATCAGTATCTGAGGACTCAGATGTGTTGACAATAGGAATGAAATTCCAAACCATGCTGACGCAGATCATTAAGTTACCTCAATTTATTAATGAAAATGCACTCAGTAAAATGTCTAGTTACAAGGATTTCTCAAAGTTATATCCTAATCTTAAGAAAAATGAGGATCTGTATAAGAGCACCAAAAATATAAAATTTAATGAAGATTCATTATTGGAAGAAGATGAATTATACGAGAAGGTGGCTTCAAGTGCTGAGATGGAATCGGTTCACAACATAATGATACAAAATCCTGAAACAATCTTAATAGCTCCTTTAAATGACAGAGACTTTTTGCTGAGCCAATTATTCATGTACACCAGTCCTTCTAAAAGAAACCAACTATCCAATCAATCAACAGAAAAATTAGCCTTAGACAGAGTTCTGAGATCCAAAGCAAGAACATTTGTAGATATTGATTCTCATGTGAAAATGACTTATGAAGAAAACATGGAAAAGAAAATTCTGGAAATGCAGAAATTCGACCCAGGCTCTTATTGCTCTTTCAAAACATGTATAAACCTGGTGATAAAAGATGTGAACTTCAGTATGCTGACTCCGATCTTAGATGCAGCATATCCCTGCGAATCAAGGAAAAGAGACAATTACAATTTTAGATGGTTCCAAACTGAAAAATGGATACCGGTTGTTGAAGGATCTCCAGGTTTAGTGGTAATGCATGCAATTTATGGGTCAAATTACATTGAAAATTTAGGGTTAAAAAATATCCCGCTGACAGATGATAGCATAAATGTTTTGACAAGCACTTTTGGAACTAACCTTCTGATGGATGATGTAAAATCCTTTGTGGCTGGAAGCAGC---AGT------TTTGAAACAGAAGCCTTTATAAATGCCAACAATTGTCAAAGGCTTGTAAAAGCATGCAATTACATGATAACAGCACAAAATAGATTGCTAGCAATAAACACCTGCTTCTCCAGGAAAAGTTTCCCTTTTTATTCTAAATTCAATTTAGGGAGAGGGTTCATCTCAAACACCTTAGCATTGCTTTCAACAATTTATAGTAAAGAAGAATCTTACCACTTTGTTTCCACAGCTAACTACAAACTGGACAAAACTATTAGAACAGTTTTGAATGCACAACAGGACATGAACCTTGAGAAAATACTTGACACAGCAGTATATATTTCAGACAAGTTGCAATCTCTTTTCCCTACTATAACCAGAGAAGACATCTCTTTAATACTTCAAAATATCTGTTTGGACAGCAAACCCATATGGGAAAGCTTAGAAGAAAAGATGAGGAAGATAAACAACTCCACTGGAAGTGGGTTTACTGTATCCAATGTAATATTGTCTCATAATAGTGAGTTAAACACTATACAGAAGCAAGTTGTCTGGCTGTGGAACATGGGTCTGTGTTCTAATAGAACTTTGGATTTTGTTATAAGATATATAAGGAGAAGTGATGTCCGGTATGTGAAAACAGAAGAACAAGACGAATTAGGTAATTATATCTCTGGAACAATATACAAAATAGGTATAATGACCAGGAGCTGCTATGTGCAATTGATCGCATCTGATCATGATGTAGCCGTTACG---TTGAGAACACCCTTCGAGATTCTCAACGAAAGG------GAT---TATCTTTATGATACATACAGGGAGAGCATAGAAAAGCTTTTACAAAAATTCATGTTTGATAAAATAAATATAATCAAGTCTAAGCAGCCTCAAATAGTTTTCTTAGAGCCGGGAGAAGCATGTTTAAGAATGACCACAGACAACAAAATGATAGTCAAAGTGAATGCAACACCAAAACAAATCAGGTTAGAGAATGTTAAATTAGTAATAAAGATAAAATATGAAAATGTCAATTCAGATGTATGGGACATAATAGAAAGTCAGAAAGCTTTAGTTTTGAGAGAACCAGAAGTGGGTGAATGCTTTTCTGACATGTATAAAACTGTTGAT---TCAGAAGCAGAAGCAATCAAAGTGATCAAACATGGGTTGATGAACTCGCTAACTTTCATTGAGACTTTTGGAAGCTTG---TCAAAACAAATTAATAGCATAGAAGATGAAACTGTAAGAGAGACCATGCATGATTTCTTAATGAACATCAAAGACACTTGCCTGGAAGGATTGGAGAACTGCAAAAGCATTGAGGAATATGACACTTTTTTAGCTGAAAACGGTTTCGATGATACAGTTGAGTTATTTGAAGACCTTTTAAAGACACAGGACAGTTTTGAAAATGAATATAGCCCG---TTGTTTTCTGAAATTGTTGACAGAGCTAAGCAATACACAAGAGATTTAGAAGGATTTAAAGAAATACTTCTTATGCTTAAATATTCTTTGATCAATGATGCATCTGGGTTTAAAAGTTACAGAGCTACTGGTGCGCATGCAGTAGAATTGATGGCAAAAAAGCACATAGAAATTGGCGAGTTTAACCTTTTAGGGATGATACAGCTGATAAAAGCCTGCGAAACATGCCACAAAAATGACTCTATATTGAATCTCGCCAGCTTGAGAAATGTGTTGAGCAGAACATATGCCACACTTGGAAGACGC---------------ATAAACTTGAATCATGAATTAGACTTGCAGAATGATCTAATGGAAAAAAGCTATGATTTTAAAACATTGGTATTACCTGACATCAAATTGTCAGACATGTCTAGAGAAATACTAAAGGACAATGGATTTGTCATTTCGGGCGAAAATTTAAAAATAGATAAATCG------GGAGAAGAGTTTGAAGGTCTTGCC------AACTTCAACATGTTGAGACTGGATGAAGAAGAGATGTATGAAGGTTTGATAAAAGAAATGAAGATTAAAAGGAAGAAAAAAGGCTTCTTATTTCCTGCGAACACTTTACTCCTGAGCGAGCTAATAAAGTTTCTGATTGGAGGGATAAAAGGAACAAGTTTTGACATTGAAACATTATTGAGGAACAGTTTCAGACCCGATATTTATTCCACTGATAGGCTAGGAAGACTAAGTTCTAGTGTTCCAGCTCTAAAGGTGTATGCAACTGTTTACATGGAATAC------AAAAATACGTCCTGCCCTCTGAACGAAATTGCAGATAGTTTAGAGGGGTTTTTAAAATTGACTAAAAGCAAGGCAAAGGAACAATTTCTGGATGGACGGGTCAAGAAAGCTTTGGTTCAGCTAAGAGATGAACAGTCCAGGTCAAAGAAACTCGAAGTATACAGAAATATAGCTGACTTTTTATCGAGACATCCTTTGTGCCTATCAGAGAAAACACTGTATGGCAGATATACGTATCATGACATCAACGATTACATCATGCAGACACGAGAAATCATACTGAGCAAAATTAATTGTCTGAATGCATCCCTA---AAATGCGAGATCAAAGGGATATCAACTTACAATGTGTACTACCAAGTCGAAAATAATGGTGTC---ATTTATTCCTGTGTTTCAGATTCTGCAGACTATCTGGGGCGTTGTGACAATTCTCAAAATCTCCCAAAG---AAATTTCCA---GAAATTCCTGTGATCCCTATAACCAAACTGGACAACAAAAGGCATTTTTCTGTTGGAACGAAGTTTTTTATCACTGAGAGCTTAGCCTCTGGTAATTATCCAATTTCCTATAACTCACATCAGACAGAAGGTATTGTTTCTTTGCAGACTGTTAAGCTTTCTGGTGATTGCAAGATAACTAAATCTAATTTTGCCAATCCATACACCGTGAGCATTACTAGCCCAGAGAAAATCATGGGTTATATCATCAAGAGGCCGGGTGAAGACGGAGAGCACAAAGTCATGGCTTTTTCTGGATCGATCAGTATAACGTTCAGTGAGGAAATGTTAGATGGAACTCATAACCTCTTGTGCGGTGACAAATCGGCTAAAATTCCTAAAACAAACAAAAGAGTTAGGGATTGCATAATCAAGTATTCTAAAAGCATCTACAAACAAACAGCTTGCATCAATTTTTCTTGGATACGTCTGATTTTGATCGCTTTGTTGATATATTTCCCTATACGTTGGTTAGTGAACAAGACCACCAAGCCTCTGTTCTTGTGGTATGATCTTATAGGCTTGATCACTTACCCCTTGCTATTGATTTTAAATTATCTGTGGAAATATTTCCCGTTCAAGTGTGCCAATTGCGGCAACTTATGCATCGTTACACATGAATGCACAAAAAAATGCATTTGCAACAAAAGCAAAGCTTCAAGGGAACATTCTTCAGAGTGCCCTATACTTTCA------------------AAGGAA------------------------------CCAGACCAC------GAATATAACAAATAC---------------------AAATGGACTAGCATGGAGTGGTTTCATCTGATAATAAACACAAAACTCAGCCTGAGCTTACTCAAGTTTATCACAGAAGTTCTTATAGGATTGATCATATTGTCTCAAATGCCTATGTCAATGGCT---------------------------CAAACA---------GCCCAATGTCTAAACGGTTGTTTTTATATTCCAGGGTGTAATCAAATGGTGACCAGCAAGTTTGAAAAATGTCCAGAAGCA---------AATCAATGTTTCTGCAGTATTAGG---GAGGAG------AAAATAATA---GAAAGTATTTTC---GGAACAAATGTTGTTATCGAA---------GGACCCAATAATTGTATTGCTAATCAAGATTGC---------CTGGAAAGCAGT------CCTATGGACACTTTCATAAAGTGCAGATTAGGTTGCGAATATTTAGAGCTGTCTCGGAATAAGCCCTTATTCAACAGTTTCTTGGATTATACAGGAAGCTCTTTA---GGACTAACCTCTGCTAGTTTATACATGACAAAAAGATTGAGAAACGGTATAATTGAT------------------------------TCGTATAATGTGACAGATAAAATTTCAGGAATAGTAGCTGGAGACTCTTTAAAACAGAATGAGACAAGTATA------------CCTGAGAATATATTGCCTCGCCAATCATTGATCTTTGATTCCATTGTAGACGGTAAATACAGATACATGGTAGAACAATCTCTTCTTGGAGGAGGTGGAACTGTGTTCATGTTGAATGATAAAACCTCCGGAACAGCAAAAAAGTTCACGATTTACATAAGGAGCACAGGAGTCCATTATGAAGTTTCTGAAAAGTACACAACAGCTCCTATTATGAGCACTCACACAGATTATTATTCGACTTGCACAGGCAACTGTGACACATGCAGAAAAAATCAA---GCTTTGACTGGTTTCCAAGAC------------TTTTGCATTACACCAACATCTTACTGGGGCTGTGAGGAAGCATGGTGCTTTGCCATTAATGAAGGTGCAACATGTGGTTTTTGCAGAAATGTTTATGATATGGATAAATCCTACAGGATTTATTCTGTCTTAAAATCCACTATAATAGCTGACGTATGCATCTCTGGCATTTTAGGAGATCAATGCACCAAAATCACTGAGGAAGTACCTTACGAAAACTCTGTTTTCCAAGCTGATATACAGGCAGATTTGCACAATGATGGAATAACCATTGGTGAACTAATAGCTCACGGACCTGATAGTCATATATATGCAGGAAACATTGCCAACTTAAATGAC---CCTGTAAAAATGTTCGGACATCCACAGCTAAGCCATGATGGTGTACCTATCTTCACTAAGAAAACCCTTTCTGGGGAAGATCTGTCTTGGGATTGTGCAGCAATAGGCAAAAAATCAGTTACCATAAAATCTTGTGGTTATGATACATATAGGTTCAAATCTGGGTTAGAACAGATATCAGACATTCCAGTCACTTTCAAAGATCTTTCCAGCTTCTTCCTAGAAAAAACATTCAGCTTAGGGAAACTAAAAATGGTAATAGATCTTCCTTCTGATCTCTTTAAAGTGTCTCCAAAAAAGCCTTCTATAACTTCAACTAGATTAGAATGCAATGGTTGCCTCTTATGTGGGAAAGGCTTGTCTTGCAATTTTGAGTTCTTTTCAGACCTGGTATTTTCAACCTCAATTTCTATGGAATCTTGTTCTCTATCTAGCTACCAATTAGCTGTGAAAAAAGGATCAAATAAATATAACATAACA---ATGTATTGTTCGGTCAATCCAGATAAGAAAAGAATCAAAATGTATCCAGAAGGAAATCCAGAACTTTCTGTAGAAGTTCCAATTAACACAGTGGTAGTTAAAGATCCTGAAAACATCATAGATCAGAACGATGAGTATGCTCATGAAGAACAACAGTATAATTCAGACTCTTCTGCATGGGGTTTTTGGGATTATATCAAAAGTCCTTTCAATTTTGTTGCCAGTTACTTTGGATCTTTCTTCGACACTATCAGAGTTATATTGCTTATAGCTTTTATCTTCTTGGTAATCTATTTATGTTCTATGCTTACTTCCATGTGCCGAGGATATGTTAAAAATGGTTCT---TAT---AAAATTCGAAAACGCAATGGGAATGTTGAAGTCTCTAGATCGTGGTCTCAATCTGATGAGAAAGAAGCTTTAGCAAAAAATATGGACATATCTAAAGGGAAAATATTATTAAACACTGAAGGAACTTCGTCTCTAGGGACCTATGAG---------------TCAGACTCTATCACAGAATCAGAA---------GGATATGATCTAGCTGCAAGAATGATAGTGGATACAAACCATCATATTTCTAACTGGAAAAATGATTTGTTTGTTGGCAACGGGAAGCAGAATGCAACTAAGATCATTAAGATATGCCCTACATGGGACAGCAGAAAGCAATACATGATGGTTTCAAGGATTGTGATATGGGTTTGTCCTACCATACCAGATCCTACAGGTAAGCTCTTAATAGCATTAATTGACCCTAACATG------CCTTCAGACAAGCAGGTGATTTTAAAGGGTCAGGGAACAATTACAGATCCAATATGTTTTGTTTTCTATTTAAACTGGTCTATCCCAAAAGCAAACAACACGCCTGAAAACTGCTGTCAACTGCATCTAATGTGCAATCAAGAGTATAAAAAAGGAGTGTCATTTGCAAGTGTCATGTACTCTTGGACAAAAGAATTTTGTGATTCTCCAAGAGCTGACAAAGACAAGTGTTGCACTGTCATACCTTTGAATAGAGCTATCCGGGCTAGATCTCAAGCCTTTATTGAAGCCTGTAAGCTAATAATTCCTAAAGGCAATAGTGCAAAACAAATCAAGAAACAGCTTAAAGATCTTAGCACCAATTTGGAAAAATCTGTTGAGGAGTCAGTTTGGGGATCAACATCATCTGGTAAGTCCATTGTGGATTCTTACTGGATT---------TATGAGTTCCCGACTGGCTCTCCATTGGTTCAAACTCAGTTATACTCTGATTCGAGGAGCAAAAGTAGCTTTGGCTAT------ACTTCAAAAATTGGTGATATTCCTGCTGTAGAGGAGGAAATTTTATCTCAGAATGTTCATATCCCAGTATTTGATGATATT---GATTTCAAC------ATCAATATAAATGATTCTTTCTTGGCAATTTCTGTTTGTTCCAACACAGTTAACACCAATGGAGTGAAGCATCAGGGTCATCTTAAAGTCCTTTCTCTT------GCTCAATTGCATCCCTTTGAACCT------------GTGATGAGCAGGTCAGAGATTGCTAGCAGATTCCGG------CTCCAAGAAGAAGATATAATT---CCTGATGACAAATATATATCTGCTGCTAACAAGGGATCTCTCTCCTGTGTCAAAGAACATACTTACAAAGTTGAAATGAGCCACAATCAGGCTTTA---GGCAAAGTGAATGTTCTCTCTCCTAACAGA---AATGTTCATGAGTGGCTGTATAGTTTCAAACCAAAT------------TTCAACCAGATCGAAAGCAATAATAGAACTGTAAATTCTCTTGCAGTCAAATCTTTGCTCATGGCTACAGAAAACAACATTATGCCTAACTCTCAAGCTTTTGTGAAAGCTTCTACTGATTCTCATTTTAAGTTGAGCCTTTGGCTGAGAATTCCAAAAGTTCTGAAGCAAATAGCCATACAGAAGCTCTTCAAGTTTGCAGGAGATGAAACCGGTAAAAGTTTCTATTTGTCTATTGCATGCATCCCAAATCATAACAGTGTGGAAACAGCT------TTGAATGTTACTGTTATATGTAAACATCAGCTTCCA------------------ATCCCTAAGTCC------AAAGCTCCTTTTGAATTATCAATGATT------------------TTCTCTGATCTAAAAGAGCCTTACAACACT---------GTGCACGATCCTTCG---TATCCTCAAAGGATTGTTCATGCTTTGCTAGAGACTCACACTTCCTTTGCACAGGTTCTTTGCAACAAGTTG---CAAGAAGATGTAATCATATATACTATAAACAGCCTTGAG---CTAACCCCAGCTAAGCTGGATCTAGGT---GAAAGGACCTTGAACTACAGTGAAGATGCTTCGAAGAAGAAGTATTTTCTTTCAAAAACACTC---GAATGCTTACCAGTAAATGTGCAGACTATGTCTTATTTGGATAGCATCCAGATTCCTTCATGGAAGATAGACTTTGCCAGAGGAGAGATCAGAATCGAAAACATTGTCTCTCTTTTGACTCAATCTGAG------GATGTTGAGTTTGAAGAAGACCAGAACCAGGTTGCATTCAACTTTAAGACTTTTTGTCAGGAAAATCTTGACCTGATTAAG---AAAATGAGTATCACTTCATGTTTGACTTTCTTGAAGAATCGCCAAAGCATCATGAAAGTTGTGAAA---CAAAGTGATTTTACTTTTGGCAAGGTCACGATAAAGAAAAAT---------TCTGAGAGGGTTGGAGCTAAAGACATGACTTTCAGAAGGCTTGATAGCATGATAAGAGTGAAACTCATAGAA---------GAGACTGCA---------AACAATGAGAATCTTGCTATCATCAAGGCAAAAATTGCCTCCCATCCTTTGGTCCAAGCTTACGGGCTG---------CCTTTGGCAGATGCAAAATCTGTGAGACTTGCCATAATGCTTGGAGGTAGTATCCCTCTCATTGCTTCTGTTGACAGCTTCGAAATGATCAGTGTTGTTCTTGCCATATATCAAGATGCAAAGTACAAGGAGTTAGGGATTGAACCAACTAAGTACAACACTAAGGAAGCTCTGGGGAAGGTTTGCACAGTGCTTAAAAGCAAAGGATTTACAATGGATGATGCACAGATAAACAAAGGGAAAGAATATGCTAAGATACTCAGTTCTTGCAATCCCAATGCTAAGGGAAGCATTGCTATGGACTATTACAGTGACAATCTTGACAAGTTCTATGAAATGTTTGGAGTC
>PtBV-GF
ATGAACACCAGAACATTAGAAAATTTTATTGAAAACATTAGAGACTTTACTCTGCAAACAGAAAATTGCAGAGAAAAATTGTTATACTCTGTGGATGATATATTAAAAGTTCTAGTAGATGATCAAAAA------------CTGTACTCTCTCATAGGAGGTTACACTGACATGCTTAAAATTTTAGAAAATTTATCAAGCAAAACTGAAGGATTATTAGAAAATGACATACCATATGATCAAAAAGAGATAAACTCTTTTGTAAGCTCATATCTTTTAAAATACAAAGAAACAGAATTGGGTAGGCATGATCTTTTTGGAGAGCTAGTGAGGAAGAAACTTCATTTTGTTCCACCTTCTAGAGATAGTTGTGACATGAAAGATGCAATATTGTCATATATAGATTTTTGTCATGAAAACAAA---GAAATAAAAAAT---------CATATAGATGATCCTGAAAAAATAAAAGAAAGTTTGACATTAAATTTAGCCACTCCTGACAATTTTGTCATCTTCAAAGAATCAAAAGGAGAGAATGCCTGCTTAATGATATATGATTGGAAAGTTTCAGTAAATACACAAACTGAAATGAAAACATCAGAGAATTATTACAACAACATATGGAAAACATTTAAAGATTTGAAATATAATGGTAAACCATTTTTGGAAAGTTTTCCTATTTACATATGCATAATTATACTAAAACCCATGAGCCAAATGACTGTCACAGTAACACTGTCTAAAGTAGAGAAAAAATTCAATGAAAGTGAATACAATTCTTTCCAAGAAAGAAAACAACATGCTAAAAAAGCAAAAATATGTCAAGTAAATTACCTAACAGATTTGGTT---AAAGGAAATAAC---TTAAATGCGTATTATTCTGAAACTCAATTGCTTAAAACAATATTGTCTGAAAGATTACCTGATTGGGAAGAT---CAAAATGACATATTCTTTTCAAATTGGTGTCAAGATTATAGAACAACATCATTAGATAATAACCTCATGTCAAAAGACATTTACAAAATGATAGATTGCATCAAAACTGAAAATTTCACCAAAGAAGAAATATGCCATTATATATTTGGATCATTCATATGGCATCTGGGATCAATGAATGAATTACATATCCAGGATAAATTTTCAGGTTATATACGAAATTGTGAATTTATGGGTGTTAAACCATATAGAAGTTTGCATTTACTTGAAGATTATATTAAAAAGAACAATGGA---------AAATGGGAAGAACTGTATGATAACCATCTTGTTAAGATAAAAGAACTTGTCATAGAAAAGAAAAGTAAAGAGACATTAGTCAGTAGCATAGATGAAGCATTTGAAAAAAATTCTGTATTATATGAAATTGACTATCCAGATTGTTTCACTAGTGATCTTTCATCTACAAAGACCAATTTCTCTATTCCATGGTCTCCTAGCACCATTTTTTATAAAGAAACA---CACATGGATTATAACAACACTGTCATTCAAAATTTTAGAAATTGTTTTTCTTCTGAACATCATTTAATTCATAATGACCCTTACAAACTTGGGAAATATGACAAATCATTATCAATTAACATTTATAATTTAGTTAAAACATGCATGGTTGATTTGAGCTGTGACACTTCTAACACAGGGAAAATATTGTTAGAAGATGTAATAGATATTAAAGATGGGAGTATAAGTGTTGCTCGTGAAGAGAAAACCAAT---GACTGGTTTAAAACTTCAAATGGTGTGGTATATCGGAATGGAAATGAATTTTCACTTGGAGAG------AACATTTCTTCAAGATCCACATTTTATACAGGCTTAAGGACTATGAAAGTTAATATGGGAAAGAGAGAAAAAGCATTGGAGAAGAAAAAGAAGTTAGTTAAAATTCAACAAAAAAAAGAATATGAT------------------------------------ACCTCTGAAAATGGTCCTAGCAATCTT------AAA------------------AGTATTGGTTCAATTACACACAATAAAAATCTCATAAAATACAATAATACTGAAGCTTTTTCATGGAGTGAGATGATATCAAAAAATTATTTTGCATTATCATATTTTGACAGAAGA------CAAAAAACTAAAATAGAAGAAGTTTACAATTTCTATAATGAAAACAATGGGAAATTATTCTCATCTAATAAACTTTTAGATTTAGAGTTAACTAACAATAAAAAAATTCATGAAGTTTGTAAAACACTATCAGTTTATTCATTTTCAGATGACATGATGCAATTTTCTAAAGGGCTCATGGTGGCAGACAGATACATGAAGGAAAAAGATTTTAAAATTTTAACTTGTTCAAATCAAAACATGATAATTCTGGCATTTAAGGGTGACGGTTTAAACACTGGGAAATCAGGTGTTCCTTATGTTGTATTGAACTTGGTTCCTGAA---GACTTGCAAAATAATTTTGCAACAACTTATACAAAAGAATTACTTTGTTTTTTTAAAAAAGACAAATTCTATTTAAATATAATGCGCCCACAAAGACTTAATCAAGTGCGTTTATTGAGCTTGTTCAAAACTCCTAGCAAGCTGCCTATATGTTTTTCTCAGTATATTTTAAAATCCACAGAAGTCATGTCTTATTTAGAAACAGTTCCTTTGCAAGACATCAATATATTA------------ACCATGCCTGGTTCTGTAAAAGAACATCTGAAGAATATATTGTTTTCATCATCAATTATAAGCACTGTGACAAAACTCGGTAGAATGGGAATATTTGATTTTATGAGGTATGCTGGGTTTTTACCACTTTCTGACTATTCAAATGTTAAAAATTACATTTTAGAGAAATTTGATCCAGACATAAACAATGTTGTTGACATATTTTTTGTAAATGGTATCATAAAATTATTGAATCACATGGAAGGTATCACTCTTAGTAGTAGCATCAATCCATTAACCATAGATCAAGAAGAAGATATGTCAGGAGGAATTAAAAATTTGAATATTAAATGTCCTATAACAAACTCAACATTAAAAACAATTGAAGACTTATATAACAATGTGTATTTGGCTATATACCTGATGCCAAAATCTCTGCACACTCATGTGCATAATTTAACATCTTTACTCAATGTCCCTGCCGAATGGGAAATTAAATTCAGAAATAAAATGGGCTTTTCTATGTTTGAAGAAGTTTATCCAAAAGAATCAATGTTTGATAATTCTGGCCCTTTCTCTATTGATGGAACACTGAATCTAGTATCATTATCCGATTATTATAGAAGAACGATAGAGAATGTTAGTTTAACTAGATCTAATGTGGAAAATAAAGAAGGCTTTTTATTGCCAGGTTATAAGATATCCACATTAAGTTCCTCTAAAAAATGCTCTAAATCAGAAATA---------------------------------------ATAACTGATGAAACAATATATGATTTTTTAAAC---------AAAGAAAACCTT---TCTTTAGAGAATTTCAAGGAAAAT---------------------GAAATGTATATATTCAAAGGTGTGGTCAAATCATATTTGGAAGACCCAAAATCAGTTCAAGATTTTTTGAATTTAGGTTGCAAAAGATCGATTTACATTTTTGAGTTCATTAAAAAGCAATGTGATGGAGAAAATTTAAAGAAAATGAAATTATCAAACAACAAATTTTACCAATTGAGTCATCCTTTGACTGTAGAAACTTATCTAAAAATAAGATATAGTAAA---------------------------------------------------ATGAGCCCAGCTACAGTACTAAAATCGAAAAAAGTTAGTGAAGAACTATATGACATTATTAAAGAATACAACAAAATCACAGAAACTGATCTTAAAAATTTGGAAAACTTA------GAAGGGGGAATAAATGGTCAAAAACACTCATACATGCAGTTATTAGAATTTATAATGTTAAAAACCAAAAACAACATGAATCATACAGATTTTTTAGTTTCTGTTTTTGAAAAAATGCAAAGAACCAAAACAGATAGAGAAATTTATTTAATGAGCATGAAGGTTAAAATGATGTTATATTTTTTAGAGCACACATACAAGCACATAGCACAAAATGATCCATCAGAAGCCATATCAATAAGTGGTGATTATAAAATTAAAACACTTTCAAAATTGTCTATGGAAACTATAACCACATACAATAGTTTATTAAACAAAGGGTCA---GATGTTAAAATTGCTTTTTTATCTGCTGATCAGTCAAAATGGTCAGCTTCTGATTTAACATATAAATATGTTTTAGCCATTTTAATGAATCCATTATTGACTACAGGTGAATGCAATTTAATGTGTGAATGTTTGATGATGTATGTAAAGTTCAAAAGAGTATGCATTCCTACAGATATATTTATAAATCTTAAACAAAGCCAAGATTATTTCGGAATAACTACAAATTCTTTAAGTGTATTAACAAATAATTTAGAAACAAATTGTTATCCAGTTACCATGAATTGGTTACAAGGTAATTTAAATTATTTGTCATCTGTTTACCATTCTTGTGCTATGCAATGTTATGATAAAACATTATCAAGAATGAAAGACTACAAATTTTTTGTAAAGTGGATAGTGCATTCAGATGATAATGCCACTTCTCTGGTTGCAGAAGGAAACATACCTAACTTACTTAAAGAATTCAAATGCCAAAACTTATCAGAATTTATTTTTAGAACAATAGAATCACATTTCCCCAGTTTTTGCATAACTCTTAACCCCAAAAAAAGTTATGCATCTGAATCAGAAGTAGAATTTATATCAGAAAGAATTATTAATGGGGCTGTAATTCCTTTGTATTGTAGACACTTGGCAAATTGCTGTACAGAATCTTCACATATAAGTTATTTTGGAGATTTGATGTCATTGAGCATACACATAACCATGCTTTTAAGGAAAGGTTGTCCTACAGAACTTATACCATTTTCCTATGCTGCTGTCCAAGTTCAATCATTAAGTATATACTCAATGCTACCAGGAGAGGAAAATGACAGTTTCAAAATAATTAAAGAAATCAATTTCCCTTTGAGC------------AACACAGAACTACCCACATGTGCAGGTGGATGGATGACAGCTCCTGTTGAAATGCTTTCTACACTCGGTCCTTCAGTAAATGATCAAATCATATATTACAACATATTAAAAGATTTTTTAGGGAAAAAAGATTTTGAATCATTGAAAGAATCTTCTTTGGATGAAATTTTTGTTGATAAAAGAGCAGAAGAATTCTCAAAAAAGCAAAAAAATAATTGTTTAAATGTAACAGATATGAAAATGAAATGCTTATTGAATATTTTTAAAGCTAGTTTACTTACTGAGAATCAAGACAGTCTAGAAATTGGAGTCAAATTTCAAACAATGGTTAGCCAAATTATTCAATTGCCATCTTATGTCAATGAAAATGCTTTAAACTCATTGTCAAGTTTTAAAGATTTTTGCAAATTGTATCCACATTTAAAAAAGAATTCCAGCTTACTTAAATCATTATCAGAAAATAAA---CCAGATGAATTTGATATAGATATA------GATATAGAAAAAGAATTGGCAACAGATGAAATGAAAGAAGTATATGATAGGATGATAAAGAATCCTGAAACATTTTTGATTGCACCACTAAATGATAGAGATTATATCCTAAATCAGATTTTTACATATAGTAGTCTAAGTAAAAGATATCAATTATCAAACCAGTCAACAGAGAAACTAGCTTTAGATAGAATTCTTAGATCAAAAGCAAGAACTTTCATAGATCCAATATCTATGAAAAAATTGACCTATAAAGAAAACATTACAAATAAACTCAAAAGTATTAAAACAGATCATGTGGATATTTATGGATTGTTAAGAATAACATTAGATTTAGTTCTGAAAGATTTAAACTTTGAAACATCTATGTCACTGCTAGATTCATTACTTCCAAGCATTTCAATACCTAAATTAAATTATAATTTCAGATGGTACATTCCTGAGAAATTACCTCCAATTATAGAAGGATCACCTGGTTTGATAGTCATGACAGGTTGTTATGGAACAGATTATGTCCAATCTTTAGGGCTTAAAAACCTGCCCTTAGATAGTGACTCAATTTATCTTCTTCATGATATTTTTGGGAATTTTTTAAAATATGAAGATGTTGTTACAATAGCACAAAACAAAGAA---AGA---TCTTTTGAGAGTGAAGATTTTATAAAAGCAGATGAATTCAAAAGAAAAGTTATAGCAGTCAATTACATGATTCAATCTCAAAACAGGTTATTGTCTATAGGCACATGTTTTAATCGGAAAAGTTTCCCATTTTATTCAAAATACAACATGGGTAAAAATGTAGTTACAAACACATTGAGTTTATGGGGAACTATTTATAGCAGACGGAATAATATATATTTTTACTCGCAAATGAAATTTAATATTAATAAAAGTAACAGATTAATAATGAAAAACTCTCGGGATGTAAACTTATCCCAAATTATAGACACAGCAGTATATATTTCAGATAAATTGCAATCACTTTTCCCTGACTTAAAAATTCAAGAAATAGCTACAATTTTGAAAAATTTAGAATATTCAGGTGTGTGCTTGCATGACTTAATTTTAAATCAGTTGCATAGTGTAAAAAATGCTATAAATAATGTCAGAACAGCTAGCCATGTTGTTTTATCACATAGATCTAAACTTTTAGTTATGAGCAAATATCTCTCATGGTTGTATAATTTTGATTATATAACAGAAAAAGAATTCAATTATATCAATAGACATATTAGAAGACAAGAAGTTACTTACATCAGGACTGAAGAGCAAGATTCATTCGGAAATTATTTCTCAGGTCAAAATTATAAAATAGGATTTATGAATAATTCTAATTATTCCTTCTTGTTTTATATAAATGATGTACTGTCTATAAAT---TGCATGACACCATATGAAATAAAA---TCTGAT------ACAGGCTTGTACTTGGAAACACATAAAAATTCAATTCTCAAACTCTTGACTAAATTTATATTTGATAAACATGATATTATAAAATCCAATTACAGTAAAAGTGGCATAATATACCCAGGTCAATATTGCATTAGAATATCTAGTTCAGGGAAATTGATACCATATGTTAATTCAGGCTTAAAACCAGATCAAATCGATAACATTAAATTATCAGGTAAAGTGAATTGGACTTATGTCAGTGAATTAACTTGGAACATAATGCATGAATCAAAAAACATGAGTTTGAGAAAACCTGCAACTGGTGAAAGTTACAATATGACATACAAAAAAATAGAT---CAAATCAATGAGATGCACTACAATTTGATAGAAAAATTCAAAAGCGGCTTATTATTTCGATCAGAAATCAAAGACTTA---GAAGAAGAAATAAATTCTTTTGAAAACCATGATCAGAGAGAATATCTTAAAGAATTTTTAGAGGAAGTAAAATTGATTGCTTTTGAAGGATTGGAAAATTGTAAATCACTTCAAGAGTATCAAGATTATTTAGAAGAAAATGCTTTTTCATCCATAGTAGAAATGCATAAAGATTTTTTAGCTCTTCTTGAACAAGAAGAAAGTGACTCTGGGAAAGAATATATTAATTCTGTTATAAACAAATTAATGATGTATAAAGAATCTGTTGGTTCATTTACAAATGTTTGTTCAATGATTAAATATTCAATGATAAATGAAATCACAGGAAACAGAATACCAAAACCAACAGGTAAAGATTTTTACTTTATAAATTGCATGAAACCAATTATTTGTGATGGCTTTTGGTTATTTGGATTATTGAAGTTAATTAAAGCAGCTGAAGTTAGTTATAATAATAATTCAGTTTTAAACTTAAAGATTTTCAATGAAGTGAAACCTTCTAAATATTATTCAAAAAACTCTGTA---------------ATTTGGATTAATGCACATTATGATGTTTCTAATGATATCATGCAAGAAACATATGATTACAAGACTATCACTTTAAATGATATTCCTATAACAGATTCTGTTAGAGCAATTTTGGATGAAGAAGGCTTCAAAATTTCCGGTCAGGTGTTGAGTGTCTCTGATAAA---------------TTTGAA------ACT------AAAATAGATGATCCATTTCAAGATGATCTTTTAACATTTGAAGAGATTTCAAAGAAAATGAAAATAGTAACCAAAAAACCAGCTCATTTGATACCATCTAACACATTATTAATTGGAGAATTAATCAAATTTTACATGCTAAGTATAGATGGAGAAATTTATGACCTAGAAGAAATGCTCAGACTTCAGTTCCAACTGCCAACTAGTTCAATAAATAGAATGCAAAAAATTGCTAGAAATATTCCAGCATTGAGAGCACATGGATACATACTTAACCACTAT------GAAAATGAAATAAACCCTTTGTCTGATATTGCATTTTGTTTAGAAGGATTCTTAAAAATGATAAATATAGATATTGCTAATTCCCAA---GTTTTGGATATTATTTCTCTGCTTAAAAAAATACAAACAGAAAAAGATAGAACAAGATGCTTTAGTATGTTAAGTAAGTTAAAAGAATATCTAAGCAAAAACCCACTGTGTCTTAGTGAATCTTGCATGTATAGTAACTTTACATATAAAGAATTG------GTAGTGTTCACTTTAAGATCAAAAGAATGTTTAGATTCTTCTTGTATTGACTTTAAGAAAGAGCAATGTGTTTTGAAAGGTTTCACAGAATATAATTATTATTATCAGATTGCTGATAGTGAGCCACGGACTATATCTTGCATTTCAGATGATATAAATTCAGTAAATAAATGTGATAAACAAGGATTTTTAATACCTTTGGATTTTAAA---GATATTCCAGTAGTTCCTGTTTTAGCCTTAATGAACAAACGCCATTTAGAAGTTGGTCAGAAATATTTTTATGAAAAAAGCAAAGAAGAAGACACTTATTATATACAGCCAGATAATAAAATAAGCACAGGTATAGTTGCAAAACATTCTGTTAGATTAACAGGTGATTGTTCTATTTCAGAAGTATCTTTAATAAAGCCTTATCAGGTTGTTTTGAGTAGTGGAGAAAAATTAATTGGATATGCTATAAAAAAGATAGGTGAACAAAAAGATGTTGTTGTAAACCGTTTAAATGCAAAAATTACAGTTCAACTAGTTCCAGATCAGTTAGACGGAAATCATGTGTTATTATGTGGTGATAAATCTTCACTCTTACCAAAAATTGATGTTACAACAAGAAACTGTATCACAAAGTTTAAGAATTCATCATATATGCAAACCATATGTTCTAAATTTAAGATTTTTAGAGTGTTGATAGTGATGATAATCTTACTCTTTCCTATCACTTGGTTATTATGGAAGACAAAACCATCTTTGTTCTTATGGTATGATCTTTTAAGTCTTATAATGTTTCCTTTATTGTATTTAGTTAACTATCTTTGGATGAAAAATCCTTTAAAATGTAAATCTTGTGGTGGTTTTTATTTTTTGTCTCATAAATGTTCTAAGCGATGTCTTTGCAATCAAGCAAAAAATAGTCCTTCACATATAAAAAATTGTCTTTTGTAC------------------------AAT---------------------------------------------CAA---CCATCTATG---------------------------TCAAAATACCACTTTTTCCAGTTAATATGCAATAGCAAACCAAGTGAATACACTGTAATTTGGATAACTAAATTTGTGATTGGTTTTATTATTTTAAGCTTTATGCCTACCACATTAGCTTCT------------------------GAAAAA------ATGATTACTTGTGTCAATGAATGCCAGGCTATAGTTGGTTGTAATCTTTATCTACCACATTATTTTCAATCTTGTAATTCAGATCTTGCAAATGAAATTTGTGAATGCTTAATAACA---AAGGAT------AATATTAAA---GAAACAGTCAAAGGCAGAAATGGTAAAACTATTTCTGAACTAACAACTTCTAATGATTGTGTAGAAGATGTATCCACATGT---GTTCAGAAAAAGGACATTGGAACTGCTTTAGAACTAATTGCATGCAGACATGGTTGCAAGTTCTATAATATTTTATCTACTAAACCTTTAACTGGTCATGATGTATCATATGATGGTAAAGAGTACATAAAAATGACTATGTCTAACTTATATTCATTGAGAAGACTCCGAAGTAATTCAATAGAT------------------------------GATATGGCAGATGCTAAAAAAATAGAAAACAATTTAATGACAGATATTAACAGATATGACACTACAGATCACAATGATATAATTCCAGAAACTCAGATGTCAAGGAAATCATTAATCTATGAAACAAAAATAGATGATAAATACAGATATTTGATAGAAGTTGATATTAAAAGTAAAACTGGTTATATATATAATTTAAATGAAGCTAAAAACTCGAATTCAAAACAATTTATTGTTTACATGCATTCAGTAGGAGTGGAATATGAATTGAAATATCTATATACAACAGCTCCAGTATCTACAACTAACACTGATTTTTTGGCCACATGTACTGGAGATTGTGCAAAGTGTAGAACGGAAAGAGGCTCTGCTAATAATCATTTGGATAGCTTCCAAGCTTTTTGCATTGAGCCAACCTCTTATTGGGGTTGCGAAGAATTTGGGTGTTTAGCAATTAATGAAGGTGCTATTTGCGGTAGCTGTAGGAATGTGTTTGATTTATCTCAGTCTATGGAAATTTTTGAAGTTGTTAGAAGTGACGTTGTCTCAGATGTATGTATAAAAGGTTTTTCTGGTTATGAATGCAAAACATACACAGATAGAGTTCCATTTACTACAGATAATATGCAAATAAATATGAATATTGATCTTCATAATGATGGAATATCTATAGGAACAAAAATTGCTTGTGATAAAAATGGTTTTTGCTATAAAGGATCAATAGCTAATCCATATGAT---TCTGCTTTGGTTTTTGGTCATCCGCAGCTGAATAGAGATGGTAAACCTTTGTTCTTCCAAGCTAAAATACCATCAAATTCTATACGCTGGTCTTGTGTAGCAATTGGTCCCAAAAAAGTAGACATTTCTTCTTGTGGTTATCTGACATATCATCAAAAAACAGGATTAGTTTCTTTGAATGAAAATGCTTTCAAAACCAGGAATTTAAATACAATTTATTTAGAAAAAGATTTTGCAGTTGGTAAATTGACTATAATTTTAGATTTGCCCCAACAACTTTTTAAAACTATAACAAAAAAACCAAATTTGTCTCAAAATAATGGAAAGTGTACAGGTTGTTTGCAATGTAACGGAGGGCTTGAATGCTTTGTTTCTGTAATGTCAGATGTTTCTTTCTCTTCAAAATTTTATTGGCCGACTTGCACATTCAAAAATAATGATATTCATTTTATGAAAGGTAAGAATGAGTTAACTTTCCAA---GTTTTTTGCAATAATGATCCTACTAAATTTGCATTATCTATATATCCTGAAGATGACAAAGAATTCTCTGTTGATTTGCATATAGATAATTTGCTCATAAGAGATCAAGAAACTGTAATTGATCACAATGATGAAGCAGCAGATCAAGAACAAAAACATCACTCTGACACATCAAACTATAACTTCTGGGATTGGATAAAATCTCCTTTTAACTGGATAGCTAGTTTTTTTGGGAACTTTTTTGATACAGTAAGAACTATATTAGTAATTATAACCATATGCGTTTTTGTCTGGTTGTTGTCTTTAGCTAGTGAAATTTGGAAAGATTATTATAATGAGAAAATA---------AAAAAGAAAGATGGGAGTGGTTCAATGTATTTGTCAAACAATGTGAACAATTCACAAATAAAACAAATAAATAAAAATTCCATGAAAGTGGACAATGGCAAACAAATATTTAACACAAAATCAACATCAATTCTTGGAACATATGAG---------------GAATCAACAATTGATCAATCAGAAGACATAGAAATGAATGATTTGCTGTCTAGAATGGTAGTAGACAAATCTATGCATCTCAGCAATTGGAAAAATGACATGTTAGTTGGTAATAATTCTGAACTTATAAATAAAAAAATCCATTTGAATCCCACTTGGAATAGCAAGAAAATGTATTTGATGTTGTCTAGAGTAATAGTATGGGTTTGCCCAACTGCACCAAACACAAATGGTAAATTAAAGTTAGCTATTGTGGATCCAAATAAAATA---GAAGACAGCGAAAAAGTAATATTGGTAGGTGAATCTGTTTTAGTTGATCCTGTTTGTTTTGTTTTTAGCTTAAATTGGTCATATCATAAAGAAAATAATGTCCCAGGGAAATGCCCACAACTACATATCTTATCTAATGAAAAGTATAAAAAAGGATCTTCTTTTGCTGCAATAATGCATTCCTGGACAAAAGAATTTTGTGATTCACCCAGAGCAGATGAAGTCAATATTTGTCAAGTTGTTCCAATATCTAGAGCTATAAGAGTTCAGTCAAAAGCATTAATTGAAGCATGCAAACTGATAATCCCTAAAGGATCTCATGGAAAGCAAATACAAAAACAAGTTCTAGATCTCACAAAATATTTAGAACAAGCTGCAAAGGATAGTGCATATGGCAATCCCAAAAAGCCTAATGCGGTGTATGACGTTTACAAAGCA---------TATTCTCAGTCCTGTGGTTTCCCAATTTATTTCATTGCCATGTATTCTGACAAAACTTTAAAAACTGCATTCTCTTATGCATTAACCAATAAATTTGAAAACGAAGATTCCATTTTTGAAGAAATG---ACTAAGAGAATGACTTGCAAAATCTTTGATGAGATA---GAACTCCAA------TTAAATTTTAATGAACAGGTTTCAATTATTGATATAAATATACCAAAATTGGATATATCTGGTTCTCCAATTAAAAGTCATTTGAAAGTATATTCA---------AAATTTTTGACTACTACTAAAGGA---------------TATGAACCATTATCATCTTCAGATATTCTTGGA------ATTGATATAAACAGCTTAAAG---CCTTCTGAAGATAGTATTACCATTCTGGAAAAAGCTAATCTATATACAAAAAGTGTGGATAATTATAAATTATCTGTAAACACTTTTGGTTGTTTT---GGAAGAACTAGCTGTGGTTGGTCAGGTTGT---GGTAGATCTGAAGTTGTCGGAACTATAAAGCCAACATAC------ACTTTGGGAGAAATA---CCTAGTAATAGATTTATGGGAAATTTCACATTAAATATGATTGAAGAACTTTCTAAAAAGAATTTAAAAATGGATACTATATTTCATTCTGAACTAGGGACTGAGAAAAGTTATGATTTTGATGTAAAAATAGAACTCAATTTTAAAATAAAAGAAGATTCTTTTAATAAGTGTTACAAAGTTTCTAATGATGATGAACAAAAAAGATATTATTTATTTGTAAGGTCTGTAACTGACACAAACAATCAACGAACTGTT------TTATCAGTTTCTTTATCTTTTAGGAAGAAATTTGAT------------------TACACTCTTCAT------AAAAAATATGTGGAAGAAGGAAAAAAGTATAACCCTTTGAATAGTGTTTTAAATTTGGGTTTAGTTTTTACTAAA---CCAAATGTAATTGATATGGGT---TTGTCTTCAATAATAGTAAAAAAAGCTATTCAAAATCACACACTTCATTCAAAAGAATTCAAAAATTATACT---ACAAAAATCATTGTTGTTTTTACTATAAGAAAT---GAA---CTGCTCCTTGATGCTTTTTTTACAGGAAAAAACAAAGAAATTATTCCATACAAAACTAATAATAAACATATAATTTCTTATTCTGAGTTATTACAA---GAATTACCTTGTTTAATTGACAGTTTGTATTATTTGGAATTTATCCAAGAAAGTGATTGGAAATTTGATTATGAAAATGGAATTGCTTATATTGAAACATTGGAAAATCTGCTGAAATTTAACACT------GAAATTGATGTTGAACAACAGGAC---ACTGGTAATTTTACTTTCTCTGCTTTTTACTCCACTTAT------CAAGATGCT---CCTTTTAATATTACAAATGCTTGCTCTATCATCAGAAATAGAAAGAAAGCTTTTGAAATATCTAAG---ACTGGTGGATTGATTTACAACAACATGAAAATTGTTGATGGA------------GCATCAGCTACATCAACAGACTTCACTTTCAAAAGACTAGAAACATACTTAAGGGTAAGATTGATTAAT---------GCAGTTAAGAGT------AGCAATGGATCACTAAAAACAATCCAAAAGCTTATGTCCACGGCCCCATTGTTAAGATCTTATGGATTCAAT------ATGAGCTCTACACAAATTTCTGTGAGAATGGGACTGATCATAGGAGGTAATTTACCTCTTTTGGCATCTTGCAAAGGTTTGGAATCTGAAAGCTTTGCACTAGCATTTTATCAAAATCTTAAAAAAGAGGATCTTGGCATTAAGAAC------TTTAGTACAATCGATCAATTGGCTAAAGTGGCTTTGGTTTTAAAATCCAAAGACTTTGTATTCACTGCTGATGAGAAGAACAAATTGAAAAACTGTTTGAATCTTCTCAAAGAATGTAATCCTGCTAACAAAGCCTCTGTTGCTTTGGATCATTATAAGGATATCTTGGAAATCTGTAACAACATTTTTGAACAA
>MSMV
ATGAATACACAAAAAATACGATCTTTAATAGACAACGGGGGGACTCTACTGAGGACAATAGAGGATTGTATTGGCTCTAACTTAGATCTTGCCAACGATCTCCACAAATACAACAGTGAGGAGATTGCAGAAGATATCATTATCAACAACAATGCTAAGAATTATGAATCTATGAGAGAACTTCTTGCCAAAATATGCCAAGACGGTGAGGGCCTAAACAGTGGATTGGCTACTGTTGATTTCAAGAAGATAAATGATGATGTCACATTACTAGAACAAAAATATCTTGCTACAGAGCTAGCTAGACATGACATCTTTGGTGAACTTATATCAAGACATCTTCACTTAAAACCTAAACACAGAACAGAAGTGGAACTAGAGCATGCTATAAGAGATTATTTCAGTGAGCTTAACAAAAAGAGC---TGCCCTAATAAG------ATATCTGATGAAGATCTTGCTAGATTAAATATCGAATATGTAGCCATCAATGCTACACCAGACAATTATGTTATCTATAAAGATCATAAAGGAGGCAACTTGTGCTTAATGCTGTATGATTGGAAAATATCAGTAGATGCCAAGACAGAAACCAAAACCACAGAGAAATATTACAAGAATATCTGGAAATCTTTAAAAGATATTAAAATAAATGATGAGCTTTTGCTTGAATATTGTCCTATCTTTATAACAATAGTAACATTGAAGCCAATGGGAAACATGCCTATAACAGCCACAACGAGTAGAGTTTTGGGTAAATTTGAGGATTCGCCTTCTGCTCTTCATGGGAACAGAGTTAAACATGCAAGGAATTCCAGGCTGGTTAGTGCTGATTATGCAGGTCAAATATCTGGCACAACTCCATCAATAATCCGAAACTTTTATGCTAACACTCAGAAGTTGAAACTGGAGTTTAGATCTATAATCGGGGATGATTTTGGA---TCTAAAGACATATTCTTCAGTCATTGGACATCTAAATATAAAGAGAGGCATCCAATGGAAGCTGCTTACTCTGAAGACTTAGAATCAATAATAAATTATATATCTACAGAAGACTTCCCTAAAGAAGAAGTTGTACATTTTCTCTTTGGGAACTTTTGCTTCCATATAGAGACAATGAATGATCAACACATTGCTGACAGGTTCCGTGGATATTGTGAGTGTTGCTTAAGTATGCATGTACGACCTAAGGAAAACATCGCCGTGCTCAAAGATCATCTTCTAGCCTCAAAACCA---------AAATGGGATTCATTATATGAAGGGCATCTAAAAAAGATTATAGAAAGGGTTGCACAGAAAAAATCAAAAGAAAAAACTATACCAAACATCACTGCAGCATTTAACATGAATGCCCAAGAATATGAGGCAAAGTATCCAGGTTGCTTCACGTCGAATCTTTCAGAGACAAAAACCAATTTCTCTTTGACTTGGTCTCCTAGCTTTGAGACAATAGAAGTGGACAAAATATATGATTACAACAATTCAGTTATACAATTGTTTAGAAATGCTTTCAAAAGTGTAGCCAAGATAACATACAATTGTGCTTATGGCAGCATTCAAGATCAGGCAAACAAAGCTAGGAATATAACAAATTTGGTTGATTTATGCTTGACTAAACTAAGCTGCAATACAACATCTATGATCAAAGAAAGTTTAGAAGATGAGATTGACATTAACACTGGAGGTATCAAAGCTGGCAGAACAAAAAAAGCTCAA---GAGTGG---CAATCATTCAATGGATGTTTAACAAGAAATAAAAATGAGTTCAGCATAAGAGAT---TGTGCAAAAGAGGACAAAGCTGTATATTACAGAGGTCTCAGCTGCATGAACATAGGGATGGGTAAAAAGCAGAAAGTCCAAAAAAGAGAAGAACTAAAATCAAAAATTACTTTAGGATTGGAGTATGAT------------------------------ACATCCCAAAGGCAAGCTGATCCTAATGACGAC------TAT---------TCCAGCTTAGATCTTGGATCATACACTCACTCTAAAATATTAATCAGACATGACAATGAAGAAAGTTTAAGTTGGTGTGAGAAAATAAGGGATTCACTGTTTGTGTTACACAATGGAGATTTGAGA------GAAGAAGGGAAAGTTGCAACTGTTTATAACAACTACACAAAAAACCCAGAAACTCTCTACACTCAAGATTCTATTATAAAAGGGGAGATGCAATGTTGTAAGAAGATAAATAAGCTTTGCAATGATCTTGCCATTTACAATTATTCAGAGGACATGATGCAATTCTCAAAGGGTTTGATGGTTGCCGACAGATACATGACAAAAGAAAGTTTCAAAATTCTAACTACCTCTAATACAAGCATGATTCTATTAGCTTTTAAAGGTGATGGTATGAACACAGGAGGGTCGGGTGTTCCTTATATAGCAATTCATCTTGTTGATGGA---GACATGGCTGAGTCATTTAACATCTGTTACACTAAAGAAATTTACAGTTATTTTAAGACAGGAGATAAAGTGTTATACATCATGAGGCCTCAAAGATTAAACCAAGTAAGACTCTTAAGTCTCTTTAAGTCACCTAGCAAGGTTCCAGTTTGCTTTGCTCAGTTCTGCAAAAAAGCCAGTGAACTTGATAAGTGGCTTAAAACTAGAGATATAGATGAAGTTAACACACTA------------TCTATGAATCTGCCTGTGAAGCAAATACTGAGGAATATTGTATTTTCATCAGTGTTGATAGGGACTGTAACTAAACTGAGTAGGATGGGCATTTTTGACTTTATGAGGTATGCAGGATTTTTGCCTCTTTCTGATTATTCCAACATAAAAGAATACATAAGAGACAAGTTTGATCCTGATATTACAAATGTTGCCGATATGTTTTTTGTGTCTGGGATCAAGAAACTTTTGTTCAAGATGGAAAACTTAAATCTGAGCTCAAGTGCTAAACCTGTTGTAATAGATCATGAAAATGATGTTATAGGAGGTATCACTGATCTGAATATAAAATGTCCTATAACAGGTTCAACACTCCTAACTCTAGAAGACCTGTATAACAATGTTTATCTAGCTATCTATATGATGCCCAAATCATTGCATAATCATGTTCACAATTTAACCAACTTGTTGAATGTCCCTGCAGAGTGGGAGCTCAAGTTCAGGAAAGAAATGGGTTTCAATCTCTCAGAAGATATCATTCCGAAACAAAAGATGTTTCAAGATTCTGGTCTGTTTTCAATAGACGGTGTTTTAAATCTTAAAGCTCTATCAGATTATTATGTGGAGAATATAACAAACATAGGTTTGATGAGGACCGAAATCGAAAACAGAGAAGATTTCTTGCAACCTTGTCATAAGATCCCTACTCTTAAATCTTCTAAGAAATGTTCTCAATCAAACATA---------------------------------------ATTAGCTCAAAAGACATAATTGAGAACTTAGAA---------GCATATAGATTAGGTGAAGAATCATCAAACAGCAGCACT---------------------AGCGTTGCAGTTGTTAAAGGCCTTTTGAGGACATACTATGAAGACAAAAACAGGCTTCTGGAGTTTTTTGATGACAATCTTGTTGATTCCTTTAGTCTTTTAAACAAAGTAAAAGAAATTGCTGCAAGCAAAGAAATTTCTATAGGCAAGTCAATGACTTCTAAGTTTATTAGAAACAATCACCCCTTCACTGTTGAAACATATCTTAAAACAAAACTGCATTAC---------------------------------------------------AAGAACACAATTACAGTTTTAAAATCTAAGAAAGTCTCTGAGGAATTATATGATTTGGTAAAACAGTTTCATAACATAACAGAAGTCGATATGGACTCAATCATGAATTTG------GGTAAAGGAATGGAAGGGAAAAAACACACATTCCTTCAAATGCTTGAGTTTGTCTTAACTAAAGCAAAGAATGCAACTGATTCTATAGATTTCCTTGTTTCTGTTTTTGAGAAAATGCAAAGAACAAAAACAGATAGGGAGATATACCTCATGAGCATGAAAGTGAAAATGATGTTGTATTTTATAGAGCACACATTCAAACATGTGGCTCAAAGTGACCCTAGTGAAGCTATATCTGTCAGCGGAGACAACAAGATAAGAGCTTTGTCAATGCTATCATTAGACACAATCACTTCATATAATGATATACTGAAAACAAGTTCTTCAAAATCCCGCTTGGCCTTTCTTTCTGCAGATCAATCAAAATGGTCTGCATCAGACCTGACATATAAATATATATTGGCTATTTTGATGAATCCTGTGCTGACTTGTGGAGAGGCCACATTGATGACAGAATGTTTGATGATGTATGTGAAGCTAAAGAAAGTATGCATACCTACAGACATTTTCCTTAATTTACAGAAATCTCAGTCTGTTTTTGGACAAAATGAAACTGCTATTGGCCTTTTAACTAAAGGTCTGAAAACAAATGTGTATCCTGTGAGTATGAATTGGCTTCAAGGGAATTTGAATTACTTATCTTCAGTTTATCACTCTTGTGCTATGAATGCATACCACAAATCATTGAAAAGTTACAAAGAGTGCCAATTCCAAACTAGATGGATAGTCCATTCAGATGACAATGCTACATCAATTATTGCTCATGGGGAAGTTGATAAAATGCTAGAGTGTTTTAACAGTCAATCATTGCCAGAGATGTTATTCCGTAGTATAGAAGAGCATTTTAAAAGTTTTTGTATTACATTAAATCCTAAGAAAAGCTATGCCTCATCTTCTGAAGTGGAGTTTATATCAGAGAGGATAGTAAATGGAGCAATTATACCTCTTTATTGTAGACATCTGGCTAATTGTTGCACAGAATCTTCACATATCAGTTATTTCGATGACCTTATGTCATTGAGCATTCATATAACCATGTTATTAAGGAAAGGTTGCCCGAACGAAGTTATACCATTTGCCTACGGAGCTGTGCAAACTCAATCGCTTAGCCTTTATTCCATGCTTCCAGGTGAAGTGAATGATAGCTTAACTATGTTCTCCAATTTGAATGTAAGTCTAAAG------------CCTAACGAAATCCCAATAAGTATTGGTGGGTGGTTAACTGCACCAATTGAAGCACTGTCTATTTTGGGACCATCCTCAAATGATCAGCTAGTGTACTATGGTGTTATCAAGGAGTTCTTGAGAGGAGGAGAATTTGGTGAACTAAAGGACAAGATCACAACAAATCTCTATCTTAGAGCTAGGTTCGATGAGTTAGAGAAGAGAGTAAAAAATGATACTCTAGAAGACAGAGACAAGAAAATGATATTCTTGACTAATCTCTTTGAAAAATCCTCCATCTCCGAAGACTCAGATGTCTTAACTGTAGGGATGAAATTCCAAACCATGCTAACACAGATCATAAAGTTGCCCCAATTTATCAATGAAAACGCCTTAATGAAGATGTCAAGTTACAAAGATTTTTGTTTGATTTACCCTAATTTAAAAAAGAATGAAAACCTCAAAAGTGTGTTTGAAAAAGTGAGGTGTGATGAGGATTCTTTACTACTGGACGAAGCATATGTTCAAAGTTATGCATCTAGGCAAGAGATGGAACAAGTTCATCAGATAATGATTGAGAATCCTGAAACTATACTAATAGCACCTCTGAATGATAGAGACTTCTTACTAGGCCAGCTGTTTATGTACACTAGCCCATCCAAGCGGAATCAGTTATCTAGCCAATCAACAGAGAAACTGGCTTTAGACAGGATATTAAGATCTAAAGCAAGAACATTTGTTAGTTTTGATTCAATGCAAAAAATGACTTATGAAGAGAACATGATAAGTAAGATCAAAGAGATGAGTGTATTTAGCTCAGAGTCTTACAGTTCATTTAAAACATGCATACAGTTAGTCGTCAAAGATGTAAATTTTAGCATGCTTTTCCCAGTTTTAGATAGCTTGCATCCTTGTGAATCGAGAAGGAGAGACAATTATAACTTTAGGTGGTTTCAGACAGAGAAATGGATTCCTGTGATAGAAGGATCTCCTGGACTGGTCATAATGTTCTCAGTGTATGGTGCTAATTATATAGAGAGTCTGGGACTAAAGAACATCCCTTTAACCGATGATAGTATCTCTATACTGACAAGCACTTTCGGTGACAATTTGGTGTTGGACGATGTTAAGACATTCATCTCATGTAAAGAA---GTT------TTCGAAACCTCCCAATTTCAGAATGCAGATCATTGTCAGAGACTGGTAAGAACATGCAATTACATGATTGCAGCTCAAAACAAATTGTTGGCTATTAACACATGCTTTTCTCGGAAAAACTTTCCCTTTTATTCTAAATTTAACCTGGGCAAAGGGTTTGTATCTAACACTTTGGCTCTTCTTTCAACAATTTATAGCAAGGATGATTCATATCATTTTATATCTAATGCAAGCTACAAGCTAGACAGAACTGTTCGAGCAATTGTGAGTGCTCAGCAAGATCTGAATTTAGAAAAAATATTGGATACTGCAGTTTATATATCAGACAAGCTTCAGGCATTGTTTCCTTCTATCAAAATGGAGACAATGAGAGAAATACTTAAGAATGTGTGCTTAGACAGTGCTCCTATATGGGATAGTATAGAGAAAAAGATGACCAGGATCAACTCCTCAACAGCAGGTAGGTTCACTGTATCAAATGTTATTCTCTCGCACAACAGTGAGTTGAATACAATCCAAAAGCAGATTGTTTGGCTTTATAATATGGGATTGTGTAGTGAGAAGACATTAGAATTTGTCATAAGATATATCAGAAGGAGTGATGTTAGATATGTTAGGACTGAAGAGCAAGATGAAATGGGAAATTACGTCTCTGGTACCGTGTACAAAACTGGTATCATGACACAGAATTGCTATGTCCAACTGATGGCATCAGACCAGGATATCTCAGTTTCT---TTGAAAACACCTTTCAGCATTCTGAATGAAAGG------AAC---CATCTTTATGATACGTATAAAGAAAGCATAGAAAAATTGCTTCACAAATACATGTTGGACAAATCTAACATTGTAAAGTCTAAATTGCCACAGACTACATATTTAGAACCTGGACAAGCATGCTTAAGGATGACATCTGACAACAAAATGATTGTCAAAGTCAATGCCACTCCAAGGCAGATAAAGATGGAGAATGTCAAAATGGTAATTAATATTAAATATGAGAATGTGGATTCAGATTTATGGGAAATTATTGAAAACCAGAAAACTGTGACTTTGAGGAAACCAGATCCAGGGGAATGTTTTTCTGAGATGTACAAAACATTAGAT---TCAGAATCGAGAATGATAAGTGCAATCAAAGAACAACTGGCTAAGTCATTAACTTTTTTAAATACATTTGAAAACTTG---TCAAATCAAATAGACGATGTTGAGGAAGAAGACATCAGGGAAACCTTGCAAGACCTGTTGCAACAATTGCAAGAATCTTGTCTTGAAGGGTTAGGTCAATGCAAAAGCGTAGAAGAATACAGCATGTTCTTGGATAGCAATGGGTTTTCCCAGACTATAGAGCTTTTTAAAGGCATTTTAGACTCATATGATAGCTTTGAGTCAGAATACAGTTCT---CTATTCTCATCCATAATAGACAAAACTACCAGGTTTACCAACGATTTGAATGGATTTAAGGACACACTCATGATGTTAAAGTATTCCATGATAAATGATGCATCAGGCTTCAAAAGTTACAGAGCTGTGGGCAATTTTGCGGTTAACTTAGCAACTAAAAAACACATTGAGATAGATGGTTTAAATGTTCTTGGCTTGATTCAGCTTATCAAAGCTTGTGAGACATGCCATAATAATGATTCTATATTAAATCTAGCTAGCCTGAGAAACGTTTTAAGCAAAACATATGCATCTGTAGGCACAAGA---------------ATGAGATTTTATCATGAATTTGATTTACAAAACAATGTTATGGAAAGAAGCTATGATTTTAAAACATTAGTTCTACCAAATATTGAATTGTCAAGTCTGTCTAGAGACATTTTAAAGGATAATGGGTTTGTCATATCAGGAGAAAATTTGAAATTTGACACTGAT------GAACTAGGGTTTGAGGGTTTAGCT------AATTTAGACATGTTGAGATTAGATGAAGAAGAAATGTATGAAGGAATAATCAGAGACATGAAAATAAAGAGAAAGAAGAAAGGGTATTTGTTCCCAGCTAACACTCTATTGCTGAGTGAGTTAATTAAGTTCTTAATCACAGGGATTAAAGGTACAAGTTATGATGTTGAAACACTCTTGCTGAACAGTTTCAAGATGAGTTACCACACTATTGATAGATTGGGCAGGCTCAGTTCTAGTGTGCCAGCATTGAAGGCTTATTCCATTGTATATTATGAGTAC------CTATCATCAGATAATCCTTTAAATGAAATTGCAGAATGCTTGGAGGGCTTCTTAAGACTTTCTAAATGCAAGCCCAAAGGCCAGGCTCTTGATGGCAAAATGAAAAGAGTTCTAGTTCAGTTAAGAGATGAGCAAGATAGATCAAAGAAATTGGAAGTTTATAAAGCAATAGCAAGCTTTCTATCAAAGAACCCTTTATGTCTCTCTGAGAGAACTTTATATGCTAGTTACACATATCATGAAATAAATCAATATATTATGAAAACAAGAGAAATCATAATAGAAAAGATATATTGTGAGCTTGCTCCGTCTTTGAAATGTGAGATAAAGGGAGTGTCCACGTTTAATGTCTATTATCAAGTTGAGCATGAGGGAACA---ATATATTCCTGTTTATCAGATGCAACTGATGGGCTGATGGGTTGTGAGGGATCAGAGAATCTGCCAAAA---AATTTCTTG---TCTGTTCCAGTTGTGCCTCTAACCAGGCTGGGAAACAAAAGGTTGTATTCAGTTGGATCAAAGTATTTCTTGGTTCACGAGTTTTCAGGTGTCAGTTACCCTGTATCTTACAATTCTGAGATTAGGAACGGGACTATAACACTTCAGACTGTGAGGCTATCTGGTGATTGCAAAATCGCCAAGACTGCCTACATAAATCCATACACTGTCAGCCTTACAAGCCCTGAGCAAGGTATGGGTTATGTCATAAAGAAACCAGGTCAAGACATCTCTGCAAAAATCCAAACCTTCTCTGGGTCTGCACAGCTCACATTCTCTCAGGATGACATGGATGGTGAACATAATCTTCTCTGTGGAGACAAATCATCCCAAATTCCTAAAACTAACAAACGTGTTAGAGATTGCATAGTTAAATTTTCAAAGAATGTTTACAAGCAAGCTGCATGCATCAATTTCAGCTGGATTAGATTGATAATTATAGGTTTGATTATATATTTTCCCATAAGGTGGATTGTGGACAAGACTTCCAAACCTCTTTTCCTGTGGTACGATCTTCTAGGATTGATCACATATCCCGTTCTGCTTGTATTGAACTTGTTGTGGAAATATATGCCCTTTAAATGTTCTTTGTGTGGGAGTATTTGTTTTATAACTCATGATTGCAATGCCAGATGTGTATGTAACAAAAGTAAAGCAACAGAGAGCCACTCTGAGAGTTGTTTCTTGCTTTCC------------------AACAAA------------------------------AGCTCTGATCTCTCCCATATTAGAAGCAAA---------------------AAATGGACTAATATTGAATGGTTCCACTTCATCATTAATACAAGGTTAAGTTCTAGCCTTTTGAAGTTTTTGACAGAATTGCTCATAGGTCTTATCATTCTACCTCAAATGCCTATGTCTCTAGCA---------------------------CAGACA---------GCAAAATGCATTGACACTTGCTTGTATGTTGCAGGCTGTAATAAGCTGGTTACGAGTAAGTATGAAAAATGTCCTCCAGAA---------GATCAATGTTCCTGCACTATAACA---GATAGT------GGAATCATA---GAAAACATTTGG---CATTCTGGCATTATTGTCAAG---------GAGTCTAACAATTGCTTGAAAAACCAAATATGT---------GCATCAGCCTAC------CCTTTTGAGCATCTTGTAAAGTGCAGAATCGGATGCGATTACTTGAACTTGATTAAGAGTAAACCCCTACCTTCAGGATTTGTTGATTATTCAGGTGATCTGTTA---AATCTAGACATAACCAGCTTGCATTACATGAAAAGGCTAAGAGGTGGAATTATAGAT------------------------------TCATATAATATGACAGACACCCTCACCAACATCTTCCCGGGTGATGTGACATTCAAGGGCTTCCCTAGAATC------------CCAGAGAATATACTTTCCAGGCAATCTCTGATTTATGATTCTGTTGTTGATGGAAAATATAGATACCTAATAGAACAGGCTCTACTAGGTGGAGGAGGGACAGTCTTTTTGCTTAATGACAAAACATCTGGTGCTGTGCAGAAGCTTGTGGTTTATGTTGAGAAAGTAGGTGTCCATTATGAAGTCTCAGAAAAATACACTACAGCTCCTATACAAAGCACTCACACTGATTTCTACTCAACTTGCACAGGGAATTGTGGTACATGTAGAAGAAATCAA---CCTGTAACAGGGTATCAAGAT------------TTTTGCATCACTCCCACATCTTACTGGGGCTGTGAAGAAGCATGGTGCTTGGCTATAAATGAAGGAGCCACGTGCGGTTTTTGCAGAAATGTTTATGACATGGACAAAGCTTACAAAATTTATTCAGTTCTGAAAACAACAATCAAATCCACCATTTGTTTCTCCGGTTTCCCAGGTGCATCTTGTCATGAAATAAATGAAGAAGTTCCATTAGAGACAACATACTTTCAAGCTGACATAATAGCAGACCTACACAACGATGAAATTGTTGTGGGTGAACTCATAGCCCACAGTTCTGATAGCCACATCTACAAAGGAAACATTGCAGGATTGAATGAC---CCTGTGAAAATGTTTGGTCATCCACAGCTATCATTTGAAGGGAAACCTATCTTTAGTAAGAAGGTTTTAGATGGAGATGATCTTTCTTGGGATTGTGCAGCTATAGGGAAAAAGACTGTAAAAATTAAGTCTTGTGGTTATGACACTTATAGATTTAAATCTGGCTTAGAGCAATTGTCTTCTATTCCTGTTACTTTCCAAGACCACAAAAGCTTTTTCTTAGAAAAGTCCTTCAACCTTGGAAAGCTAAAGATCATTATTGATCTACCAACAGAATTATTTAAAGTTCCCCCCAAGAAGCCCACCATCACTCTAAGTAAGCTTGACTGTGTAGGATGCTACATGTGCAATCTAGGTTTGAAATGCAAGCTTGAATTCAATTCTGATGTCACATTCTCTTCAGGTCTAGAAATGCATTCTTGTTCCTTGTCGTGCTACCAAATCGCTGTCAGGAGAGGCCAGAATAAGTTTAATATTACC---ATGTATTGCTCTAATAACCCTGAGAAGAGAAAGATTGTTATGCTGCCAGAAGGGAATAAGGAAATTTCTTTGGAATTTCCAGTTTCCTCTGTCAAACTTGTTGAACCAGAGAACATCATTGACCAGAACGATGAATATGCAAATGAAGAACAACGATACAGTTCTGATTCATCGGCCTGGACATTCTGGGATTATCTTAAAAGCCCTTTCAACTTTGTTGCAAGCTATTTCGGTTCATTCTTTGACACTGTAAGAGTGATACTACTAGTTTTAGCCATCTTCATAGCAGTCTATTTCTGCTCCATGATTGTTCAAATCTTCAAGAATTATATTAAAAATAAATCT---TAC---AAAAACAGAAAAGTAGGTGACAAGATGCTGGTCAAGAAAGAATGGACTAAGAGTGATGAAAGGGATATAATGCTCAGCTCCTTAAACTCAAATAAGGGGAAAATTGTTGCTGATTCCAGTAAGCTTTCTTCCTTGGGAACATATGAA---------------ACCGTAGACATCTCTGAAAGAGAA---------GATTATGACATTGCTGCAAGGATGATAGTCGACACCAATCACCATATCTCCAATTGGAAAAATGACCAATTTATAGGACATGGGAAACAGCATGCAGTTAAAATAGTGAAAATTTGTCCTACTTGGGATAGCAAAAAAGCTTATATGATGATTTCAAGACTTGTTGTATGGATTTGTCCCACTATCCCTGACCCAACAGGTAGGTTGCTTGTCGCTCTAATTGATCCTAACAAA------TCAGCCAAAACACAAGTTGTTCTAAAAGGCAGTGGGACGATTGAAGATCCTATATGTTTTGTCTTTTATTTGAATTGGTCTATCCCAAAAGAAAACAACAAACCTGAAACTTGCTGTCAGCTCCATATCATGTGTGATCAAGAATACAAAGAAGGAGTGTCCTTTGCCAGTGTTATGTATTGCTGGACAAAAGAGTTTTGTGACTCACCTAGGGCAGATCTAAACAAGAGTTGCACGGTGATACCTATAAATAGAGCTATAAGAGCCAGGTCTCAAGCATTTATAGAAGCTTGTAAACTGATCATACCTAAAGGAAATGGAGGAAAGCAGATCAAGTCTCAGATAGAGGATCTTTGCAAGAACCTAGAACTATCTGCTAAAGAATCTGTCTGGGGCACATCCGTGTCTGGTAAATCTATTCTAGACACTTACTGGATA---------CATGATTATGAGACAGGCAAACCTTTATTGGAAACACAACTTTACTCTGATTCTAGGAGCAAAAGCAGTTTCTGTTAT------ACAAACAAAGTTGATGATATTCCTATTGCAGATGCTGAACTGGTTAGCGATGCCAGTGTTTTCTCATTGCTTGATGATATC---GATTTTTCT------ATGACCATTGAGGAGTCATTCATAACTGTCTCTGTCTGTTCAAACACAGTAAACACTAATGGAGTGAAGCACCAGGGTCATTTAAAAATAATTTCAACACAGAAACCAGTGGCATTGAATTTCTTGGCA------------------GAATCGGACCACATTCTGAAAAGATTTAAC------TTGAAGGAGACCGATATTGTC---CCTGAAGACCGTTTCATAGCTGCAGCAAATAGAGGATCTTTATCCTGTGTCAAAGAAATAATGTATGAGACTAAGACAAGCAATAACCAAGCTTAT---GGCAAGGTCAATGTCCTATCTCCAAACAGA---AATTCTAATGAATGGATTTACACTGTTAAACCTATG------------TTCAATCAAACTGAAACAAACAACAGAACTGTGAACTCGTTGGCTATTAAATCTTTGCTTTTGTCTGCTGTGAACGACATTTCCCCTTGTTCTCAGGTGTTTTTGAAAGCTTTTACTGATAAATCTTTCAAGCTGTCTTTCTGGTTGAGAATCCCAAAAGTCCTCAAACACACAGACTTTTATAAATGCTTCAAAATACCGAATGGTTCTTCCAAC------CTTTCCCTAACAATAAACTGTATCCCAAACTACAACAACATTGAAACGGCA------CTGAACTTTTCTCTGGTGTCTCTGAAGCTAAAGGAA------------------CCATTAAGTGCT------CCTAAACAGGGTAAGTTTGTCATCAAC------------------TTCTCTAGTTTAAAAGAACCATGCTGCAAT---------GTTTTTGATCTTACT---TATCCCCAAAGAATTGTCCACTCACTGCTCGAAGTTCATACATCTCTTGCTAAAAAACTATCAGATTTTTTA---CGAGAAGAAGTCATTATATACACTTTGAATCTGCCAGAA---ACTGAAGTGAAAAAGCTCGATCTTGCT---GGAAGAACTCTTAATTACAATGAAAGTCCTTCTGGAAAGAAGTATTTTCTGTCTCAAACCTTA---AACTGCCTCCCTAAAAACTCTCAGAGTTTGGCTTATCTTAACAGTTTCCAATTCTGTTCTTTGCATGTCGACTACATTAGAGGCGAAATATGTGTTGACAATATCATCAAGCTCTTGAGCAGTAATGCT------GAAATTGAATTTGAAGAAGAACAAAACCAATCTACTTTCCAATTTGATACATTTTTTGATGCAAATGTAGAAAAGCTCAAA---AACATGACAGTGATGTCATGTTTGACCTTTCTTAAGAACAGGCAAAGCATAATGAAAGTTGTTAAA---CAAGCTGATTTTACTTTTAATGGGATCACAATCAAAAAATCA---------AAACCAAAGATAGAGCCAAAAGATATGACTTTCAGGAGGCTAGATGCCATGATAAGAGCAAAAATGATTGAG---------TTTACTGCCAAA---------GACGAGGCATTGGAAATAATTAAGGTTAAGATATCATCACACCCTCTCGTCATGGCTTACAGCCTTGAT---------GTTAATGATGCAAAATCTGCAAGAATTGCTTGTCTCTTGGGAGGAAGCCTGCCTCTTCTAGCTTCCATTCCGCATTATGAAGCTATTTGCCTTGTTCTTGCTGTTTATCAAGATGCTAAATCACAGGAGCTGGGAATAGACCAGAAGAAATATGATACTAAAGAAGCTATTGGAAAAGTTTGCACTGTTTTGAAAAGCAAAGGCTATGTGATGGATAATGATCAACTGGAGAAAGCTAAAATGTATGCACAAATCCTCAGCAAATGTGATCCTAAGCTCAAGGGAGACATGGCTATGAATCATTATGAAGCTGGGTTGAAGCAGATCTATGAGATCTTTGGTGTT
>CYRSV
ATGAACATTCAAACTATAAACAGTTTCCTAGATACTTCAGGCGAAATCACCGTGTATCTCCAGACAATAAAAGATGAAATCATGTCAATGTCAAACATCGTGGATAGGAGCTATCCTGAAGGCAAAGGA---------GTGATTGAATCAGGCCTAAATTCCATAATGTCAATGAATTACATCTTAGATAAGATTGAAGACATGAAATCTAGATACCATCAAAGTTCTTCTTCCATTGACCAGAAAGAAATGGAAACAGAGATTTTTCTCTTTCTAGATAAATACAAAGAGTTGGAATTGATGAGGCATGACCTTTTTGGTGTTCTAGCTGGAAGAAGGCTCCATTTTGCTCCTAAGCATAGGTCTGATGTCTTCCTGAAAGATTGTCTCATGTCCTACATAGAGTTTTGTAATTCATCTACA---TCTATTGTGAAT---------CCAATAGTTGATATTGATGACTTAAAGGAAAAGTTAGTCTTCCAGCACCTTACTCCAGACAATTACACTATATACAAAGAAACTAAAGGTGAAAAGGCATGCCTGATGATATATGACTGGAAAGTCTCCATAGATGCCATGTCTGAAACTAAGACCTCTGAAAATTATTACACAAGTGTGTGGAAGACATTCAAAGACATCACAATTGATGAACAGCCTTTCTTAGAAAGACATCCCATATTCATAACCATTGTTATATTGAATCCGAGTGGGAACATGCCAATTGTGGCCACAACTAGCAGAGTCATTCAAGAGTTCAGAAATTCACCTTATAGTAATTTCAATGATCGAAAGAAAGCAGCCACTGCAGCAAAGTTGATATCTGTCAACTCTCTAGGGCAGCTTATAGGTTTGGGAGCTGATTGCTTTCGCCGATTTTATTCAGAGACACAAGTATTCAAAAACTCACTTCTGGCTAAGGTTGGTGAGTATATGAATAGATCGTCAGAAGTTTTCTTTAGTCATTGGTCATATGAGTACAGGAAAACCAATTTATCGAACAATCAAATTAGCCAGGACATTGTTGATTTAATTGATGCCATGCCCAATGATGCAATAAAGAAAGATATGCTTGTCCATTTCTTATTTGGCAGTTACTTATATTTCAAAGAAACAATGAGTGATCTTCATCTCAAAGATAGGTTTGAAGGGTATAAAGCACATTGCGAAATGATGGGGATAGAACCTATTGAAACAGAAGAAAAACTTAAGGAATATCTTGACAAAAACGAACAT---------CTGTTTGAAAACCTGTATGAAGGCCATTTGGGAAAAATAAAATCCGATGTTTTGTTCAGGAAATCTAAAGAAATAGAGATAGAAAGTATTGAGAGTGCTTTCAACATAAATGCAGAAGAATACCAAAGGGAATATCCTGGATGTTTCACAAATGATCTTCAAGAAACCAAAACAAATTTCTCTATCTGTTGGTCCCCAATGACGCAAGAGTTGGAAATGAATGAACGA---AACTATAATAATGCAATAATACAATCATTTAGAGACACTTTTACCGATCAAGTGAAACTTATCCATCACAAGTCATATGGAGGTAGCAGAATGGATACTCATTTCTCAATAACCCTTTTTAACCTAGTAAAAGCCTGTCTAGTAGACTTGAGTACAGACACAACAGGTCACTCAAAAGCAGCTCTGGAAGATGTTGTTGATATTAAAGATGGAAGTATCCAGGTTAAGCGAACTGAAACCTCTCAA---AAGTGG---AAAGATATAGGAAAAGTAAAAACAAGGAATGGTAATGAGTTTACAATATCATCTGCATCTGATAATGAAGCTAGAAAAAATTTCTTTAAAGGTTTGAGTTTGATGTATGTTGACATGGGAAAAAAGAAAAAAATTGATATAAAAAATGACCTGAAAAGTAAGATTCAAGAATCTATGGCTGAAAAG------------AAAGATGAAGAAATAAGCGGTCCTAGTGGAGAATATGATGTATCCAAAGCT------GAT---ATCCCCTTTCAAATAAGCATCAAAGGAATCACACATAAGAAAAAACTCATCAGACATGACAACCCTGATGTAAAGTACCATTGTGAATCAATGATTGAAGCAATGTATGTTCTCTATGGCATGGATGAAAGGAAAGATAAAAATAGCAAAATAAATTCTGTTTACAACGAATACTGTTCCAATCCTTCATCACTTTTTGCTAAGGGTAATTTGATAGAGACAGAGATGATCATTGCTAAAAATATCCATGAAGTTTCTAAAGAACTTTCCGTATATACGTATAGTGAAGACATGATGCAGATGGCAAAGGGATTAATGGTAGCTGATAGGTTCATGAAGAAAACAGATTTTAAAATCTTGACCTGTGCTAATACAAGCATGTTATGTCTAGCATTCAAAGGAGATGGTATAAACACAGGGAAATCAGGAGTCCCATATATAACTTTGCATAGAGTTGAAAAA---GATATACAACCTTATTTTGCTTCTTTATACACAAAAGAGCTTATCGTCTCATTCAAATCAGATAATTATTTCATCAACATTATGAGACCACAGAGACTTAACCAAGTTAGGCTCTTAAGTTTGTTTAAAGCTCCCAGTAAAGTTCCTGTACTTTTCTCACAATATTCTTTGCTGAGCACAGAGATAAAAAAATGGTTGAATCAATCT---------TCTGTGGACGTTTTC------------ACATGCCCTGAAAACAAAATCCAATATCTCCAAAAGATATTATTTTCTTCTGTGATCATAGGGACTGTTACCAAGCTTAGCAGAATGGGAATTTTTGATTTCATGAGATATGCAGGGTTCTTACCATTGTCTGATTATTCAAATATAAAAGAATATATAGCTGAGAAATTTGATCCTGATATTACAAATGTTATAGATTGTTTCTTTGTTTCAGGTATAAAAAATCTTCTTCTGAAAATGGAAGGGATCAACTTGAGCAACAGCATAAAGCCTTTGACCATAGACCAAGAAAATGATATGTCAGGAGGAATATCAGATTTAGATATTGTTTGTCCTATTACAGGGTCTACACTCAAGACCATAGAATGCTTATACAACAATGTCTACCTTGCAATCTACATGATGCCTAAATCTCTTCACACCCATGTGCATAATCTCACCACACTTTTAAGTGTTCCTGCTGAATGGGAGATCAAATTCAGAGAAAAAATGGGATTTTTAATAGGCGATGAAATTAAGCCAAAGAAAGAAATGTTTAATGATTCTGGACCATTCTCTATCAATGGAGTGCTTAATGTAAAAACTTTATTTGACTATTATAAAAAGAACATTATCAATGTTGGTGCTTGTAGATCAAATATAGAAGACAAAGAGGATTTTTTATCTGCCCCTTATAAGATAAAAACTCTAACTTCTTCAAAGAAGTGCTCAAAAGCAGATATC---------------------------------------ATCAAGAATTCTGAAATAGTTGCAGCTTTAAAA---------TCAACATTTGGGAAACAGCCTGATGATATTAAAGGATCT---------------------GATCTCTACATATTGAAAGGAGTTTTGAAATGTTTTGAAGAAGATAGGGAATCATTAATAAACTTCCTGGAAATTGAAAGCTTAGATGAATCAAAATACCTGCATTTCTTTTCTAACATGATGTCAGGAAACAACAAGGTGTTGATGAAAACAAATCAAGACAAATTTTATTACAAAAGTCATCCTCTTACAGTTGAAACATTCATGAAAGTTAGATATGGTTAT---------------------------------------------------TTTAATACCACTACAGTTTTAACGTCAAAAAAAGTAAGTGAAGAACTATATGATCTAATCAAGGAGTTTAATAAGATAACAGAAATAGATCTAGAAGCTTTGGAAAAGCTA------GGCAGAGGATTGAAAGGCAACAGAGTGACATTTATACAGCTACTAGAATTCATTTTAATGAAATCTAGGACTAATGCTGGTAACACAGATTTCCTTGTATCAGTGTTTGAGAAAATGCAGAGAACAAAAATGGACAGAGAAATTTATCTTATGAGCATGAAAACAAAAATGATGTTGTATTTCATTGAACATACTTATAAACATGTAGCTCAATCTGATCCCTCTGAGGCAATATCGATATCTGGAGATTACAAGATAAAAAATCTTGCATCTCTGTCATATGACACTATAACTAACTATAATACAGCACTTCAGAAAAATCTT---GAATGCAAAATGGCTTTCTTATCAGCTGATCAGTCAAAATGGTCAGCATCAGATTTAACCTACAAATACATACTGGCTGTTATCATGAACCCTATCCTGACTACAGGGGAAATAAATTTAATGTGCGAATGCATAATGATGTATGTTAAATTGAAGAGGGTATGTATTCCTACTGATATTTTCCTTAACTTGAAAAGAGGTCAAACACAGTATGGTTCTTATGGGACAGCTTTATCTATGTTAACAGATAATTTAGAAACAAACACATTCCCGGTATCTATGAATTGGCTCCAAGGAAATCTAAATTATCTATCATCTGTGTACCATTCTTGTGCCATGATGGGTTACGAGAAAGCCATGAAAAAAATGAAGGATTATGACTTTACAATAAGATGGATGGTGCATTCTGATGATAATGCTACATCTATGGTAGTTAGAGGAGATATTAAAAAACTTCTTTCCAGTTTTAATTGCTCTAGTTTATCAGAACTATTGTTTCGAAGTATCCAGTCGCATTTTAAGAGTTATTGCATAACGTTGAACCCTAAGAAAAGCTATGCTTCAGAATCAGAAGTGGAATTTATATCAGAAAGAATTATCAATGGTGCTGTAATACCTTTATACTGCAGACATTTAGCTAACTGTAGCACTGAAAGTTCTCACAACAGTTATTTTGATGATTTAATGTCTCTTTCTATTCATATTACAATGCTTTTAAGAAAAGGCTGTCCTAATGAGTTGATACCATTTGCCTATGCAGCAATACAGACCCAGTCACTCAGCATATATTCAATGCTGCCTGGAGAAGAAAATGATATATCTTCTATTATTAAGGGAACCAATTTCCCTCTATCA------------AAGAGGGAAATACCCATTTGTGCTGGAGGTTGGATGTATGCTCCCATTGAACTGCTTTCTATTCTGGGACCTTCATCAAATGATCAATTGATCTATTATAAAATAATATTAGATTTTTTTGACCTGAGAGATTTTAATAGTTTAAAGAAAAGTGTTAACTCTCTAGGTTATATTGATTTGAGGATTAATGAATTGTTCAAAAGAATAAAATATCAGAAAACGACATGTGCTGATAGAAAGATGATATGCATGGTAAATTTATTTAAGACAAGCTTGATGTCTGAAGATTGCGATAACTTAAACGTAGGAATGAAATTTCAGTCAATGATAACACAGATCATAAAATTACCCAGTTTTGTCAGTGAGGGTTCATTACTTAAAAACTCAAGTTTCCAAGATTTCTGCAAACCGTTTCCAAACTTAAAAAAGAATACAGATATACTTGATGCATTGAAACCTAGCAAC---TTAAATGAAAAAGATTTAGAAGAG---GTAAGTGAATCTAAGTTTTTATCTCAAATCCAATTGGAAGAACTGAGCAGACATATGTCATGTCATCCAGAGTCATTTTTGATTGCACCAATGAATGATAAAGATTATATTTTAACAAATCTTTACACATACAGCAGTGTAAGTAAAAGAAACCAAATGTCAAATCAATCTACTGAAAAATTGGCATTGGATAGAATTTTAAGATCAAAAGCTAAAACATTTTTAGATCCGAATTCAAAAGAGATGGTTTCTTATAAAGACAACATGTCAATGAAGATGACAGAAATAATGAATCCTACTGGAAATGATTTCAAAATAATAAACACAATATCTGGATTGATGGTAAGAGACATGAATTTTGAGATGGTTGTTTCTTTGATGGAAAACACAGTTGCTAATGCTTCCATTCCTAAAGCTAATTATAATTTCAGATGGTTCATTACAGAGAAAGTCCCTAGTGTGATTGAAGGATCACCTGGTTTAATTGTAATGTCAGCAGTCTATGGTATGGATTATTTAATAGAATTAGGGTTAAAGAAACTGCCTCTGACAGAGATGTCTATCTCAATATTGCATGACATCTTTGGAAATAGGAAAACATTTGATGATGTTAAAGAATGTATTCAAAAAACCAAC---AAC---CAATACAAGACAGAAGAGTTTCAAAATACCAATGATCTGAAAAGATATGTCTTGAGTATTAATTACATGATTCAATCTCAGAACAAACTGCTATCCATTAACACATGTTTTTCTAGAAAAAACTTCCCATTTTATTCCAAGTACAATTTGGGCAGAACATTTATCACTAACACCCTGGCCATATGGAGCACAATATATAGCCGATTGACAAATATAAACTTCTATACTAATTTGAATTTTGTTATTGATAGAAGCTCTAGACTTATTATATCGTTACAGCGTGATATGAATCTGGAGAAATTAATTGATTGTTGTGCATATGTTTCTGATAGGCTGCAAAGTTTGTTTCCTGATATGACCATAGACTCCATTAAACAGATTTTACATAGATTAAACTTCAATGGAGTAGATCTCATGAAGAAGATGAAATCAGAAATTACAGAAGTGAAAAGAGCTATAAATAACATAAAAACATCTACTCATGTCACTCTTTCCTTCAGACCACAGATGATTGCAATGAGCAAACATGCAGCATGGCTATATAATTTTGGGTATATAAATGAAAAAGAATTTAAATTTGTGATAGATCAAATCAGGCAAAGTGAAGTACATTACATCAAGACAGATGAACAAGATGTTAGGGGTTATTATGTTTCAGGTCATACATACAAGATTGGAATTAAAACTCAATACAATTATGGACAGCTAGCCATGTCAAACCAAGATATATCAATCCAT---CTGCATTCACCTTATGAATACCAGAGAGAAGAT------GATGGGAAAATATGGGAAGTCCATGTTAGATCTGCCTACAAGCTCCTTCAGAAACTGCTGATAGACAAGCAAAGTGCTATTAAGACGTTTCTCAATATCAGAACCGAATTAATGCCTAATCAGTTTTGCATTCATGAAAGCTCAAATAAAACACTTCTAATATTGATTAATGATACTACGAAACCAATTGCTTTGGAAAGAATCAAATTCAAAGGCGATATAAAATACATACCTTCCTCTGATTTCGCTTGGAACATGATGAGCAACCAATCAAAATATAAGCTGAGACCGGCTGAAACTGGAGAATGTTATACTGAATTATATAAAATGATAGAC---AGCAATGATGGACTAATGAATACCATCCTAAGCAATTTGAAAAAAAGCCTGGAATATGGCAATGAGATGGAAAACTTAATAGAGCAATCAATAAAAGACATTGATGATGAAGAAACCATTGATTACATTAGGGATTCAGTTGATCAGATCCACAAATTGGCTGTTGAAGGTTTGGAAACAAGCAAAACATCAGAAGAGTTCGAGAATTATCTAAAAAGAGTTGATTTTCAATCCACTGTCGATTTCCATAAAGATTTGTTGGAGCAGATTGTTGAAGAAAAATATGGATCTGCAGAT---AGATTAGATACAGCTGTGGAAAAGTTAACAAGGTGGACAAATAGCTTATCAACATTCAAGGATGTATGCACCATGCTAAAGTTCTCGATGGTTAATGATTCTAAAGGGATTAAGACATATAAAGCTAATGGAGCAGATTTTCATTCATTATCAGCAAGCGAGATCATGACTTCACAAGGATTTGATTTGTTTGAACTTCTAAAACTAATAAAAGCCTGTGAAGCATGCCACACTAGTAACTCAGTTTTGAACCTTATTGCATTTAAAAACATAAAAAATAAAACATATATACCTGGATTTAAGAAGAATTTAGCCAATACTGTTCACTTCAACTATGAAATGAAATTGAATAATGAAGTTATGAACAAATTTTATGAATATAAGACAATTTCTTTACAAGATATAAAAGTTTCTGATAGAGTCAGATCAGTCCTGGAAACACATGGATTCAGTGTAACTGGCCAAAATTTGAAACTAGAAGAAGTA------------GATTTAGAA---TTGAAT------CCTGTAGAGGTT------ATAGATGATTCTTCTACTTATGACCAGATAGCTAGACAGATGAGATTGACAAAAAAGAAAAGTTCATATTTAATACCGGCTAATACTTTATTGTTAGGAGAATTAATGAAATTTCTAATGTTATGTATCAATGGTGAAGAGCATGACATAATGAAATTATTAAGAAGCCATTTTGCAATGAGACCTGTGAGAGAAAATAGGTTACTTTGCATTCAAGATGCTGTCATGACTTGCAGGATAAGTGGTTTTATCCAAAGGCATTTTCTAAATGACAAGAAAGAGATAGTCTTGTTGGGTGTCTCAGATAGCTTAGAAAATTTTATTTCTCTGGCGACCCCAAACTATTCAGTCCAGGAG---CCATTCAAAGCAGAAGCCTTAATAAAAAAAGCTCTGCTGGAGGTATATGATTCAGGGAAATACAAAATATTGAAAAACATAAGAAGCTATATAGTAGCAGATGTAGAGTTTCTTACAGAGAAATGTTTATATTCTAACATAACTAATGAGGAAATAAGTAGCATGATATTTAATGCTGTTAGCAAAATTGATTTGGAGTTAAGCTGTGACAACTTTGAAAAAAGATACTGCATGATAAAGGGTGTAAGTGATTTCAATGCTCATTATCAGATTGACAGTGGTAAGGAA---ATTGTGTCGTGCATAAGCAGCTCTGCTAACATATTTGACATTTGTCAATATGAGAAAGAATTCAAGAAGATGAAATTCAAA---GATTTACCAGTAGTTCCTGTTTTAAAGTTGGAAAATAAAAAAGTTTTAGAGATTGGTACAAAATTTTTCTTTGTTGACAAA---TCAAGTAACCCAATCAACATCGACCCTAGAATAAACCTAAAATCTCCTACTGTCGCACGACTTTCTGTGAGGTTGTCTGGTGACTGCAAAATAAACCAGATATCAATGTCATCTCCTTATCAAATCAAGTTGAGATCAGAAGAAAGT---GTTGGAGTGTTGATAAGAAACATTAAAAATTCCAAACCTGAAAATGTTAAACCAATCGTAGGCGATTCTACAATAAATTTCAAACCTGAAGAGCTTGATGGTAATCATTTCTTGCTTTGTGGTGACAAATCTAGTCTAATTGCCAAAGTGGACATACCTGTAAGAAACTGTGTTTCGAAATACTCAGGAGAGCCTAAAAAGATTTTCTTCTGCGCGAATTTCTCTTACTTCAAATGGATTTTTGTCTTCCTAATGGTTGCATTCCCTATTTCATGGCTGATCTGGAAAACCAAAGATGCACTGAGCATCTGGTACGATATAATTGGCATTTTAACATACCCGATACTATGGACCATTAATTGGTTGTGGCCATATTTCCCATTAAAATGCCGAGTCTGTGGATGTTTCTCATTTCTAACTCATTCATGCTCTGAAGAATGTGTTTGTAACCAAGATAAAGCATCTAAGAGTCACACTAGTGAATGTTATCTTTTTACG------------------AAAGAC---------------------------------AAAGCA------GAATGGAAAAAGTTA---------------------------ACCTTGATTCAGCAATTTCAGTTCACTATAAATACAAAACTAAGTACTAACTTTTTAGTTTTTTTGACTAAAATGATTCTAGCATCAATTCTTATCTCTTACATACCATCGAGTATAGCATTA------------------------AAACAG------CCTAACTTATGTGTAGAAAAATGCTATTACAACTTAAATTTAGATTCTTTGACAACAGACAAGTTTGGAATAACTGACAATGGTTAT------GAGACATGTGAGTGCTCTATAGGA------AAT------GTCATTACT---GAAACAGTATAT---AGATCTGGTGTGCCCATGTCTAGAGCAACATCACTAAATGACTGTATTTTAGGTTCAGACTTATGC---ATGGTAAGTAACAAT------CAAGCTCAAAACTTGTTTGCATGCAGAAATGGCTGCAATTCCTTAAGATCTATAAAAAATATACCTGATACCAAATTTAACAAATATTACAAAGGACAATCTTTT---AAAGGTAATCTAACTAGTCTTAAAATAGCCAACAGATTGAGAGAAGGATACATGGAC------------------------------AGCCCTACTGAATCTAAAATTCTAGAGGAAGAATCAGCTCGGGAATATAAATTTTACAAAAGCTTGAAAGTAGACGACATACCACCTGAAAATCTGATGCCAAGGCAGTCTCTGGTGTTTTCAACTGAAGTTGACGGGAAATACAGATATCTTTTGGAGATGGATATAAAGACTAACACAGGATCGATCTACTTACTCAATGACGATGCTGCACATTCTCCTATGGAATTTATGATCTACATTAAAAGTGTAGGTGTAGAGTATGATATAAGATACAAATATTCTACTGCAAAAATTGACACAACAGTAGCTGATTATTTGGTAACATGCACAGGCAGCTGTACAGAATGCGTGAAGCAGAAA---CCTAAAGTGGGGGTATTAGAT------------TTCTGTGTTACACCTACTTCATGGTGGGGTTGTGAAGAACTTGGATGTTTAGCTATAAATGAAGGGTCTATTTGTGGGCACTGTACAAACATTTATGACCTCTCAAGTTTAGTTAATGTGTATCAGGTTGTTGAAAGCCATGTTGCAGCTGAAGTTTGCGTAAAATCACTAGATGGGTATTCATGTAAAAAACACTCAGATAGATCCCCTATCCAAACAGATTATTATCAGCTGGATATGTCAATTGACTTACATAATGATTACATGAGTACTGATAAGCTATTTGCTGTGACTAAACAGCAAAAAATACTCACAGGAAACATTGCTGATTTAGGGGACTTTTCAGGATCATCATTTGGTCACCCTCAAATTACAATGGATGGAATCCCTTTATCAGTTCCTGCAACTTTATCTCAAAATGATTTTACATGGAGTTGTAGTGCTGTTGGAGACAAAAAAGTTAACATCAAGCAGTGTGGACTCTATACATATAGCAACATTTATGTTTTATCTCCTTCAAAAGACTTGTCATATCTTGATGAAAACAACAATAAACTGTATATGGAGAAAGATTTCCTGGTTGGGAAATTAAAAATGATCATAGACATGCCCAAGGAAATGTTTAAAAAGATTCCAACAAAACCTATTCTTTCAGAAGTTAGAATGGTCTGCTCTGGATGTTCTCAATGTGCTGCAGGTATCAATTGCAATATAACTTACACATCAGACACAACGTTCTCATCAAGATTGATGATGGACACTTGCTCTTTCAAATCTGACCAAATAGGGACATTCTTAGGTCCAAATGAGAAATCTATAAAA---GCCTATTGTTCTGGTGAAATTGCAGACAAATCTTTAAAATTGATTCCTGAAGATCAAGAGGAACTCACTGTTGATATACAGGTAGATGAATTTACTCAAGTAGACCAAGATACAATAATACATTTTGATGACAAAAGTGCTCATGATGAGAATACACATAATTCTGACACTTCTATTTCTAGTCTGTGGGACTGGATCAAAGCACCATTCAATTGGATAGCTTCTTTCTTTGGGAACTTCTTTGATTTAGTTAGAATAATCTTAGTCATTGCGGCTGCATGTGTAGGTTTGTATATTGTGAGCAGCATTTTCAAATTGTCCAGAACATATTATGTTGATAAAAGG---------AGACAAAAGGAAAATAACAGAAACATTTTGGCAAGGAATGTTTCAAGAAAAGATATCGATGATGCTATCATGAACAAAGCA---AAGACAATAAATGGGAAACAGTATGTTTCTGGGGGAGATTCTAGTGTTTTAGGGACATATTCC---------------AGTGAATTAGCTGTTGAAGCTACG---------TCGGATGATATTTTGTCTAGGCTTGTTGTTGAACAAAGCACCCATCTGAGCAGCTGGAAAAACGATTCGCTTGTTGGTAATGGAAATGAAAAGGTCAGTTTCACTATAAATATAATGCCTACATGGAATAGTGGGCGGAGATTTATGCATATATCTAGGCTTATAGTCTGGATTGTCCCAACCATTCCTGATGCAAAAAATAATATTAAAGCTACCTTGGTTGATCCCAACAAAATG---ACTCGTGATGAAAAGATAGTTATCAGCCGACAATCTTCACTAAAAGATCCCATGTGTTTTATTTTTCATTTGAATTGGTCATTTCCTAAAGAGAGGAACACTCCTAAACAGTGTATGCAGCTTAATTTGACAAGTGATGAAAAGTATGCTAAAGGAGTTAGCTTTGCTTCAGTCATGTATTCTTGGGTCAAGAACTTTTGTGATACTCCTATTGCTGCAGAGAGCAACACATGTGATGTGGTGCCAATCAATAGAGCTAAAGTCATTCAATCTGCTGCTTTGATTGAAGCATGCAAATTAATGATACCTAAAGGAACTGGTGGGAAACAAATAGCTAATCAAATTAAGAGTCTGCAAAAAGCTGCAGAAAAGTTGGCATTGGAGAAAAGCTATGGCACA---AGAGACAATCGAGCAATCAATGATTGCTACTCTGTC---------TTCTCT---GGAGAAGGTGTCAACTTTCTCAATTTGTTTATGCATAACAATGCAGGTATTAAATCTGCATTCAGCATCAACGATTTGGGCAGGAATGAGGATGTCAAAATCCATGAAGCTGAGGTTATTGATTCATGCCATGATTATCATTATTTTGAGAAATTT---GGGTTAGAT------ATAACATTTTGCGAACATGAAATGAACTTGATCGTGAGAAAGCCTGGCATAAAGAACACAGGCTGCAAGTTCTCCATGCATAGCCAAATTTTCAACCCAAATCCAGATATGTTGGCTTTAATTCCTGGA------------ACAGTTTCAGAGGAGGATTTTTACGAGAAGAGCAAA------ATAAGGATTGATGGGTTACTT---CCTTCAGGATGGTGCTTAGATGAATGCTGGAAAAATAATTTCTACATAGCCACTAACGGGGACTTCAATTTAGATTATGGT---TTCTCTGTCATG---GGCAAAACAACATCTTATTGGAGAGAAAGC---ATTCCAAAGGAAAAGATTCTGTCTGTGAAACAAAAGTGC------TTGCCTGATAACACTGTCCCCACCAACCGACTGTTATCCACATCAACAGTCAAAGGTATTCAGCTTGGTTCTGAATTGGCACATGATACCACAGTGATACTGTCATCCAAGCAAAATTTGAATACTGATTTGAAATCTCAATATCGCATTTCATTTCATGGTATCCAAGAAGAGGGTGCTTTTTCAAGGACTTTCTGCATTCCTTTTGAAAACAAATCCAGAATGATTTGTTTATATGCAAAGACCGTTGCTGACAACAGCAATGAGAGAACCACC------TTAATTATTAAGGTGGTTACAAAAACTGTCGACTCT---------------CATCTGGTTATCCCT------ATCAGAAACCATATCAATTGTGGGAGG------------------AAAGTTGGAGCCAGAATAGGTCTTGTTGAT---TTCCTTGAAAGTGACCCTAAT---TATAATCAAATGATTGTTAAGGAGTTGTTGACTGTGCACACTCAGTTTGCTATTAACCTATCTGAGGTTATG---AAGAGACCAATTATTGTGTTTAAAATGTATGACAGGGAG---TTGCGCAATGGTCATACTGAAGTGCTT---GGGAGAGTCTTGAACTACCAAATAGATGATGAAGGGAACATTTATTTCCTTTCAAAAACTCTT---GAAGTTCTTCCAAAATCACTTTCCACTCTAAGTTATTTAGGGAGTATCGCACCAGTTCAGTGGAAAGAATCTCTGGAACACCAGCATTTCGCTGTAGAGAAGAAAATCAAAGATCTTTTGGCTGGCGGTACTGCAGATGTTGAAATTGAAACTGAAGACTCAACTCCTGGATTTAGCTTCAAAGCTTTTTATGAGAATAAC---AAG---AATATT---GAGATAACTTTCATGAACTGTTTGAATATCCTAAAATGCAGAAAGCAGATTTTTGCTGCCTGCAAG---AATGGCAAGTATGTTTTTTGCGGTAAAACCATTGTGGCTACA---------TCAGCTGATGTTGGACCAGAAGATTGGACCTTTAAAAGAACAGAAGCTTTTATTAGGACAAAAATGGTCAGC---------ATGGTAGAGAAAAACAAAAATGAAGCTGCTAAACAGGATATGTATGCAAAAATAATGGAATTACCACTGGTAGCAGCATACGGATTGAATGTACCTGCATCTTTTGATTCCTGTGCTTTAAGGATGATGCTGTGCATTGGAGGTCCTCTACCTCTTTTGTCCAGTATCAAGGGCCTTGCACCGATCATATTTCCTCTATCTTATTATCAAAATGTGAAAAAAGAAAAACTTGGCATAAAGAAT------TTCTCTACTTATGAACAGGTTTGCAAAGTGGCTAAGGTCCTTTCTGCTTCACAGATTGAGTTTAAGGATGATTTGGATAGCTTGTTTAAAGCAGCTGTCAAAATGCTCAGTGAAAGCAATCCTGGGACAGCCAGTTCTAACTCACTCAAGAAATATGATGATCAAGTTAAATATATGGACAGAGTTTTCAGTGCT
>ZLCV
ATGAATATTCAGAAAATAAAAAGACTAATAGAGAATGGAACCACATTACTGTTGTCTATTGAAGATTGTGTCGGATCCAACCATGATCTAGCTTTAGACCTGCATAAGAGAAATAGTGAGGAGATTCCAGAAGATATTGTGATCAACAACAATGCTAAAAATTATGAAACTATGAGAGAGTTGATAGCAAAGATAACTGCTGATGGGGAAGGATTAAACACCGGTATTGCTACAGTTGATATTAAAAAACTAAATGAGCTAGTTTCTTTGTTCGAACAAAAATACCTTGAAACAGAGTTAGCAAGGCACGACATCTTTGGTGAGCTGGTGTCAAGGCATCTGAGAATCAAGCCCAAATACAGGACTGAAGTGGAAATTGAAACAGCTTTGCGTGAGTATTTGGAAGAACTGAACAAGAAGCAG---TGTTCAAACAAA------CTTTCTGATGCGGACTTTGAAAGAGTGAGTAAAGAGTACGTAGCCACCAATGCTACACCAGACAATTATGTGGTCTATAAGGAATCCCGAGGAAGTGAACTTTGTCTCATGATCTACGATTGGAAGATATCAGTTGATGCCAAAACAGAAACCAAAACAATGGAGAAATATTACAAAAATGTCTGGAAGTCTTTTAAAGACATTCAAGTTGATGGAAAGCCTTTCTTAGAAAACCACCCTGTATTTATCTCCATTGTTATCCTAAAACCAATCGGAGGCATGCCCATAACTGTAACCAGTAGCAGAGTTCTTCAGAAGTTTGAGGACTCACCATCTGCATTGCATGGTGAAAGAGTGAGGCATGCAAGAAATGCTAGGTTGCTGAGTATAGATTATGTTGGACAAATATCTGGAACAACACCAACAGTTGTTCGGAATTACTATGCAAACACGCAAAAGCTGAAGTCAGAAGTCAGAGGGATCTTGGGTGATGACTTTGGA---TCCAAAGATGTGTTCTTCAGCCATTGGACAAACAAATACAGAGAAAGAGATCCTACAGAAATAGCCTATTCTGAAGATTTAGAGAAAATCATAGACTCTCTGGCTACAGATGAGATTTCCAAAGAGGAAGTGATACATTTCTTGTTTGGTAATTTTTGTTTCCATGTGGAAACAATGAATGATCAACACATAGCAGACAAATTCAAAGGATATCAAAATGCTTGCATCAACTTGAAAATACAGCCCAAGATAGATCTGCCTGAGTTAAAAGACCACTTAATAAAATCAAAGGAA---------GTGTGGGATTCTCTGTATTTAAAGCACTTAGACAAAATTCTGTCTAGGGTTAAAACCAAGAAAGAAAAAGAAAAAGAAATCCCCGACATAACAACTGCTTTCAACTTAAATGCTATAGAATATGAGGAAAAATACCCAGGTTGTTTTACCAATGATCTGTCTGAGACTAAGACAAATTTCTCCATGACCTGGTCACCTAATTTTGAGAAAATGGAAGTCAATGCAGACATTGATTACAATAATGCTATTATAAAGAAGTTTAGAGATCATCTCAACAATCCTTCAAAAGTGTTTTACAACTGTCCTTATAGTTCCATCACAAACCAAACCAATAAAGCAAGAGATGTAACAAACTTAGCTAGACTATGTCTGACTGAGCTAAGTTGTGATACAACAAAAATGAGCAAACAAGAACTAGAAGATGAGATTGATATAAACACTGGCGGGATCAAAGTTGAAAGAACAAAAAAATCCCAA---GAATGG---GTCAAGGTAGGCAAGTGCTTAACTCGAAACAAAAATGAATTTTGCATGAGAGAA---GCTAGCAGAGAAGAAAAGAGTATCTATTTTAAAGGTCTATCTGTCATGAACGTAGGAATGGGTGCCAAGAAGAAAGTGCTAAAGAGACAAGAGATGAAAGAAAAGATTTCTCAAGGGATAGAGTATGAT------------------------------ACATCGGAAAAGAGAACAGATGAGAATGACGAT------TAT---------TCTACAGTAGATGTATCTTCTCTTACTCATATGAAAAAATTGATAAGACATGATAACGAGGAGAGCTTGAGTTGGTGTGACAAAATAAAAGAATCTTTGTATGTTCTCCACAATGGTGATATAAGA------GTAGATGGCAAAATAGCTGCTGTTTACAACAACTATGCTGGAAATCCAGAATGCTTATACACTCAAGATTCTGTGCTAAAAGAAGAGATGGATACATGCAAAAAGATTAACAAATTGTGCAATGACTTGGCTATTTATCATTATTCAGAAGACATGATGCAGTTTGCGAAAGGTCTAATGGTGGCAGACAGATATATGACTAAAGAAAGCTTTAAAATTCTCACAACTTCCAACACAAGCATGATTTTACTAGCGTTTAAAGGTGACGGGATGAATACAGGAGGCTCAGGAGTGCCATACATAGCTTTACACATAGTAGATGAA---GACATGGCTGAACAATTTAATATCTGTTACACAAAAGAAATATATAGCTATTTCAGAAGTGGCAGCCATTATGTTTACATAATGAGACCCCAGAGACTGAATCAAGTTAGATTACTAAGTCTTTTCAAGTCCCCGAGCAAGGTTCCAGTATGTTTTTCTCAATTTGTAAAAAAAGCTAGCGAACTGGAAAAGTGGATAAGAAACAAAGATATAGACAACATAAGTACATTT------------TCCATGACTATGACTGCCAAAAATATATTGGAAAACATTGTGTTTTCTTCCGTACTAATAGGAACTGTGACAAAAATCAGCAGAATGGGAATCTTCGACTTCATGAGGTATGCCGGGTTCCTTCCCTTGTCAGATTACTCCAATATAAAAGAGTACATTCGAGATAAGTTTGACCCTGACATTACAAATGTAGCTGACACATATTTTGTTCATGGCATAAAAAAGCTTTTGTTCAGAATGGAAGATCTTAATTTAAGCACAAACGCAAAACCGGTTGTTGTTGATCATGAGAATGATATCATTGGTGGAATCACAAATTTAAACATAAAATGTCCTATAACAGGATCCACTTTACTCACTTTAGAGGATCTATATAATAATGTTTATTTGGCTATTTACATGATGCCAAAATCACTCCACAACCATGTCCACAACTTAACAAGTTTGTTAAATGTTCCTGCCGAATGGGAGTTGAAATTCCGGAAAGAATTAGGATTCAATTTGCACGAAGACATCTATCCCAAAAAAGAAATGTTTGATGATAGAGGTTTGTTTTCCATCAATGGAGCTTTAAATGTTAAAGCATTATCTGACTATTACCTGGAGAACATAGACAATGTTGGCTTGATGAGATCTGAAATTGAAAATAAAGAAGAATTTCTAAGTCCTTGCTACAAAATATCCACCTTAAAGTCTTCTAAAAAGTGCTCACAATCAAATATA---------------------------------------ATTAGCAATGCAGACATAATCGAGTGCCTACAA---------AATGCAAAAATCAGTGAAATCGGGAACTGGAAAGGGAAC---------------------ACTATGGCAATAATGAAAGGAGTCATAAGAACTTACAATGAAGAAAGAAACAGGCTAGTAGATTTTCTTGAAGATAACTGTGACAGTCCTCTTCAACTTTTAAATAAGATAAAAGAAGTGGTTAACTCAGGATCAGTTACTATAGGGAAATCTATGACTTCCAAATTTATTAGAAATAACCACCCTTTAACTGTAGAGACATATCTTAAAACTAAACTATACTAC---------------------------------------------------AGAGACAATATAACAGTGCTGAAGTCCAAAAAAGTATCAGAAGAACTTTATGACCTAGTGAAGCAGTTTCATAACATGATGGAATTAGATATGGACTCTATCATGAACTTA------GGGAAGGGTTTGGAAGGAAAGAAACATACATTTCTCCAGATGCTAGAGTTTGTCATGTCCAAAGCTAAAAATGTGGAAGGTTCTGTTGATTTCCTAGTATCAGTGTTTGAAAAGATGCAAAGGACGAAGATGGACAGAGAAATTTATTTAATGAGCATGAAAGTCAAGATGATGCTTTACTTTATAGAGCACACTTTCAAGCATGTTGCTCAGAATGACCCATCTGAAGCTATCTCTATAAGTGGAGACAACAAAATAAGAGCTTTGTCCACTTTGTCATTGGACACAATCACTTCTTACAATGACATTTTAAATAAGAACAAGTCTAAATCAAGGCTTGCATTCTTATCTGCTGACCAATCGAAATGGTCTGCTTCAGATTTAACATATAAATATGTATTAGCTATAATTCTAAACCCTGTGCTGACATCCGGGGAAGCATGCTTAATGATCGAGTGTATGTTAATGTATGTCAAACTGAAGAAAGTTTGTATTCCCACAGATATTTTCTTAAATCTCAAAAAGGCTCAAGAGACTTATGGACAAAATGAAACTGCCATAGGATTGCTGACAAAAGGATTAACAACTAATACATATCCAGTCAGCATGAACTGGCTTCAAGGAAACCTGAACTACCTGTCATCTGTATATCATTCATGTGCAATGAAGGCATATCATAAGACTCTTGAATGCTATAAAAACTGTGATTTCCAAACCAGATGGATAGTACATTCAGATGATAATGCTACATCTCTTATAGCCAATGGCAAAGTTGATGACATGCTAACAGACTTCTCAAGCTCATCTCTGCCAGAAATGTTATTCAGAAGCATTGAAGCTCATTTTAAAAGTTTCTGTATAACTTTAAATCCGAAAAAAAGCTATGCATCATCATCAGAAGTAGAATTTATATCAGAAAGAATAGTTAATGGGGCTATAATACCATTATATTGCAGACATCTGGCAAACTGTTGCACAGAGTCTTCACATATAAGCTACTTTGATGACTTAATGTCTCTAAGCATTCACATAACTATGCTTTTGAGGAAAGGATGCCCCAATGAAGTTATACCTTTTGCCTATGGAGCCATCCAAGTGCAAGCATTGAGTTTGTACTCAATGCTTCCAGGAGAGGTAAATGATAGCATTCGAATATTTAAAAAGCTAGGTGTGAGCTTGAGT------------TCAAATGAAATCCCTACAAGCATGGGGGGGTGGTTGACATCTCCTATAGAGCCATTGTCAATCTTGGGACCATCCTCTAATGACCAAATTATCTATTATAACGTGATCAGAGATTTCTTAAATAAGAAAAGCCTTGAAGAGGTTAAAGATTGTGTTTCATCTTTCGGTTACCTCCAAATGCGATTCAATGAGCTAGAAGAGAAGCACAAGAAAGGAACATTGGAAGAAAAAGATAATAAAATGATTTTCTTGATAAATCTCTTTGAGAAAGCATCTGTGTCAGAGGACTCCGATGTGCTGACTATAGGAATGAAATTCCAAACCATGTTGACTCAAATAATAAAGTTGCCGCAATTCATAAACGAAAATGCTTTAAATAAAATGTCCAGTTATAAGGATTTTGCCAAGCTATATCCCAGTTTAAAGAAAAATGAAGATCTATACAGAAGCACAAAAAATGTGAGATTAGATGAAGAAATGATAATAGATGAAGATAGGTTATATGATGCAATCTCTTCAAGCATAGAGATGGAAGCTGTCCACACTATTATGATAGAAAATCCTGAGACTATTTTAATAGCACCTCTAAATGACAGAGACTTTTTGTTGAGTCAACTTTTTATGTACACCAGCCCTTCTAAAAGAAATCAACTGTCCAGCCAATCAACAGAGAAACTAGCTCTTGACAGAGTTTTACGATCCAAGGCTAGGACGTTCGTGGACACTGATTCGAATGTTAAAATGACTTATGATGAAAATATGGAAAAAAAGATCAAAGAAATGATGAAGTTTGAGCCAGGTTCATACTGCTCCTTTAAGACATGCATAAACCTTGTTGTAAAGGATGTGAACTTCAGCATGCTAGTTCCTATATTAGATTCTGCTTACCCTTGTGAATCAAGGAAAAGGGATAATTATAATTTCAGATGGTTTCAAACAGAAAAGTGGATTCCTGTAGTTGAAGGATCTCCAGGTTTAGTTGTTATGCATGCTGTGTATGGTTCAAACTATATCGAAAAACTAGGTTTAAAGAACATCCCGTTAACTGATGACAGCATAAATGTCTTAACAAGTACATTTGGGACAAATTTACTAATGGATGATGTAAAATCTTTTGTAGCAGGCAATGGA---AGT------TTCGAAACAGAAAATTTTAGCAACTCTAGCAACTGCCAAAGACTGGTGAAAGCATGTAATTACATGATCACAGCTCAAAACAGATTATTAGCAATCAATACATGCTTTTCCAGAAAAAGTTTCCCTTTTTATTCTAAATTCAACTTAGGAAGAGGCTTTGTATCAAACACCTTAGCATTGCTCTCTACAATTTATAGTAAAGAAGAATCATATCATTTTGTTTCTACTGCTAGCTACAAATTAGATAAAACTATAAGGACAGTTATCAGTGCACAACAAGATTTGAATTTGGAAAAAATATTGGACACAGCAGTATACATATCTGATAAATTACAATCTTTATTTCCCACAATAACTTGGAAAGACGTGAAATTGATTTTAGAGAATGTTTGCTTAGATAGTAGACCAATATGGCAAAGCTTGGAAGAGAAAATGAGGAAAATCAACAACTCAACTAAGAGTGGCTACACAGTATCTAATGTGATTTTGTCTCACAATAGTGAGCTTAATACAATCCAGAAGCAAATTGTCTGGTTATGGAACATGGGGCTTTGTTCTGATAGAACATTAGACTTTGTGATACGGTATATTCGGAGGAGTGATGTACGATATGTGAAAACCGAGGAACAGGACGAACTAGGGAACTACATCTCAGGCACCATGTACAAAATCGGGATAATGACGAGAAGCTGTTATGTCCAGTTGATAGCCTCAGATCAAGATGTTGCTGTGTCA---TTGAAAACACCATTTGAGATATTAAACGAAAGA------GAT---TTTCTTTTTGACACATATAGAGAAAGCATTGAAAAGTTGTTACAAAAATTCATGTTTGATAAAACAAACATAATAAAATCCAAACAAACACACATAACTTTCCTTGAACCAGGCGATGCTTGTATCAGAATGACATCAGACAACAAAATGATAGTAAAAGTTAATGCTTCTCCTAGGCAGATCAGAATGGAGAATGTAAAGTTGGTAGTAAAAATCAAGTATGAGAATGTAAATTCCGATGTTTGGGAAATCATAGAAAGCCAGAAATCGTTGGTTCTGCGATATCCTGAAACAGGAGAATGCTTTTCAGACATGTACAAGACTGTAGAT---TCAGAGGCTGAAGCAATTAAGACTATTAAGAGCAAGTTGATGACATCTTTAACATTTATTGAAGCATTTGGGAATTTT---TCAAAGCAGATAAATGAGATTGTAGATGAGACAGTTAGAGAAACAATGCATGACTTTCTAATGAACATTAGAGACACCTGTTTAGAAGGTTTAGAGAATTGCAAAAGCATTGAAGAATATGATGAATTTCTAGATGACAATGGGTTTAATGATACTGTAGAATTATTCGAAGATCTTTTGAGAACCCAAGATAGTTTTGAGAACGAATACAGTCCT---TTATTTTCTGAGATTGTAGATCGAGCAAAGCAGTACACTAGAGATTTAAATGGTTTTAAGGAGATACTTTTAATGCTTAAATATTCTTTAATCAATGATGCCTCTGGATTCAAAAGCTACAGAGCTACAGGATCACATGCTACGGATCTAATGATGAAAAAGCACATAGAGATAGGCGAATTTAATCTCCTAGGCATGATACAACTAATTAAAGCTTGCGAAACATGTCACAACAACGATTCTATATTAAACCTTGCTAGTTTAAGAAACGTATTAAGCAAAACTTATGCAACTTTTGGGAGAAGG---------------TTAGTGTTAAACCATGACTTAGATTTACAGAATGATTTGATGGAAAAAAGTTACGATTTTAAGACATTGGTACTACCAGAAATACAACTCTCAGACTTTTCTAAAGAGATATTGAAAGGAAACGGGTTTGTTGTTTCTGGTGAGAACCTGAAAATAGACAAGTCT------GCAGATGAGTTTGAGGGTTTGGCC------AGCTTCAATGCTTTAAGATTAGATGAAGAAGAGATGTATGAAGGTCTGATAAAGGAGATGAAAATAAAAAGGAAAAAGAAAGGGTTTTTGTTCCCTGCCAATACATTACTTTTGAGCGAGTTGATAAAATTCTTGATCGGAGGTATTAAAGGGACAAGCTTTGACATTGAAACACTTCTTAGAAATTGCTTCAGACCAAACATATATTCAAGAGATAGGTTGAGCCGGTTAAGTTCTAGTGTTCCAGCACTTAGAGTTTACTCAACAGTTTTTATGGAATAC------AAGGACGTCAACTGCCCTTTGAGTGAGATTGCTGACAGCTTGGAAGGGTTCCTAAAACTGACAAAAAGCAAATCAAGAGAACAGTTCTTAGATGGAAGAGTCAAGAAAGCATTAATCCAGCTGAGAGACGAGCAATCTAGAGAGAAAAAATTGGAAGTGTACAAAGACATAGCTGAATTCTTGTCAAGGCATCCCTTGTGTTTGTCAGAAAAGACACTATATGGCAGATATACATATCAAGATATAAATGACTACATAATGCAGACCAGAGAAATTATTTTGACCAAGATAAACTGTCTGAACGCCTCGTTTTTAAAGTGTGAGATAAAGGGAATTTCCACTTTCAATGTTTACTACCAGGTTGAGAGTGATGGTGTT---ATCTATTCTTGTGTGTCTGACTCCACAGATGGTTTGAGCAGATGTGATAACTCTCAAAACTTACCGAAG---AAATTTTCT---GAAGTTCCGGTAATTCCTATAACAAGACTTGACAATAAAAGGCATTTTGCAGTTGGAACAAAGTTTTTTGTTTCAGAAAGCTTGTTTCACGGCAACTACCCTATAACTTATAACTCATACCCGACAAATGGAACTGTGTCATTGCAAACTGTTAAATTATCTGGAGATTGCAAAATTGCAAAATCCAACTTTGCCAATCCCTACACTGTAAGCATTAGCAGTCCAGAAAAGGTTATGGGTTACCTCATAAAGAAGCCTGGCGAGAATGCTGAACACAAAGTCATGTCCTTCACTGGTTCTACGAGTGTGACTTTCGGTGAGGAAGCATTGGATGGAAACCATAACTTGTTGTGTGGTGATAAATCTGCAAAAATACCAAAAACCAATAAAAGAGTCAGGGATTGCATTGTCAAGTACTCTAAGAGTATTTACAAGCAAACAGCATGTATTAACTTCTCATGGATCAGACTATTTCTTATTGCTTTCTTGATCTATTTCCCAATACGATGGTTAGTAAATAAAACTACAAAGCCCTTGTTTCTTTGGTACGATCTCATGGGTCTGGTCAATTACCCCATATTGTTGGCTATAAATTATTCTTGGAAATACTTTCCATTAAAGTGTTCTATTTGTGGTGGATTATGTGTGATCACTCACGAGTGCACTAAAAAATGTGTCTGCAACAAAAGTAAAGCTTCAAAGGAACATTCTTCTGAATGCCCCATATTATCT------------------ACAGAA------------------------------GCTGAGAGT------GAGTATAATGAGCAT---------------------AAATGGACTAGCATGGAATGGTTCCATCTAATAGTTAACACAAAATTGAGTCTGAATTTTTTGAAATTCTTAACAGAAATTTTGATAGGTCTAGTCATCTTGTCACAGATGCCAATGACCATGGCT---------------------------CAAACT---------ACACAATGTCTCAGTGGCTGTTACTATGTTCCAGGATGCCCGTACCTTGTTTCTGGCAAGTTTGAAAGTTGCCCTGAGAAA---------GATCAATGCTATTGCAAAATAACG---AAAGAT------ACAATTGTT---GAAACAATCTTC---GGCTCTAATGTAGTTGTCGAA---------GGACCTAATGACTGCATACCGCACCAAGATTGC---------CCGAGCCTCAAA------TCTATAAACAGCCTTATCAAATGCAGGTTAGGTTGCGAGTATCTAGACTTGTTTCTCAACAAGCCTTTATTTAAAGGGTTTTCTGATTACTCAGGAAATGCTTTG---GGTTTAGATGCAGTTAGCTTATATGTCACTAAAAGGCTCAGAAATGGCATGCTAGAC------------------------------TCATATAATGGCACAGAAAGACTTTCAGGGATCATTGCTGGTGATTCCTTAGCAACAAATGGCACAGAGATA------------CCTGAGAACATTTTGCCAAGGCAATCATTGATTTTCAATTCCATTGTTGATGGGAAATATAGATACATGATTGAGCAATCATTACTCGGTGGTGGCGGTACAGTGTTCATGCTGAATGATAAAACGTCAGAAGCAGCTAAAAAATTCGTTATTTACATTAAAAGTGTTGGGGTTCATTACAAAGTTTCTGAGAAATACACAACTGCTCCTATACAGAGTACTCACACAGATTACTATTCCACATGTGCCGGAAATTGTGAAACTTGCAGGAAAACTCAG---AAATTAACTGGGTTCCAGGAC------------TTTTGTATAACTCCTACATCGTATTGGGGCTGTGAAGAGATCTGGTGTTTTGCTATTGATGAAGGAGCTACATGTGGCTTTTGCAGGAATGTTTATGATATGGATAAGTCGTACAGGATCTATTCTGTTTTAAAGTCAACAATTGTGGCTGATGTATGCATATCTGGTATCTTAGGAAGCCAGTGCACCCTGATAACAGAGGAAGTACCTTATGAGAATTCCATTTTCCAGGCTGATATTCAAGCAGATTTACACAATGATGGAATAACTATAGGTGAGCTTATAGCTCACGGGCCTGATAGTCATGTCTATGTGGGGAACATTGCCAACCTGAATGAT---CCTGTAAAGATGTTTGGTCACCCTCAGTTGACACATGATGGTGTGCCTATATTCACAAAGAAAACTTTGGAAGGAGAAGATCTGTCTTGGGATTGTGCTGCGATAGGGAAGAAATCTGTTACCATTAAGACATGTGGGTATGATACATACAGGTTCCAATCAGGTTTAGAGCAAATCTCAGACACTCCTGTTACCTTTAAAGATTTCACTAGCTTTTATTTAGAAAAGAATTTCAACCTAGGCAAGCTTAAAGTAATTATAGATCTTCCTTCAGATCTCTTCAAAGTGGCTCCAAAAAAACCTTCCATAACCTCTACCAAGTTAGAGTGCAGCGGATGCCTGTTATGTGCTCAAGGTTTGTCCTGTAAGTTAGAATTTCTTTCAGACATTGTATTCTCTTCAGCCATATTTCTAAGTTCTTGCTCTTTATCTACTTATCAGCTAGCAGTCAAAAAGGGATTAAACAAATACAATATTACA---ATGTACTGTTCTTTAAATCCTGACAAAAAGAAGTTAATGTTTTATCCTGAAGGAAACCCTGATTTGTCAATTGAGCTTCTTGTGAATAATGTTGTGGTGAAGGAACCTGAGAATATTATTGATCAGAATGATGAGTATGCACATGAAGAACAACAATACAATTCAGATTCATCTGCTTGGAGCTTTTGGGACTATGTTAAAAGTCCATTCAATTTTGTTGCTAGTTATTTTGGATCATTCTTTGATACTATTAGAGTTGTCCTTCTAATAGCATTCTTATTCGTTGTAGTGTATTTTTGCTCTATGCTGGCAACTATATGCAGAGGCTATGTTAAGAACAAGTCT---TAC---AGATCCAGAAAGAAGAATGGGAGCATTGAAGTGGCTAAATCATGGAAACCATCCGATGAGAGAGCTGCTTTACAGAAAAGCATGGATAATTCCAAGGGAAAAATAATTGTAAATAGTGAGAATCTGTCTTCGCTGGGGACATATGAT---------------GCAGTCGATATCACAGAATCTGAA---------GTTCATGATCTAGCTGCAAGAATGATTGTGGATACTAACCACCACCTTTCGAGCTGGAAAAATGATTTTTTTGTTGGAAATGGTTCAAAATATGCCATGAAAGTGGTCAAAATCTGTCCAACTTGGGACAGCAGAAAACAGTACATGATGGTTTCGAGGATCGTGATCTGGATCTGCCCAACCATACCCAACCCTACAGGGAAAATCATGGTAGCTTTGGTAGATCCAAACATG------CCAGTAGAAAAGCAAATAATACTGAAAGAGCAAGGGACAATAACTGATCCTATCTGTTTTATATTTTATCTAAATTGGTCCATTCCTAAAGTAAACAACACACCTGAAACTTGCTGCCAGCTTCAAATGATCTGCAGCCAGGAATACAAACAGGGTGTTTCCTTTGCTAGTGTTATGTATTCCTGGACAAAAGAATTCTGTGACTCTCCCAGAGCAGATCTAGAGAAAAGCTGCACAATGTTTCCTCTAAACAGAGCTATTAGAGCTAGATCCCAAGCATTTATAGAAGCATGCAAGCTCATTATTCCCAAGGGGAATAGTGAAAAGTTCATTAGAAAACAGCTGCAAGAACTCAGCACTAATCTAGAGAAATCTGTTAAAGAATCAGTCTGGGGATCAACCGCATCTGGCAAGTCTGTTGTAGATTCTTATTGGATC---------CACAACTACACAAATGGTGCTTCTTTAATTCAAACTCAATTATATTCTGATTCAAGGAGCAAAAGCAGCTTCAACTAT------ACCTCAAAAGTGGGTGATCTCCCTAATGAAGAGAGAGAGATCCTCTCTCAAAATGCTTTCATCCCTATTTTTGATGATATA---GATTTCTGT------ATCACCATTGATGATGAGTCTTTAGATCTTTCAATCTGCTCCAACACTGTTAACACTAATGGAGTGAAGCATCAGGGACACCTTAAAGTCCTTTCATCT------GCACAACTTGATCCCATCGAGCAT------------CTGATGAGCCGATCTGACATTTCTTCTAGATTTCAT------CTGAAAGAAGAGGATATAATA---CCTAAGGACAGGTACATAGAAGCAGCTAACAGAGGCTCTCTTTCTTGTGTCAAGGAGCAGACTTATGAAGTTAAAGTCTGCCACAACCAAGCTTTA---GGGAAAGTGAATGTTCTTTCTCCTAACAGA---AATGTTCATGAATGCCTATACAGCTTCAAACCCAAC------------TTCAATCAAGTTGAGAGCAACAACAGGACTGTAAATTCTCTTGCAATTAAATCACTTCTTATGTCTGTCAAAAATGAGATAATGCCTAACTCTCAGGCTTTTGCTAGCATTTCGACTGATGCTGATTTCAAAGTGAATTTTTGGCTGAGAATACCCAAGGTCCTGAAACAAGTTAATTTCCAGAAATTATTCAAAATTGCTGAAGACACCTCAAACAAAGATTTTTATCTGTCAATTGCTTGTATCCCTAGCCACAGCAGTGTTGAAACTGCT------TTAAATGTAACGATTATTTGCAAGCATTTGAAACCG------------------ACTCCAGAGATT------TTGTCTTTTTTTGAGCTCAAAATGGCC------------------TTTTCTGACTTGAAGGAACCATACAGTGCT---------GTTCATGATCCTTCA---TATTCCCATAGAATTGCCCATGCACTGCTTGAAACTCACACATCCTTTGCACAATCTCTTTGTGATAAGCTT---CAGGAAGATGTTATAATTTATTCTTTAAACAACCATGAG---CTGTTTCCAATGAAGCTGGATGTTGGT---GGAAGAACTTTAAACTACTCTGAAGATGCTTATAAAAGGAAATATTTTATCTCAGAAACTCTA---GAATGCCTTCCTGCTAACATGCAGACTATATCTTATTTGGAGAGCATTCAAATTCCCTCATGGAAAATTGATTTTGCCAGAGGAGAAATTAAGATTGAGAACATTGTTGCTTTGCTGACTCAAGCAACA------GAAGTGGAATTTGAAGAAGAACAAAATCAAACTGCTTTCAACTTTAAAACTTTCTATGAGGGAAATCTCAAGCTGATCAAG---AACATGAGCATCACATCGTGTTTGACATTCCTGAAAAACCGCCAGAGCATTATGAAGGTTGTCAAA---CAAAGTGATTTTACTTTTGGCAAAGTCACTATTAAAAAAGTT---------TCTGACAAAATTGGACCTAATGATATGACTTTTAGGAGACTGGACAGCATGATAAGAGTGAAGCTGATTGAA---------GCCACTGCA---------AATGATGAAAACTTATCTGCTATTAGGTCGAAAATTGCTTCACATCCTCTGGTTCAGGCTTATGGGTTA---------AGTTTAACCAATGCCAAATCAGTTCGACTTGCAATCATGTTAGGAGGTAGCATACCTCTTATTGCTTCTGTTGACAGTTTTGAGATGATCAGTGTTGTTTTAGCTATATATCAAGATTCAAAACATAAAGAGCTAGGAATTGACCTGAAGAAATATGATACTACTGAAGCCCTTGGGAAAGTTTGCTCTGTTCTCAGAAGCAAAGGCTTTGACATTGATGATGCTCAGATGGAAAAAGGAAAAGAATATGCAAATATTCTCAAAGCATGTGATCCAAGGTTGAAAGGAAGTGTTGCTCTGGAGCATTACAGTGAAACTCTCAACAAGTTCTACAACATGTTCGGCGTC
>ScCRV
ATGAATGTTCAAACCATTTCCAGCTTCCTTGATATTGTAGGAGAAATTACTGCTTCTTTAAATGATTTAAGGGAAAAACTGCTTTTGCTTTCAAACATTGTCTCTTTGGGATATAAAGATGGTGTTGAA---------GCTGTGTCATCTGGCTTAAAAGCCATTATGAGTATGTCTAGTGCCATGGAAGAAATAGAAGAAATGAAATCGACCTATTATCAGAGCACCATGTCAGTAGATCAAAAAGAAATGGAAAAAAAGATCTACAATTTTATTGACAAATACAAAGAGTTAGAATTGATGAGACATGACTTATTTGGAACTTTAGTAAGTACCAAGCTCCATTTTGCTCCAAAACATAGAAATGATGTTGTAATGAAAGATTGTTTAATGACTTATCTAGAATATTGTCATGAAAATGAA---AATGTTTTCAAC---------CACATAAAGAATCTAGATGAATTGACATCAAGCTTAGTGTTTCCCCATCAAACACCAGACAATTTTGTTATATACAATGAAACTCAAGGAGAAAGAGCATGTTTGATGATTTATGATTGGAAGGTGTCTGTTGATACAATGACTGAAAATAAAACATCAGAAAATTACTACACTAGCATCTGGAAAACTTTTAAAGATATTACAATTAATGGAGAGTCATTCTTGAAAAGGCATCCGATATTTGTGACCATAGTAATACTTCAACCTGTTAATTTTATGCCGATAGTAGCAACCACTTGCAGAGTTGTAGAAGAATTTAAAAATTCTCCTTACAGAACCTTTCTTGATAGGAAGAACGCTGCTTCTGGTTCAAAGCTAATTTCTGTTAGAAATCTGAAGGAATTGGCGGGTCGGAACGGAAGTAAATTCACTGAATTTTATTCTGACTGTCAGACATTAAAGAATCTTTTAATGTCAAAAATCGGTGACAGCATGAATAGAAACAATGAAGTGTTCTTCAGCCATTGGTCTTTTGAATATAAGAACACCAGCATAAGAAATAACCCAATGAGGAAAGACATCAAAGAAATTATAAATTCTCTGCCTAATGATAAGATAGATAAGAATCTGACAGTGCAATTTGTTTTTGGAAATTACATATTACAATCAAAAACTATGAGTGATTTGCATAGAAAAGATAAATTTGAAGGGTATAAGTCATGTTGTCACATGATGGGTATAAAACCTTATGGTACTGAAGAAGAATTAAGGATATTTCTCGAAGACAATGAGGAA---------AAATTAGAGTCTTTATATGATGATCATCTAGAGAAATTCAAGCATGACATGATAAACAAGAAGCAAACTGAAGTAAAAATAAATACAATTGAGGAAGCATTTAATATAAATGCTTCTAATTATGCTATAGATTATCCAGGTTGTTTTACCACGAATCTACAAGAGACGAAAACAAATTTTTCTTTGTGTTGGTCACCATCGAACAAAAAATTAGAAATGGGCACAATG---AACTTCAATAATGCAGTTATTGATGATTTTAGGGTTTGTTTCTCTGGTGAACCAAAGTTAATACATAATAGAAGTTATGGAGGTAAAGATTTAGACTATGATTTTTCTTATTCTTTATATAGATTAGTTAAAACTTGTCTAGTAGATTTAAGTGCTGATACTACTGGTCAAGGGAAAATCAGAGCAGAAGATGTTATTGATGTGAAAGATGGCAGTATCCAAATATCTAGAGATTCTACTAACAAA---TGCTGG---GTCGAATTGAATGGTGTGAAAACAAGAAATGGTAATGAGTTCACAATTCCTAGCTTAATATCAAGAGACGCCAAATCAAACTTCTTCCGGGGTTTAAGTTTAATGAACATTGATATGGGCAGAAAGAAGAAAAATGATGAGAAACAAAGCCTAAAAAACAAAATAAATGAGTCTAGAACTGCTAAT------------------GAG---TTGAACATCAATGAGGGAGAATATGATGTATCAAAGCAA------GAGGTAGAAAACCCTATTGAAAGAATGCAAACTTTTTCTCACAAGAAAAAGTTGATTAGACACGATAATCCGGATGTGAATTATTGGTGCAATTCTATGATACAGAGCTTATATGCTTTGCACGCATTTGATCAACGAGATGGAAAA---GGTAAAATCAGCACTGTATATAATGAGTACTGTGCAGATCCCCAAGCTGTCTTTTCTAAATCGAAATTAATAGATAAAGAAATGGATATCACCAAGAATATACTAAAATTATCTCAGATGTTATCTATTTATTCTTACAGTGAAGATATGATGCAGCTGTCTAAAGGCTTAATGGTTGCAGACAGGTTCATGAAGAAAAGCGATTTTAAGATCTTAACATGTGCTAACAATAGCATGATATGCCTAGCTTTTAAAGGAGATGGATTGAACACAGGGAAATCAGGTGTTCCATACATCACTATTCATAAAGTCAATGAG---ATTTTGCAACCTCATTTTCAGTCATTGTATACTAAAGAGCTCATAGTGTCTTTTAAAATCGATGAAAATTACATCAACATCATGAAGCCCCAGAGGTTAAATCAAGTGAGATTATTAAGCTTGTTTAAAGCTCCAAGCAAAGTTCCTATTTGTTTTGCTCAATATTGCTTGTTAAGCAAAGAAGTGAAAAGATGGTTGACTAGAAAA---------GACATAGATTTGTTA------------AATTGCCCATCTAACATATTACCATTTTTACAGAATATATTGTTCTCATCAGTGATAATAGGGACTGTGACTAATTTGAGTAGGATGGGCATATTTGATTTTATGAGATATGCTGGATTCCTTCCATTATCAGATTATTCCAATATCAAAGAATACATAGCAGAAAAATTTGATCCAGATATTACAAATGTTGTTGATTGCTTCTTTGTTTCTGGGATAAAAAAGTTGTTATTGAGAATGGAAGGAATAAACTTAAGCAATAGCATAAAACCTTTAACTATTGATCAGGAAAATGACATGTCAGGAGGGATAGGAGACCTTGACATAATGTGCCCAATTACAGGATCTACTTTAAAAACGATAGAATGCTTATATAACAATGTCTACCTAGCAATCTACATGATGCCCAAATCTCTCCACACCCACATACATAATCTCACCTCTTTACTTAATGTTCCTGCTGAATGGGAGTTGAAATTTAGAGAAAAGATGGGTTTTGGATTATCTGAGGAAATTAAACCAAAGAGAGAGATGTTCAATGATTCAGGATCATTCTCTATAAATGGAATTCTCAATGTTAAAACATTGTTTGATTATTATTCAAAGACTGTAGATAACATAGGGACAACTAGATCCAACATCGAATCTAAAGAAGATTTCCTTTCTCCACCTTATAAGATTAAGACATTGACATCATCGAAGAAATGTTCAAAGCCTGATATA---------------------------------------ATAAAAGATTCTGAGATTAAAGATTGTCTGATG---------AGCTGTTTAGGGAAACCAGCTGAAGAGTTGAAAGGGAAA---------------------GAAGAATACATTCTCAAAGGAGTTTTGAAATGTTTCATAGAGGACAGGGAATCATTAAGTAATTTTCTATTATTGGTAGAATTGGATGAAGTAGAGTATTTCAACTATTTCAAAGCCATGACATCTGGCGAGAACCGCTCTTTAATGAAAACAAGTTATGATAAGTTCTATTATAATAGCCACCCATTAACTGTTGAATCATTTATAAAAGTAAGATATGGATAT---------------------------------------------------GCAGAAACAACAACAGTATTAAAATCCAAAAAAGTCAGTGAAGAGCTTTATGACTTGATTAAAGAGTATAACAAAATTGTCGAAATAGATCTGGATTCATTGGATAAATTA------GGCAAAGGATTAAATGGAAGCAAGATGACATTCATGCAATTGTTAGAGTTCATATTGTTGAAAACTCGAGCTAATGCTGGGAATACAGATTTCTTAGTTTCTGTCTTTGAAAAAATGCAGAGAACTAAAATGGATAGAGAAATTTATTTAATGGGAATGAAGACAAAGATGATGTTATATTTCATAGAACACACATACAAACACATTGCTCAATCCGATCCTTCTGAAGCAATATCCATCTCTGGGGATTATAAAATAAAAACTCTCGCATCATTATCATATGATACTATAACAAACTACAATACTGCACTACAAAATGATATG---AACTGCAAGATGGCATTTCTTTCTGCAGATCAGTCAAAATGGTCTGCATCAGACCTCACTTATAAATACATTCTAGCAATCATCATGAATCCAGTTTTGACCACGGGAGAGATAAACATGATGTGTGAATGCGTTCTTATGTATATAAAATTGAAAAGAGTTTGCATTCCTACAGATGTCTTTTTGAATCTTAAAAGAGGACAAACAACATATGGAGAATATAAGACTCCCATATCAATGCTCACAAAAAATCTAGAAACAAATACTTTCCCTGTTTCTATGAATTGGCTGCAAGGGAATTTAAATTATTTGTCTTCTGTCTACCACTCTTGTGCCATGTTGGGTTATGAGAAGGCATTGAAAAGAATGTTAGATTATGATTTTACTGTGAGATGGATGGTCCATTCTGATGACAATGCTACTTCTTTAGTTGTTAAGGGGAACGTTGATAAATTTCTAGAAACATTCAAATGCTTGAATTTGTCTGAATTTCTATTCAGAAGCATTCAGTCACATTTTAAAAGTTACTGCATAACTCTTAATCCTAAGAAAAGCTATTCTTCAGAGTCTGAAGTGGAATTTATTTCCGAAAGAATTATTAACGGAGCTGTGATTCCCCTTTATTGCAGGCATTTGGCAAACTGTTGCACAGAATCTTCTCATACTAGTTATTTTGATGACTTAATGTCTCTTTCCATACACATTACTATGCTACTACGGAAAGGTTGCCCAAATGAGCTTATACCATATGCTTATTCTGCTATACAATGTCAAGCTTTAAGCATTTATTCCATGTTGCCTGGAGAAGAAAATGATATAATATCCATATGCAAACAGGCAAAATTCCCTTTAAAT------------AAAGAAGAAATCCCAACATGCGCTGGGGGTTGGATGAGAGCCCCCGTAGAGATGTTGTCCATATTGGGTCCATCATCAAATGACCAATATATATATTACAAAATACTTAAAGATTTTTATAATCAGAAAGATTTTGTCACTTTAAAAAGACAAGTCAAATCAACTGGTTATATTTCACAGATGGTAAGAAGTTTAAATAAAAGGATTGGAAACGATAATCTAACAACGCATGATCAAAAGATGATTTGCATGATCAACTTATTCAAAACTAGTTTGATGTCTGAAGACTGCGACAGCATAAATATAGGAATGAAATTCCAATCTATGGTTACTCAAATCATAAAATTGCCCAGTTATGTCAGTGAGAACTCTTTAATGAAGAATTCCAGTTTCAAAGATTTTTGCTCGTTATTTCCTCATCTAAAGAAAAACAAAGACTTGTTAGATTCTTTAAAACCTTTGTCA---TCAGAAGAAGATGAGCTAGATGAT---GAGAACAACACAAAGATCATGTCAAAAATAGAAGCTGATGAATTGTATAAGCATATGCTGAAACACCCAGAAGCACTATTAGTTGCTCCAATGAATGATAAAGATTACATTCTCTCTAATTTGTATTTATATAGCAGCATAAGCAAGAGAAATCAAATGTCAAATCAATCTACTGAGAAACTAGCTCTAGATAGAATACTTAGATCTAAAGCTAAAACATTTATAGACCCTAACTCAAGAGATATGATGACTTACAGGGAAAATATGATTTCAAAATTAGAGTTAATAAAAAATGATATAGGCAATGATAACTTAATCATTCACACTATAACAGAACTCATAGTTAATGACATGAACTTTGAAATGATAGTCTCGTTAATGGAAAATACAGTAGCCAATTCTTCTATCCCAAAAGCTAACTATAATTTTAGGTGGTTTATAACAGAAAAAGTTCCTAGTGTTATTGAAGGATCTCCTGGATTGATAGTTTTGTCTGCTGTTTATGGAATGCAGTATTTAATTGATTTAGGGCTGAAAAAACTACCTTTATCTGAAGATTCTATTCATATACTTCATGATATATTTGGAAGTGTGAAAACTTTCCATGATGTGAAAAACCATGCTACAAAGCAGCAA---GCA---ACTTTAGAGACTGAAGAATTCATCAATGCTGATGAATTAAAAAGGAACATGTTGTCTATTAATTACATGATTCAATCGCAAAACAAGTTATTAACAATCAACACATGCTTTAACAGAAAGAATTTTCCTTTTTATTCTAAATATAATCTAGGTAAGACATTCATAACTAACACATTAGCATTATGGAGTACTATATACAGCAGATACACAAATATCAACTTTTACACAAATTTAAACTTTGTGATAGACAGAAATTCAAGAATGATAGTTTCACTTCAAAGAGACATGAGCCTGGAAAAACTTTTGGACTGTTGTGCTTATGTATCTGACAGAATCCAGAGTCTATTTCCTGACATAACTATGGAATCTGTCAAAGCAATATTAGCCAAAATGAATTTTAATTCAGTCAACCTTCTTCAAAGGGTTCAAACAGAAATAAAAGAAGTAAAAAGGGCAATAGGTAAAATAAGAACTTCTAGCCATATAACACTTTCATACAGACCACAAATAATGGCTATGAGCAGAAATGCTGCATGGTTATTTAATTTTGGTTACATTGATGAAAGGGAATTTAAATTTGTAATAGAACAAGTTAGGCAGCATGAAGTAAATTACATAAAAACAGACGAACAAGATATACATGGTTACTATGTATCTGGACAATCATACAAAATTGGAATAAAGACAATGTACAATTATGGCCAATTGGAAATGGTCGGAAAAGACATAAAGATTCAC---CTAAACTCACCTTATGAATTCATCAGAAGTGAT------GATGGGAAGATGTGGGATACTCATGTAAAATCTGTCTATAAGTTACTTCAAAAACTTCTCATTGACAAACAAAATGTGATGAAAGCTTATTTAAATGTCAAAGGCGATGTTCTCCCCAATGAGTTCTGTGTTCATGAAAGTTCTAACAAAAATTTATTAATATACATAAATGAAACCACAAGACCTGTTAATCTAGAGAGAATAAAATTTAAAGGTAAGATAGAGTGCTTGTATTCAGATAAATTCACTTGGTCCATGATGGAGAATAATTCTACATACATGCTTAGAAGACCACAAACTGGAGAATGTTTTTCAGAGTTGTACAAGGTCGTGGAA---AACAAAAACACTTTAATGGACAATATCTTAAGAAAATTTGAAGAATGCCTTGTATATGAAGCTGAATCCAACAATGCCGTCTATGACGCAATTAATGAAATCCAAGATCCAGAAGACAAAGATTCGCTGTATAATGCTCTTTCTGAGATTTTCGATCTGGCACAAAGAGGATTACAAGACTGTAAATCATCAGAAGAGTTTGAAGAATATTTAGAGAGAGAAGGCTTTGATGATTTGGTGGAATTCCACAAAGAGATGCTAATGGGCATAGTTGAAAAAGAATTAGATGCTGGAAAC---ATGATAATGACTTTAGCAAACAAGGTTAAGGTCTGGAGTGACAACATATCTAATTTCAGAAATCTATGTACAATGCTGAAATTCGCAATGGTAAATGATTCAAAAGGAATTAGGATATACAGAGCAAGTGGTTCAGATTTCAACTCTCTTTCTATTAGTGAACCTGCTGTGAGCTCTGGATATGACATCTTTGAGCTACTAAAGCTCATAAAAGCCTGTGAAGCATGTTATTCCAGCAATTCAACATTGAATCTTGTTTCATTCCTTGGAATAAGAAATACAAAATATATACCAGTTATTAAAAGACTCTACGGA---GATGTCTTTTTGAATTACGATCTTAAATTAAATAATGAAGTAATGTCTAGATTTTATGAGCACAAAACAATATCTTTAAATGGTATTAAAATTACTGATACCATAAAAGAAATTTTAGAAGAAAATGGATTTAGTGTGACAGGAACGAATTTAAGAATAGAATCAGGT------------TCTTTTGAG---TTAAAT------CCTGTAGAGATC------ACTGATACTCATAGCACTTTTGACTCTGTTTCTAAACAAATGAGGTTAACAAAGAAGAAAAGTCCTCATCTAATACCAGCAAATACATTACTAATAGGGGAGTTAATGAAATTCTTTATGTTATGTGTCAAAGGCACAGAATATGATATTCAAAGAATGTTGCTTTCTCAATTTTCAATGGGTGAAGATTTTGACGATAGGATGGAAAGTTTAGAAAAGTGTATCCTAACATTAAGAGCTAGTGGGTTCATACAAAGGCATTTTTTAAATGAAAGAAAAGAAATTAGATTATTGAATATTGCTACAAGTTTAGAAAATTTCATGATCTTATGCACACCTGCAAAAGAATTCATAGAA---CCGTTTAAGGTTGAGAAGCTAATAGAGGCTTCTTTAAAAGAGAAAAACAAATCAAAAAAGCTTGAAATCTTGATCAAAATAAGATCATATGTTTCATCAAAAATGGATTATTTGACAGAATATTGCATTTTCGAAAACATGACATGTGAAGAGATTAACAATTTAATTTTTAGCTCTTTAAATAATATAGACATGGAAATATCTTGCGAAACATTTAATAAGAAAGATTGCTTGATACGAGGTGTTAGTGATTTCAATGCCCATTATCAAATAAGTGATGGTTCAATA---TTGCTGGCTTGTATAACAGATTCAGAGAGGATCTTTGATTCTTGTCTTTATGAGAAACAAATTAAAAAGAAAGATTTTCTA---AAAATCCCTGTTGTCCCCGTAATGAAGATAACCAACAAAAGAGTTCTAGAAGTAGGGACTAAGTTTTATTTTGTTGATGAC---AAAAATGATCCAATTAACATTGATCCTAGATCTGGCATTTCTGGAGGTATAGTTTCTAAACTTTCTGTTAGATTTTCTGGAGATTGTAAATTGGAGCAAGTGTCGTTCTCATCACCATACAGTTTGAAAATTAGATCTTCTGAACCT---ATAGGATATGCCATCAAAAATACTAAAGATCCTAAGGTTTTAGAGATAAAAACAACTAATGGTGATTCATCAATGAATCTTGATATTAATCAACTGGATGGAAATCATTTCTTGCTTTGTGGTGATAAATCTAGTTATATAAAGAAGGTAGATGTTCCTACTAGAAATTGTGTGGCTAGATTTTCTGACGAACCAAAGAAAATATTCTTTTGTATCAATTTCCCATTCTTTAAATGGATATTTGTGACTATTGTGATTTTCTTTCCTGTGACTTGGCTTCTCTGGAAAACAAAACGCATGTTATTTTTATGGTATGACATAATGGGAATAGTAACATACCCTATCTTGCTACTTCTCAACTACTTGTGGCTTCATTTCCCTCTAAAATGCAAAATCTGTGGGAATTTCTCCTTTCTCACTCATGAGTGTTCTAAATTGTGTGTTTGTTCACAAAGTGAAGCTTCGAAATCACATTCCAAAGAATGTTTTCTGTTCTCC------------------AAAAAT---------------------------------GCTGAT------GAGTGGGAAAAGCTA---------------------------TCATTGATTGACCGTTTCCAGTTTACTATAAACACTAAAATTAGTGCTAGCTTTTTGATATTTTTAACAAAAATAATAATTGCTACTATACTTATCTCCTATCTCCCTTCAAGCTTGGCTGAAAAC---------------------CAAATG------AAAAATGTTTGCATAGACAAATGTCATTTTTCCTTAGATTTACTAGGCTTAACAATGGATAAAGATGGTTTAATGGAATCTACAACT------GACACATGCAAGTGTTCGATAGGA------GAC------ATTATAACG---GAAACTATATAT---CGTGAAGGCATTCCCATATCAAGAAATGCGGAAAAGAACAATTGCTTGCCAGGGTCTAGATCATGC---TCCACTGGA---AAC------CAAGCCAGAGATCTCTTTTCATGTAGATATGGTTGTAATGCACTAAAAGCTTTTGATGCTATTCCTGATACAATCTATGCACATAAATACAGAGGTACTGAATAC---AAAAAGAATCTGACCAGCCTGAAGATTGCCAACAGATTAAGACAAGGATTTATAGAT------------------------------GATAGATTTGATGTTATAGGACTGGAATCTGTAGTTAATGACGAACTAACATACTTTACAAGCTTAAAAATTGATGACATACCCCCAGAGAATTTAATGTCTAGACAACCATTAGTTTTCTCAGCTTTGAATGAAGGAAAATATAGATATTTGATAGAGACAGATATGAAAGCAGATACTGGAACAATTTTCTTGCTAAATGAAGATAGTTCTCATTCACCGATGGAATTTATGGTATACATAAAAAGTGTTGGAGTCGAGTATGACATCCGTTATAAATATTCAACTTCAAAAATAGACACAACAGTCACTGATTACTTAGTGACATGTACTGGGAACTGTGATGATTGTGTAAAGGTGAAG---AAACCTTATACAGCTAATAAT------------TTTTGCATTTCACCAACTTCTTGGTGGGGTTGTGAAGAGGTTGGTTGCTTGGCTATAAATGAAGGGGCAATATGTGGTCATTGTTCAAATGTGTTTGATTTAAGCACTATGGTAAACATTTATCAAGTGGTTCAAAGCCATTTAATGGCAGAAATTTGTATTAAATCATTTTCAGGTTATAGTTGCAAAAAACACTCAGATAGAGTCCCTATACAAACCGATTATTATCAGTTAGATATGACTGTGGATCTACATAATGATTATATGAGCACAGATAAATTGTTTGCAGTTACTAAACAGCAGAAGATCCTTACTGGAAGCATAGCAGATTTTGGAGACTTCTCATCTAGAGCTTTTGGACATCCTCAATTATCTATAGCTGGGACGTCTGCATCTGCTCAGAACAGTTTATCAAAAGATAAAATTGATTGGAGTTGTTCTGCTATAGGATCTAAAACTGTGAATATCAAACAATGTGGATTGATCACTTACAACATGATTAATTCTTTAACTCCATCAAAAGATTATTCAATAATAGATGAAGAAAATAATAAATTATATATGAAGAAAGATTTTTTGGCTGGGAAAATCAAAATGGTTGTAGACATGCCTAAAGAGATGTTTCAAAAAGTTCCATCAAAGCCAATACTCACAGATTCTAATGTGCTATGTACAGGATGTTACAAGTGTGCAATAGGTTTGGAATGCTCTATAGAATTCGTCTCTGATACGACATTTTCTTCTACATTAAAACTTGAAGGATGTTCTTTCAAATCAGATCAAATCGGTGCTGTGATAGGGATGAATAAAGCAATCATGAAG---CTTTTTTGTTCTTCTGAGATAAAAGACAAAACCATCAAGATGATACCAGAAGATCAAGAAACATTGTCTTGCGAGATTGCAATAAACAATGTGGAAATAAAATCGCAAGACACTATAATAAATTATGATGATAAAAGCGCACATGATGAGAACATCCATCATTCAGACACAGGAATTGCCAACCTTTGGGATTGGATAAAAGCTCCATTTAATTGGGTTGCTTCATTTTTTGGTAACTTTTTTGAGTTTGTGAGGATAATTCTTGCAATTTTGTCTGTTCTTGTTCTCATTTACATACTTTCATATATATATAAACTATCAATGGGCTATTTTCGAGAAAAGAGA---------AGAATCAAAGACGGTTCCAAGCTAGCTCTAGGAAGGGCTATTAAAGGCAAAGATATAGAAAATGCAATGATGAACAAAGCT---GCTACCTTTAACGGAAAACAATACATTTCTTCAACAGATTCCAGTGTTTTGGGATCTTATGAA---------------ACTGGTTCTTCTATAGAGAACAGC---------ACTGATGACATTTTGTCTAGGCTCATTGTTGAGCAAAGTACTCATCTTAGCAATTGGAAAGATGATACTTTAGTTGGGAATGGAAACGACAAAGTTAGCTGTACCATTAACATTATTCCAACCTGGAACAGCAAGAAGAAATACATGCATTTATCTAGACTAATAGTCTGGGTGGTTCCGACTATTCCCAATGCATCTGGATCGCTGAAAGCAAGCATAATTGATCAAAACAAGCTC---ACTACTAAAGAGAAGATTATTATCAGTAAGCAGGGAACGCTTGTGGATCCTTTATGTTTTATCTTCCATCTGAATTGGTCTTTTAATAAAGATAGAAATAATGCAAAACAATGTATGCAATTGAACTTAACTAGCAATGAGAAATATGCTAAGGGTGTTTCTTTTGCTTCTGTGATGTACTCTTGGGTAAAAAATTTCTGTGACACAGCCATAGCAACAGAAAGTAATACTTGTGATCTTGTTCCAATTAACAGAGCTAAAGTTATACATTCTGCTGCTTTAATTGAAGCATGCAAGTTAATGATACCGAAAGGCACTAGTGGGAAAACAATTAAAAATCAGATTGCTGCTTTACAGAAAGCAGCAGAAAAAATTGCTTTAGAATCTCATTATGGAACAAGCTCAGACTCGCGTGCTAGTAACGATTGTTATAGAATC---------TTCTCC---AGGAATGGAGAACCATGTTTGGATCTTTTCATGCATTCAACTATTGGAATTAAATCGGCTTTTAGCATAAGCAATCTTTCAAGGAATGAAGATCTAAAGATACATGAAGCAGAGACTCTTGATGCTCATCATTCCTATGATGTTTTCAGCAGATTT---GGTTTAGAT------CTAGATATCTGCAACCACTTGATCCATGTTGTAATAAGAAAGCCTGCACTCAAGAACTATGATACTAAATTCAACATGCACAGCCAAATTTTTGATCCAACTGAGAATTTTTTGAGTGAGTTTCAATCA------------AAAATGGATGAAGAGCCCTTCTATGAATTGTCTAAC------ATAAAGAAGGAAGATATCTAC---CCAACAAGCAAAATTCTTGAAATTGCTAAAGAGAAGAATTTCTTTCCTGCAAATACCAATGGATTTGGTCTTGATTATGGA---TTTCCTGTCATG---GGGAAAACAACTTCTTACTGGACTGACAGT---TCAAGTGACTCTGTTCTGATTTCTGTTAAGCAAAAAAGC------TTGGTAAATTCTACTCGTCCTACAAACAGAGTTCTATCATTATCCATCCTTAAAGCAATTCAATTAGCATCAGAAATTGTCCCAAGCTCAAATACTGTCCTTGCTCTGTCTCAAAATTTGAAACATGATTTGAAGACGCAATACAGAATTTCTTTCCCTGGAGAATTTGATGAGTCATCCATCTCAAGAACTTACATGCTTCATCAAGGGGAAACTAAACAATATATCTATTTCAATTCTAAAACTGTTGTAGATAGGAGTAATGAGAGAACAACA------CTCATAATAAAAATTGTCACAAAAAATACTCCCAGT---------------GATTTTCGATTCTTCACTCTACCGGCTAAACATGAAAATTGCAGACGA------------------ATTGTTGGTGCAAGCTTTGGCATGATCCAA---AAGAATTCAACCGATCCTAAT---TACAATATGATCATTGCTCAAGAGTTATTGTCTGTTCATACGATGTTAGCATTAAAAATTTCTGATGCTTTG---AAGAAACCTGTTATTGTTTATAAATTGTATGATAGAGAA---TTGAAGAATGAAGTTATCAAGATTGGT---GATAGAGTTTATAATTACAATTCCGATGGTAATGGTGACATCTACTTTCTTTCTGCAACACTT---TCCATTCTACCAAAAACAATCTCAGTCATGAAATACCTGTCTTCAGTTGCACCTTCTTGTTGGGATGAATCTGAATCTTTCGGGCATTTCTCAGTAGACACAATTTTGTTGTTGTTGTCTGGGACTCCG---GCTGATGTGGAAATAGAGAATTCATCTTCCGATAACAGCTTTGTCTTCAAAGATTTCATTGTAAAACAT------CAAGAGTTG---GAGCTGAGCTTCAACAATGGCTGTACTATTCTGAGAAACAGATCTACGATTTACAAGCATGTCAAA---ACTGGTGGTTACTCTTTTTGCGGACATAACATAAAGATAGGA---------------GCAAGTGACAGTGAGGACTGGACTTTCAGAAGGATGGAAGGGTTCATAAGAGCAAAAATGTTTCTT---------ATGTACAAAGGAGAGAAATCTGATAAAATCAAATCTGAAATGTATAAAAAACTCTGTGATCTCCCTCTCGTAAGCGCATATGGATTAAAAGTCCCAACAGAACCTAGCGATCTTCATGCTAGGATAATACTATGCCTTGGTGCTCCATTATCCCTTATGGCAAGTCTTGATAAATTTGCGTCTGTTGCTTTCCCTCTTGCTTATTTCCAGAATGTTAAAAAAGAGAGTTTAGGGATAAAAAGT------TTCTCAACATATGAGCAATTGTGTAAAGTTGCTCGTGTTTTGGATTCAAGATCGTATAAATTTATTGATGATGACAAT---GTTTTTGATAATGTTGTTAATGCTTTGGCTGAATGCATTCCTGGAACAGCAGGAACAGCATCTCTCAACAAGTTTAAGACTCAACTTGATATTTTGGCTCAAAAATTGGGCAAA
>HCRV
ATGAATCTTCAAAATGTACATAGCTTCCTAGAAATCACAGGCCAAATTACTGTCTTTCTAAATGAGTTAAGAGAAAAACTTATGATTCTGTCCAATGTTATACAAAGGAAGTATAAAGATGGATCAGAA---------TCTGTCTCATCAGGGCTCAGGGCAATAATGAGCATGTCATGTACTATTGATGAAATAGTAGACATGAAAGCTACTTATTACCAAAGCACAATGTCAATTGACCAAAAAGAAATGGAGAAGAAGATATTTATATTTATTGATAGATATAAAGAACTAGAGTTAATGAGACATGATTTATTTGGGGTTTTAGCAAGCTCCAAACTACATTTTGCTCCTAAGCATAGGCATGATGTGGTTATGAAAGACTGCATCTTAAGTTATTTGGAGTACTGCTCTGAAACCCAA---GATATAAGCAAC---------AAGATAGAAAATCTGAATGAATTAACTTCTCAGTTAGTTTTCCAGCATCAGACACCAGATAATTATGTTATTTATAAAGAAACAACAGGAGAAAAAGCATGTCTGATGATCTATGACTGGAAAGTCTCTGTTGACACCATGACAGAAAACAAAACTTCTGAGAATTATTACACGAGTATATGGAAAACGTTCAAAGATATAAAGATTGATGGTGAGCCATTCCTGTCTAAGTTTCCCATCTTTGTAACTATCGTGATTCTACAACCCTTGAACTTCATGCCAATTGTAGCAACAACCTGCCGGGTCTTGGAGGAGATGAGGAACTCCCCATACAGAACTTTTGTAGACAGAAAGAATGCAGCATCCAGAGCTAAATTGATTTCTACTAGGAGCCTGAAAGATTTAGCTGGCCAAGACGGATCAAAGTTCACTGCATTCTACTCGGAGTGTCAAGCTTTAAAAAATCTCCTAATGTCAAACATCGGGGATTACATGAACAGAACTGATGAGGTTTTTTTCAGTCACTGGTCACATGAATATAAAGAAACATCACTTAAAGACAACTTGATGAGCCAAGATGTCATAGAAATAATCAAGTCTCTACCAGACAAAACTATAGGGAAAGAATTAATAACAAACTTCATCTTTGGTAATTATGTCTTTTACAGTAAAACAATGAGTGACCTTCATAGAAAAGACAGGTTTGAGGGTTATAAATCCAATTGCAAGCTGCTAAAGATCAAGCCAAAAAAGACAGAAGAAGATTTAAAAATCTATCTAGAAAACAACGAAGCCCGATTT---------GAGAGTTTGTACTCAAAGCATATGGATAAGATTAGAACAGACATGCTGCTAAAGAAAAGCCAAGAAAAGGAGATTAAATCTATTGAAGAATCATTCAACATAAATGCTGAAAATTATCAATCTGAATACCCTGGATGTTTTACAAACGATCTCCAAGAAACTAAAACCAATTTTTCAGTGTGTTGGTCTCCGTCAACAGAAAAACTTCCAGTAAAAGAAATG---AACTTCAACAACAGCATTATTGACAGTATTAGGAAATGTTTTGACGGGGAAGAAACACTCATACATAATAGGAGCTATGGAGGGAAAACTATTCAAGGAGAATTCTCCAATACCTTGTTTAGATTAGTCAAAGCATGTATAAAAGACCTAAGTTGTGACACAACAGGACACAGCAAAATCATAGCTGAAGATGTGGTGGATATCAAAGACGGAAGCATCAAGATATCCAGAGAAAGCAAAGAAAAG---GGCTGG---AAAGAAATGAGGGATATCAAAACCAGGAATGGGAACGAGTTTACAATCAGTGATAAAACCAACAGAGAAGTCAGATCAAACTTTTTCAAGGGCCTGAACCTGATGAATATAGATATGGGCAAAAAAAGAAAAAATGACCATAAACTAGAACTGATAGATAAATTGAAACAATCTAGGGTGGCTAAT------------------GAAGAGCAAGCAATCAAAGAAGGTGAATATGATGTGTCTGTTAAC------AAA---GAGGCTGCAAGTATTGCTGTGGGATCAGTCTCTCACAACAAAAAATTGATAAGGCATGACAACCCAGATATAAAATACTGGTGTGATTCAATGATACAAAGCATGTATGCATTACATGGATTTGACATTCGAGACAAAGACTCTGGGAAAATAAACTCAGTGTATTCCGAATACTGCGGTGAGCCAGAGAAATACTTCTCTAAAGGGAAGCTCATTGAAACAGAGACAAATGTTTCCAAGAACCTACATAGAGTATCTCAGTCTTTGGCAGTGTACTCTTACAGTGAGGATATGATGCAGTTGGCAAAAGGTCTGATGGTGGCTGATAGGTTCATGAGAAAGACAGATTTCAAAATCTTGACATGTGCCAACACAAGCATGCTCTGTTTGGCTTTTAAAGGAGACGGATTGAATACGGGAAAATCTGGAGTCCCGTACATAACAGTGCATAAAGTATCAGAG---CTGCTTCAACCATACTTTGCATCTCTATACACTAAAGAGCTTGTTGTGTCATTCAAATCAGGTGACTTCTTCATCAACATAATGAGACCCCAAAGGCTCAACCAGGTTAGGTTACTCAGCTTGTTTAAAGCTCCTAGCAAGGTGCCAATCTGCTTCTCCCAATACTGCCTTCTCAGCACAGAAGTGAAAAGATGGGTCTCTAAAAAA---------GATATTGACATACTA------------GATTGTCCCTCTAATCTACTTCCCTTCTTGAAGAACATATTATTTTCATCTGTAGTTATAGGTACAGTGACAAAACTCAGCAGAATGGGAATTTTTGATTTCATGAGGTATGCTGGATTCCTACCTCTGTCTGATTATTCCAATATAAAAGAATATATAGCAGAAAAATTTGATCCAGATATAACCAATGTAGTGGATTGTTACTTTGTGACTGGAATCAAAAATCTGCTTTTGAAGATGGAAGGCATCAATCTAAGCAACAGCATTAAGCCGCTGACTATAGACCAAGAAAATGATATGTCAGGTGGAATAAGTGATTTGAACATAATATGTCCTATAACAGGATCTACTTTGAAAACCATAGAGTGTTTGTACAACAATGTGTACTTGGCCATATACATGATGCCAAAATCTCTTCACACACATATACATAATCTGACATCCTTACTGAATGTTCCTGCTGAATGGGAGGTTAAATTCAGAGAAAAAATGGGATTTGGCATAAATGAAGAAATCATGCCAAAAAAAGAAATGTTTAATGATTCTGGACCGTTCTCTGTAAATGGCACCTTGAATGTAAAAACACTTTTTGACTACTATCTTAAGACTGTAGACAATGTTAGCTCAACAAGGTCCAACATCGAGTCCAAAGAAGATTTCCTTTCCACTCCTTACAAGATAAAAACTCTGACATCTTCAAAAAAGTGCTCTAAAGCAGAAATA---------------------------------------ATAAAAAACTCTGAAATCATACATTCTTTATCC---------AATAGTCTAGGGAAAGATCCTGAGAAAATTACTGGAAAA---------------------GATGAATATATTCTCAAAGGAGTCTTGAAATGCTTTGTTGAAGACAAAGACGCTTTAAAGAATTTTATGACCCTGGAAGAATTGGACGAGTCTGATTACTTCCATTATTTTAGTAGGCTGACATCTGGAGAAGACAAAGCATTGATGAAGACTAGTTATGATAAGTTTTATTATAACAGTCATCCAACAACAGTTGAAACCTTCATAAAAGTGAGATATGGTCAC---------------------------------------------------ATGTCAACTACTACTGTGTTGAAATCTAAGAAAGTAAGTGAAGAGCTTTATGATCTAATCAAAGAGTACAACAAAATCACTGAGCTGGATCTGGAGGCACTGGAAAATATG------GGTAGAGGATTATCTGGGAGTAAGATGACTTTCATGCAACTACTTGAGTTTGTTTTACTCAAAACAAGAACAAATGCAGGAAACACAGATTTTTTAGTTTCTGTATTTGAAAAGATGCAAAGGACGAAAATGGATAGAGAGATATATCTTATGAGCATGAGAATTAAAATGATGCTATATTTTGTAGAACACACATACAAGCACATAGCTCAATCAGATCCTTCTGAAGCTATATCCATATCTGGAGATTACAAAATAAAAACACTAGCTTCATTGTCCTATGATACAATCACTAATTATAACACATCACTGCAAAAAGGTCTG---GAATGCAAAATGGCTTTTCTTTCTGCTGATCAGTCCAAATGGTCTGCTTCTGATCTAACATATAAATATGTTTTGGCCGTATTGATGAACCCTGTTCTGACAACAGGGGAGATCAACATGATGTGTGAGTGCATACTGATGTATGTTAAGCTAAAGAGGGTATGTATACCTACAGATGTGTTCTTGAACTTGAAAAGAGGGCAATCTACATACGGTTCCCATGGAACTGCCATATCTGCACTAACAGACAATTTAGAAACCAACACTTTCCCTGTGTCTATGAATTGGCTACAAGGAAATCTGAATTATTTATCTTCGGTTTATCATTCTTGTGCTATGCTAGGTTATGAGAAGGCTCTAAAAACAAACAGCGATTTTGAGTTCACTGTGAGATGGATGGTTCACTCTGATGATAATGCAACTTCTGTTGTTGCAAAGGGTGACATAAAGAAGTTTTTATCAAAATTCAACTGTGCAAATCTATCTGAATTCCTTTTTAGAAGCATCCAATCCCATTTCAAGAGTTATTGCATTACTCTAAATCCTAAGAAAAGTTATGCCTCAGAATCAGAGGTGGAGTTCATATCAGAAAGAATAATAAATGGAGCAGTCATACCACTGTATTGCAGACATTTAGCAAACTGTTGTACAGAATCATCTCACAACAGTTACTTTGATGATCTGATGTCACTATCTACCCATATAACAATGCTGCTGCGCAAAGGTTGTCCTAATGAGCTCATAACATTTGCTTATGCAGCTATACAGTGCCAAGCACTTAGTATCTACTCTATGCTTCCTGGAGAAGAGAATGATATCATCTCCATAGGGAAAGAGATTGGACTCCCTCTTGGA------------AAGGAAGAAATTCCAACATGTGCAGGAGGCTGGATGAGGGCACCTGTTGAGATGTTGTCTATCTTGGGTCCATCATCAAATGATCAGTATATTTATTACAAGATTCTGATAGAATTCTTTAAACAAAAAGATTTTATTTCTCTTAAGACCCAGGTGAATAGCTTAGGATATGTACCTCAAAGGATCAATGATCTAAACAAAAGGATAGCTAAAGACACACTCACCAAAGAAGATGTTAAAATGATATGCATGGTCAATTTGTTTAAAACTAGCTTGATATCTGAAGATAGTGACAGTCTCAACATTGGAATGAAATTCCAAACGATGATGACACAGATAATAAAATTACCTAGTTATGTCAGTGAGGGATCATTAATGAAAAATTCCAGCTTCCAGGACTTTTGTAAGCTTTTCCCAAACCTAAAAAGAAACTCTGATCTGCTGGATTCCCTGAAACAACCTCAG---ATCGACGAGGATAATGCAGGCAATTTCTCTGAAGACAGTTCTATATTATCTAGAATACAAATGGAGGAACTATATAAACACATGTCCAAGCATCCAGAGGCCCTCTTAATAGCACCAATGAATGATAAAGACTATATCCTTGCTAACCTCTATACCTACAGTAGTATTAGTAAAAGAAACCAGATGTCGAACCAATCAACAGAAAAACTGGCTCTGGATAGAATACTAAGATCTAAAGCAAAGACTTTTGTTGATCCCAATTCAAGGCAGATGATGACCTATAGAGAGAACATGTCGTCAAAATTAAGAGAGATTATGGACAAATCTGCAAATGATTACAAAATCATTTCTACCATTTCTGACATGATGGTTAAGGACATGAATTTTGAAATGATCATAGCTTTGATGGAGAACTCTGTTGCCAATGCTTCCATCCCTAAAGCTAATTATAACTTCAGATGGTTTGTTACAGAAAAAGTCCCTAGTGCTATAGAAGGGTCTCCTGGTTTGATTGTGATGTCAGCAATATATGGGATGGAATATCTAGTAGAGTTAGGGTTGAAGAAGTTGCCTTTAACAGAAAACTCTATCTGCATACTTCACGATATATTTGGCAACAGAAAGACATTTGATGATGTGAAAACACATCTGACATCAGGAGAA---AGA---GAAATGAAGACAGAAGAATTCATAATGGCTGATGACCTAAAGAGAACAGTTCTATCTCTGAATTACATGATACAATCTCAAAACAAACTGTTATCTCTAAACACATGTTTCTCCAGAAAGAATTTCCCTTTTTATTCTAAGTACAATCTAGGGAAAACATTCATAACAAATACATTAGCATTGTGGAGCACCATATACAGTAGAACCACCAACATAAATTTTTATACTAATCTGAATTTCATCATCGACAGAAACTCAGGAATGATAGTTTCTTTGCAGAGAGACATGAGCTTGGAAAAGCTACTAGATTGCTGTTCATATGTTTCAGACAGGATACAAAGTCTATTTCCAGACATTCAAATAGAAGATGTTAGGAGTATCTTGTCGAGATTGAATTTCAATTCAGTGAATCTTCTTCAAAAGGTTTCATCTGAACTAAAATCTGTAAAAAGAGCTATATCTCAGATAAAGACTGCAAGTCATGTTACTTTATCATACAGACCACAGCTCATGGCCATGAGCAGATATGCAGCATGGCTGTACAACTTTGGCTATATAAATGGAAGAGAATTCAAGTTTGTGATAGAGCAAGTTAGGCAAAGTGAAGTAAATTACATAAAAACTGATGAGCAAGACACTCGTGGGTATTATGTCTCGGGTATTTCTTACAAAATAGGAATTAAGACTTTGCACAATTATGCCCAGCTAGAGATGACAAACAAAGACATTGCAATTCAT---TTAAATTCACCTTATGAATTCATCCGAGAAGAG------GACAACAGAATGTGGGACACTCATGTGAAATCTGTATACAAGCTACTTCAAAAGCTGCTTATAGACAAACAAAGTGTCTTGAAGACTTTCTTAAATATGAAGGTTGATGTGATGCCAAATGAGTTCTGCATACATGAAAGTTCTCAAAAAAACCTGTTAATATATATAAATGAAACCAATAGAGCAGTAACTCTAGACAGAGTCAAATTCAAAGGGAAAGTGAAGTACAATTATTCCAATGAATTCACTTGGTCTCTCATGGAAAATAACTATAATTACATGCTAAGGAAAGCAGAGACTGGAGAATGCTTCTCAGAATTGTACAAGACAATAGAC---AGTGGAAGTAGCCTAATGGAAAATATATTAAGGAATCTCAAATCTAGTCTGATTTATAATTCAGACATGGAGAACATGGTAGCGAATGCTGTTGACGGCATTGATGATGAGGAAAATAGAGACATATTCATAAATTCTCTAGAGCAGATCTACGACCTAGCCTACAAAGGCTTAAAAGAATGTAAATCATCTGAAGAGTTCGAAGCATATCTGAGAGACAACGAATTTGACGATCTAGTTGACACACACAAAGAAATGTTAGAAACGATCTGTCAAGAGCTATCAGACACAGACTCA---AGAATTCAATCTGTAGTAGATAGATTGAAGGTGTGGTCAAATAGTCTATCGAAATTTGGTGACCTGTGCGTGATGCTCAAATTCTCCATGATAAATGATTCAAAAGGGATCAAAACATACAAAGCCACAGGTGTTGACTTTCATTCACTTTCATCTAGTGAATCTATAATATGTTCTGATTATGATGTCTTTGAAATGCTGAAGCTCATTAAAGCTTGTGAAGCTTGCCATACTAGCAATTCAACTCTTAACTTAGCAGCTTTCCGAGACATAAAAAATAACAAATACATTCCACCACACAAAAGATGGTATGGTGGAATTGTACATTTCCGTTATCCTTTAAAACTGAATAATGATGTCATGTCTAGATTCTATGAGCACAAAACAATATCATTGAGTGATATAGAAATAACAGAATCTGTCAGAGAAATCTTGAAACAGAATGGGTTCACAATCACAGGTTCCAACATTAAATTAGAATCGGAT------------ATGCTGGAG---TTGAAC------CCTATAACTATA------ACCGATGAGCATAGCACTTTTGACAGTGTCTCAAGGCAAATGAGACTCACAAAGAAGAAGAGTTCACATTTGATACCAGCTAACACTCTCCTTCTTGGAGAGCTGATGAAGTTTTTGATGCTATGTATAAAAGGAAATGAATATGATGTTCAGAAAATGCTTAGTGCACATTTCGACTTCTCAATAGAGAGAGACGATAGAATGGACAGTTTGATAAAGTGCATCATGACATTAAGGGCAAGTGGATATGTTCAGAAATACTTTGCCAACACTAAGGAAGAGGAAATGTTATTAGGAATAGCAAAAAGCCTAGAAAATTTCATGATATTGTCAAACCCACATGGAGATTTTGTGGAA---CCATTTGATGCACAAAAACTAATTAAATCTTCTCTAACAGAGAAGAATAAAGACAAAAAGCTGAAGATACTTCTAAGGATAAGATCATACATATCATCTAAGCTGGATTATTTAAATGAGCAATGTATATACAGAAACACAACTAATCTTGAAATAAATGATTTAATATTCAGCTCAATAAATCATATAGATAAAGAGATATCTTGTGACAGTTTCACTAAATCTAGCTGCATGATCAAAGGTGTAAGTGATTTCAATGCTCATTACCAAATAAAGATCTCTGACTCA---GTTTTTGCTTGCTTAACTGACTCAGAGAAAATATTTGATTCATGTTTGTTTGATCCAGAGATCAAAAGAAGAGACTTCCTT---AAAATGCCTGTTGTTCCTGTTCTAAAGTTGGAGAACAAGAGAGTCCTTGAGGTTGGCTCTAAGTTCTTCTTTGTAGATTCA---TCTAACAATCCAATCCTGTCTGATCCTGCCTCAAGCATGCTGAAGCCAACAATCTCCAGACTTTCTGTTAGGCTTTCTGGTGACTGTGTCATAAGTCAAGTGTCAATGTCAACACCTTATATGATTAAAATCAAATCCAATGAAAAT---ATAGGATTTGCTGTTAAGAACATAAGAGATCCTCAAGCTGTTAACTTTCAAACAACTTCTGGTGAGAGATCTGTCTACTTCAAAACCCAGGAACTAGATGGAAACCATTTCTTTCTTTGTGGAGACAAATCCAGCTTTATAAAGAAAGTAGACATTCCAGTGAGAAATTGTGTTTCTAAATACACAAATGAACCAAAGAAAATTTTCTTCTGTGCCAATTTCTCATACTTCAAATGGATTTTCATATTTTTGTTAATAGCTTTCCCTGTCACATGGATGCTCTGGAAGACAAAAAATGCTTTTTCTGTTTGGTATGACGTTCTAGGGATTTTGACTTATCCGGTTCTCATCCTATTAAATTATGTATGGTTGTACTTTCCATTCAGATGTAGATTATGTGGAAACTTGTCTTTCCTCACTCACACATGCTCCAAGTTATGTGTTTGCAACCAATGTGAGCCATCTAAAGAACATGCTAAAGAATGCTATTTGTTCTCA------------------AAGGAT---------------------------------ACAAAA------AAATGGAAAAGTTTG---------------------------TCTCTGATTGATCACTTTCAATTCACTATCAACACAAAAATCAGCTCTGAATTTCTTGTTTTCTTGACAAAAATGCTTATAGCTGCTATTTTGATTTCTTACATACCATCCAGCTTAGCGCTTTCT---------------------ATGGGA------AAGAATGTTTGCGTGGAAAAATGTTATTATAGCAAAGATCTCGAAAGACTGACTACCGACAAAGATGGCTCATCAAAAAATGCCGTA------GACACATGTGAGTGTTCAATCGGA------GAA------CTAATAACA---GAAACTGTTTAT---AGAGACGGTACTCCTGTATCTAGAGCAGCTACGAAGAACAATTGTGTTTTATCATCTTCTACATGC---CTCACCAGCCTCAAT------CAAGCTAAAAATCTTTTTGCATGCAGGAATGGTTGCAATGCTTTAGTAGCACTGGAAAAGATACCTAGAGTAGAATACAGTAATGGTTACAGAGGAACAGAATAT---TCTGGTAACTTAACTGTGCTGAAAATAGCTAATAGGCTTAGGAAAGGATTTGTCGAT------------------------------AACCAGGCTGATGTCAGAAATTTAGAATCTAGAGTTTCCAAAGAACTAGTATACTTCAAGAGCTTGAAGGTAGATGACATTCCTCCAGAAAATCTAATGCCTAGACAATCTTTAGTCTTCTCAACAGAAGTTGATGGGAAATACAGATACTTGATCGAAATGGACATAAAGAAAGAGACTGGATCTGTCTTTTTGCTAAATGATGACAGCTCACACATACCTATGGAATTCATGATTTATGTTAAAAGTGTAGGTGTAGAATATGATATCAGATACAAATATTCAACAGCAAAAGTGGACACGACAGTGACAGATTACCTTTCAACCTGCACAGGCAGCTGCAATGATTGTAGAAAGTTGAAA---GCTCCTGCAGGGAAAAATGAT------------TTTCGTGTCCAACCTACATCCTGGTGGGGCTGCGAAGAACTAGGTTGCCTTGCTATAAATGAAGGTGCTATCTGCGGACATTGCACAAATGTTTTTGATCTTAGCACACTGGTTAATGTTTATCAGGTTGTTCAAAGCCATGTCACTGCAGAGATATGCATTAAGTCTCTTAATGGATATGACTGCAGGAAGCACACAGATAGAGTCCCAATACAAACTGAGTATTATCAGTTAGACATGTCTGTGGATCTTCATAATGACTTCATGAGCACCGACAAACTGTTTGCCATCAACAAGCAACAAAAAGTTCTTACAGGAAGTATCTCAGACTTAGGTGACTTCTCGTCAGGTGCTTTTGGTCATCCTCAAATAAATGCAGATGGAACTTTACTATCAGTACCAGCTATGATACCTCGAGATCATTTTTCTTGGAGTTGTTCTGCAGTTGGTGCCAAATCAGTCAATATAAGGCAATGCGGAATATTTAGTTACAATATGATATATGCATTGACCCAATCAAAAGACTTTTCTATCCTCAGTGAAGATCAAAACAAGCTTTACATGACTAAAGATTTTCTTGTAGGGAAATTAAAAGTTGTTATTGATATGCCCAAAGAGATGTTTAAAAAACCATCAAGCAAACCAGTGCTTAGCGAAACAAAAGTTAGCTGCACAGGCTGTTTTAAATGTGCTATGGGTTTAGAATGTGACATAGAATATACTTCTGACACTACATTCTCTTCTAGGTTGGAGATTGAAGGTTGTTCATTTAAATCTGACCAATTAGGCAGTTACATTGGTCCTAATAAGAAAAAGTTCAAG---GCATATTGTTCAGACAGTCTAAAAGATAAAAGCATCAAAATGATTGCAGAGGATCAAGATGAATTGTCAATTGAGCTGAAAATCGATCAAGTGGATGTTATAGACCAAGACACTATAATTAGTTATGATGATAAGAGCGCTCATGACGAGAACATACATCATGCTGACACAGGGTTGGCTACATTGTGGGATTGGATAAAAGCTCCTTTCAATTGGGTAGCGTCATTTTTCGGTAGTTTCTTTGATGTAGTGAGGGTACTTTTAGTGATTTTAGCTGTCTGTGTAGGAATTTACATAATCAGTTATATCTATAACTTATCTTTTAGTTATTATAAAGAAAAAAGA---------AAAAGGAAAACAGACAACAGACTCGTTTTGAGCAGGAAAGTGACAAGCAAAGATGTGAGTGATGCCATGAAGAAAAAAGCT---TCTACATTTAATGGCAATCAATACATCTCTGCTTCTGACAAAACTGTTTTGGGTTCCTATGAA---------------GGTGGTCAATCTATAGAGAACAGT---------TCAGATGATATCTTGTCCAGGCTTATAGTCGAGAAAAGCACTCATCTGAGTAATTGGAAAGATGATTCTCTTGTTGGCAATGGAGAGGAAAAAGTGAGCTGTACAATAAATATCATTCCAACATGGGACAGCAAGAAGAAATACATGCATATATCAAGGCTGATTGTGTGGGTTGTTCCCACAATACCGGACTCTAAAGGATTTGTGAAAGCAACAATAATAGATCAAAACAAGCTG---ACTCCTAAAGAAAAGCTAATCATTGGCAAGCAAGGAACACTTGAGAACCCTTTGTGTTTTGTTTTCCATCTGAACTGGTCTTTTAACAAAGACAGAAATGTACCAAAGAGATGCATGCAGCTCAATCTAACGAGCAATGAAAAATATGCAAAAGGAGTTTCCTTTGCATCAGTTATGTATTCTTGGGTGAAGAATTTCTGTGATACAGCTATAGCTTCCGACAGCAACACATGTGATTTGATTCCTATCAATAGAGCTAAAGCAATCAAATCTGCTGCTCTAATTGAAGCATGCAAACTCATGATCCCGAAAGGAACTACAGGAAAGGCTATAAAGAACCAGATAGTGTCTCTCCAAAAAATTGCTGAGAAAGTAGCATTAGAATCCAACTACGGGTTATCTTGCGATTCCCGTTCTATCAATGACTGTTACAGGGTA---------TTCTCT---AGCAGAGGAGAAACCCTCATGGATGTCTTTATGCACTCAACTATTGGCATCAAATCTGCTTTCAGTATAACTGGACTTGGAGAAAGTGAGGACATAAAGACTCATGAAGCAGAAATCATTGATGAACATCACAATTATAATGTCTTTGAGAAGTTT---GGCTTAGAC------ATGAATTTCTGCAACCACTTTTTGGAGATAACTGTAAAAAAACCATCTGTAAAAAACTATGAGACAAAATTCCAAATGCACAATCAAATATTCGAGCCTTCAGAACAGCTGATTAGCTATGGTATGGGT------------AAAATAACAGAGAAAGATTTTTACAACTGTTCTAAG------ATCTCTCCTGAAGACATATAC---CCAAGTGATTGGTTTATCAATGAAGCTAAGAAAAAGAACTTTTACATGGCCGACATCTCTGGGTTCAGCATGGACTGGGGT---TTTTCTGTAATG---GGAAGGACAACATCTTACTGGAAAGAAAAC---ATGGAAAAAACATCACTAGTTTCTGTGAAGCAGAAATCA------GCAGCTTTTCCTTCAGTGCCTACAAACAGAGTACTATCTGTTTCCACAATCAAAGCGGTTGAAATAGCCTCTAAAATTGCATGTGATAAATCAACTATCCTCTCAGTCAGGCAAGACTTGAGATCAGATCTAAGAACTCAATTCAGGATCTCACTGCCTGGAGAATACAGCGATACTAGTGTTGCCAGAACCTACTTGCTTCATCAGGGCAGTAAAGGGCAGTATATATGCATTTATGCAAGAACTACTATGGACAGTCCTAATGAGAGAACTACA------TTGATAATAAAAATCTTCACTCAAAGCAAACCACGTGGTTTC---------ACCACAACACTTCTT------CCGAATGATCACTCCAACTGTAGAAAA------------------ATGGTTGGAGCTAGTTTTGGCATAGTTGAA---CAAAAAATGACAGATCCTAAT---TACAATAAAATAATTGCTCATGAGCTATTGTCTGTGCACACAAACTTTGCTTTAAAAATATCAAAAGTTTTA---CAAAAGCCTGTGATAGTGTACAAAGTCTATGAGAAAGAA---CTCCTTCCAAAGAGAGTGGAAATAGAC---GGCAGAACGTTCAACTACCAAGAAGACATTGATGGTAATGTTTATTTTCTGTCAACAACTTTG---GCAATTTTGCCTCTATCTCTTTCTGTTTTGTCTTATCTGGATTCTGCCTCCCCACCCTGTTGGAAGGAGTCTAAAGGTTTGGGCCACTTCACTGTAGCGAACGTTGAGAAGCTTCTTGCAGGTGGCGAA---GCAGATGTAGAGATTGAAGCTGAAGAA---ACCACAGGATTCAACTTCAAGGAATTTGTATTGGCTAAT------GGCAACGTG---AAAATGACTTTTAACAACGGTTACACCATTTTGAGAAATAGAGCTGCCATTTACAAAATGGTGAAA---GCAGGGAATTTTAAATTCCAAGGGAAACCCATTGTGGTCCCC---AATGCTACTTCCAACCCTGGACAAGAAGATTGGACGTTCAGGAGATTGGAGGGTTTCATTAGAGCCAAAATGTTTATG---------GAACTGCTTGCTGTAGAGAATTCAACTGAGCAGCAAAAAATGTATGAAAAACTGTGTGACCTCCCTATGGTCAATGCATATGGCTTGAAACCTAGCCCCAGATTTGATGCAACCACTGCAAGAGTAATGCTAACATTAGGTGGTCCTCTCCCCCTAATGGCAAGCTTAGACAAATTTGCTGCAGCTGCATTCCCGCTGGCATATTTCCAGAATATTAAAAAAGAGGCTCTGGGCATCAACAAA------TTCTCTACTTATGAGCAGCTATGTAAAATAGCCAGAGTTATGGCAACAAAAGAATTTGTTTTCACTGGGACTGCTAAAGAGATTTTTGAAGAGACCATAAAAATTCTGAATGACTGCACTCCCGGGACAACTGGTGCTGCTTCATTGAACAAATTCAATGAGCAGATTAAAGCTCTGGAGAATGTTTTTGGTAAA
>CCSV
ATGAACATTCAAACTATCAATAGCTTCCTAGATAACATAGGAGAGATTACCGTGTTTCTAAAAAACATCAAAGATGAATTGATGTCAATGTCAAATGTGATCTGCAGTAATTTCCCAAATGGACAAAGT---------GCTATTGAAGCTGGTTTGAGTGCTGTTATGTCCATGAGTTATTGTCTAGACAAGATCGAAAACATGAAAATCAATTACCATCAGAGTTCATCATCCATTGATCAAAAAGAGATAGAATCAGAAATATCTCTTTTCTTGGACAAATATAAAGAGTTAGAACTGATGAGGCATGACTTGTTCGGAGTAATGGCTAGTAAATATCTGCACAATGTTCCGAAGCATAGAAGTGATGTATTTTTAAAAGAATGCCTTTTGGCATACATTGATTTTTGTAGCACTTCTACT---GCTATAATCAAC---------AGAATAGAAAAGAAGGATGAACTTACCTCACAACTAGTGTTTCAGCACTTAACCCCAGACAATTATGTTGTGTATAAAGAGTCTGCTGGTCAAAGAGCATGCTTGATGATTTATGACTGGAAGGTGTCTGTTGATTCTATGACTGAGACTAAAACAGCAGAAAACTACTACAACAGTATCTGGAAAACATTCAAAGATATTCAGGTGGATGGTGAACCATTTCTTGAAAGACATCCTATTTTTGTGACTATTGTCATACTCAACCCTACAGGACAAATGACTGTCACAGTTACAACATGCAGAGTGGTTCAAGAAATGAGAAATTCACCATATAAAACATTCAATGATAGAAGAATTTCTGCTGTTAAAAGTAACATAATAAGTATAAGAAATTTAAGACAAATGGTTGGGAACAATGCAGATTGTTTCCAGAGGTTTTATGCTGAAACCCAGACTTTTAAAAATGCATTACTGTCCAGAGTAGGTGAGTACATGAACAGAACAAATGAAGTTTTTTTCAGCCATTGGTCGTATGAATACAAGAAAACGAACCTTGCTCACAACCAAATGAGTACAGATGTGATAGACATGATAAACTCCATCCCTCAGGACAAGATATGCAAACAGTTGATGGTGAATTTTCTTTTTGGAAACTATGTTTATTATAAAAACACAATGAGTGATATTCATTCAAAAGATAGATTTGAAGGATACAAAAATTGCTGTACAATGATGGGGGTAGATCCTGCAGGAAATGAACAAGAGCTTAAAGAATATCTGGATGAGAATGAAACC---------TTGTTTGAAAACCTATACGATGGCCATCTTGAGAAGATAAAAAAAGATGTATTGGACAAGAAATCAAAAGAGGTTGAAATAAAAAGCATAGAAGATGCTTTTAACATTAATGCTGAAGAATATCAGAAAAATTATCCTGGTTGTTTTACAAATGATCTTCAAGAAACCAAAACCAATTTTTCAATATGCTGGTCTCCAATGATGGAAAAATTAGAAATGAATGAAATG---AACTACAACAATTCTATCATAGATGGGTTCAGACAATCCTTTGATGACGTCAAAGACCTGATTTTCAACAAACCTTATGGTGGTTCTAGAACTGATTATTCATTTGCTCAGACTTTATATAGACTTGTTCAAACATGTTTGCTGGAGATGAGTTGTGACACCACGGGTCATTCTAAAGCAAAGCTAGAAGACATTGTAGATATTAAAGATGGAAGCATCCAAATAGAAAGGACTGAAAAATCAAAA---TCATGG---GTTGAAGTAGATGCAGTTAAAACCAGAAACGGAAATGAGTTCACAGTATCTAACAAAGCTGGTTCAGAGACACGAAAGAAATTCTTTAAAGGTCTTAGTTTGATGAATATAGATATGGGAAAGAAGAAGAAATCAGAAGTCAGAGATGAATTGAAAAGTAAAATCCAAGAAGAAATGTTCTCTAAA------------------GAA------------AAGAGCGGTGAATATGATATTTCAAAATCT------GAA---ATACCTCTCAACACATCATTGAAACATATAACTCATAAGAAAAAGCTGATCAGGCATGACAATCCAGATGTTGAATATTATTGCAAATCCATGATAGAATCAATGTACGTTCTTCACAATTTAGATATTAGGAAGCATGTAGAGAGCAAAATAGGAACAGTGTACAATGAGTATGCATCTAGTCCGGGAAATCTTTTCTCTAAAAGCAGTTTGATAGAATCAGAGATGAATATATGCAAAAATATCCATGAAGTTAGTAACGATATGGCTGTATATACATACAGTGAGGATATGATGCAGATGGCTAAAGGTTTAATGGTGGCTGATAGGTTTATGAAGAAAACTGATTTCAAGATCCTGACATGCGCCAACACTAGCATGATATGTTTGGCTTTTAAAGGAGATGGATTGAACACAGGGAAATCTGGAGTGCCTTACATAACTGTGCACAGAGTAGAACAG---GCTGCCCAGCCTTACTTCTCTTCATTGTATACAAAAGAACTAATTGTGTCTTTTAAATCACGATCAGATTACATAAACATCATGAGGCCTCAGAGATTGAATCACGTTAGACTTTTAAGTTTGTTTAACGCACCAAGTAAAGTGCCAGTCATTTTTGCCCAATATTCTCTACTCAGTACGGAGATTAAAAAATGGTTGAATCAACCA---------AAAATTGATGTCTTC------------ACTTGCCCCGAAAATAAGGTTGAGTACCTACAAAAGATCTTATTTTCTTCTGTTGTAATCGGAACTGTCACAAAATTAAGCAGAATGGGAATTTTTGACTTTATGAGGTATGCTGGGTTTTTACCTTTGTCTGATTATTCTAATAAAAAAGAATATATAGCCGAGAAGTTTGATCCTGACATAACAAATGTTATAGATTGTTTTTTTGTTTCTGGTATCAAGAACCTGCTTTTAAAGATGGAAGGAATCAACCTTAGCAATAGTATCAAACCACTGACCATAGATCAAGAGAATGATATGTCAGGTGGAATTCATGATCTTGACATTGTTTGCCCAATCACAGGATCAACTTTAAAAACAATTGAATGCTTGTACAATAATGTTTATTTGGCTATATATATGATGCCAAAGTCTCTTCACACCCATGTGCACAATCTAACAACTCTGCTCAGTGTTCCTGCTGAATGGGAAATAAAATTTAGAGAAAAGATGGGTTTTCAGCTACATGAAGAAATAAAACCAAAGAAAGAAATGTTCAATGATTCTGGGCCATTTTCCATAGATGGTGCTTTAAATATAAAAACTTTGTTTGATTATTACAAAAAAACTGTGGATAATGTAGGGCTGTGTAGGTCAAATATTGAAGACAAAGAAGACTTTCTTTCTGCACCTTATAAAATCAAGACACTGACATCATCTAAGAAGTGTTCGAAATCTGATATT---------------------------------------ATAAAAAACTCTGAAATTGTGGAGTCATTGAAA---------GAGTGTCTGGGAAAAAATCCAGACGATATAAAAGGAAAT---------------------AACCTTTACATACTGAAAGGAGTTCTTAAATGCCATGATGAGGATAAAGAATCATTGGTATTATTCTTAGAGATGGAAAATCTGGATGTTGATAAATACACTCACTTTTTTAATTTGATGATGTCTGGTGACAACAAGATGATCATGAAAACTAATCAAGAGAAATTTTATTACAATAGTCATCCTTTAACAGTCGAAACATTTATGAAAGTAAGGTATGGAACC---------------------------------------------------TTGAAAACCACCACTGTACTGAAATCTAAAAAAGTTAGTGAAGAATTGTATGACCTCATTAAAGAATTCAATAAAATAACAGAGATAGATTTAGAGTCCTTGGAAAAAATG------GGAAAAGGTTTGAATGGAAATAGAGTATCTTTTGTTCAACTTCTTGAGTTTGTCTTGATGAAATCTAGAACAAATGCAGGTAACACTGATTTTTTGGTATCAGTCTTTGAAAAGATGCAAAGAACAAAAATGGACAGAGAGATTTATCTGATGAGCATGAAGACAAAGATGATGTTATATTTTATTGAACATACATACAAACATATTGCACAGTCTGATCCTTCAGAGGCCATTTCAATATCTGGCGATTACAAAATCAAAAATCTAGCATCCCTTTCTTATGATACTATAACAAATTACAACACAGCATTACAAAAGGGTTTA---GAATGCAAAATGGCATTCCTTTCTGCTGATCAATCAAAGTGGTCTGCATCAGATCTGACTTATAAATATGTTCTGGCTGTTATCATGAATCCTGTTTTAACTACTGGAGAAATAAACATGATGTGTGAATGTATACTTATGTATATAAAGTTAAAAAGAGTGTGCATACCAAGTGACATCTTCCTCAATTTGAAAAGAGGCCAGACACAGTACGGATCATATGGCACCTCTCTTTCCGTGTTAACAGATAATTTAGAAACTAACACATTTCCTGTAACAATGAACTGGCTGCAAGGCAACTTGAACTATCTTTCATCTGTTTACCATTCATGTGCTATGATGGGTTATGAGAAAGCAATGAAGAAAATGACTGAATTTGATTTTACCATAAGATGGATGGTCCATTCTGACGACAATGCTACATCTATGGTTGTAAGAGGAGACACAAACAATCTGTTACAAATGTTCAATTGCTCTAGTCTGTCAGAAATGATTTTTAGAAGCATTCAATCACATTTCAAAAGCTACTGCATCACCTTAAATCCTAAGAAGAGTTATGCATCAGAATCTGAGGTTGAATTCATTTCAGAGAGGATAATAAATGGTGCTGTCATACCGCTATATTGCCGCCATATAGCTAATTGTAGCACTGAAAGCTCTCACAATAGTTACTTTGATGATTTGATGTCGCTGTCCATACATATCACAATGTTGCTTAGGAAAGGTTGCCCAAATGAATTAATCCCTTTTGCATACTCGGCTATACAGGTCCAGTCTCTCAGTATTTATTCTATGTTGCCTGGTGAAGAAAATGACATAATGAGTATTGCAAAAGACAGTGCTCTTCCTCTCAAG------------AAGAATGAGATACCAATCTGTGCTGGGGGTTGGATGTATGCGCCTGTGGAGATGATATCTGTCCTCGGACCATCTGTGAACGATCAAATGATCTATTATAAGATTCTGCTAGATTTCTTTGATGTGAAAGATTTTAATGCGCTGAAGAAAAATGTGAATTCTTTAGGCTATGTGGGTTTGAGAATCAACGAATTGTTCAAAAGAATCCACTGGAACACATTGACAGATAAGGATAAGAAAATGATATGCATGGTCAATCTATTTAAGACAAGCTTAATGTCAGAGGACAGTGATAGCTTGAGTATTGGAATGAAGTTCCAAACAATGATAACACAAATAGTCAAATTGCCGAGTTTCGTAAGTGAAAACTCACTGATGAAGAATTCAAGTTTCCGAGATTTCTGTAAAATCTTTCCCAATCTTAGGAAGAATTCAGAAATAATAGAAGCACTTAAAGGGAGAGTC---GTAGATGAAATGGATGTAAATGAC---TTTGATGAAGGGAAATTGTTATCAGAAGTGCAGCTAGAAGAATTAAATAGGCACATGGCGAGTCACCCGGAAGCTTTCTTGATCTCTCCTATGAACGACAAAGATTACATACTTACAAACTTGTATTCTTATAGTAGTGTAAGTAAAAGAAATCAGATGTCCAACCAATCAACAGAAAAATTAGCATTGGACAGAATATTAAGATCTAAAGCTAAAACATTTTTGGACTCGGATTCAAAAGAGATGATGACATACAGAGAGAACATGTACAGCAAACTAGTCAAAATTCAAAGCACAGAAAGTAATGACTTTAAAATCATTAAAACCATCTCTGACTTAATGATCAGAGACATGAACTTTGAAATGGTAACTTCTTTGATGGAAAACACAGTTGCTAATGCTTCTATACCTAAAGCAAATTACAATTTCAGATGGTTTATCACAGAAAAGGTTCCAAGCATCATAGAAAGATCTCCGGGACTGATAGTGATGTCAGCAGTTTATGGGATGGATTACTTGACTGGCTTGGGATTGAAGAAATTGCCTTTAACAGAAGGGTCTATATCTGTATTGCATGATATTTTTGGCAACAGAAAGACATTTGATGATGTAAAAAATCATGTTCAGAAAAATGAC---AAAGATGAAATGAAAACTGAAGAATTCCAAGCATCGAGCACACTGAAAAGGTATGTCTTATCAATAAATTATATGATACAGTCGCAAAATAAGTTATTGTCAATAAATACTTGTTTTAGTAGAAAAAATTTCCCTTTCTACTCTAAATATAATCTAGGTCGGACATTTATTACCAATACCTTGGCCATGTGGAGCACAATTTACAGCAGACTGACAAATATAAACTTTTATACAAATTTGAACTTTGTAATAGATAGAAGTTCTAGGTTGATAGTATCTTTACAAAGAGATATGAATCTGGAGAAGTTAATTGACTGCTGTGCTTATGTATCAGACAGACTTCAAAGTCTTTTCCCCGACATTGAGATAGGATCTATTAAAGAAGTTTTGAATAGATTGAATTTTAATGGTGTAGATTTGATGAAAAAGCTGCAAACTGAGTTGAATGAGGTGAAGAGAGCTATGAGAAATGTGAAAACAGCTTGTCATATAACAGTTTCATTCAGACCTCAAATAATTGCTATGAGCAAACATGCAGCTTGGTTGTACAATTTTGACTACATAGATGAAAGTGAATTTAAGTTTGTTATAGATAATGTAAGGCAGAATGAAGTCCATTACATCAAAACTGATGAACAAGATATTAGAGGTTATTATGTGTCTGGTCATTCTTATAAAATAGGGATCAAAACCCCTCAGAATTATGCTCAACTCAGCATGACAAGTCAGGAAATAAGCGTTCAA---ATCCACTCACACTTTTCTTTCCAGAATCCAGAT------AATCTGAAAATATGGGAAGCTCATACTAAATCTGTTTATAAATTATTGCAAAAGTTACTCAACGATAAACAGAGCGTTCTTAAAACTTTCTTAAATGTTCGTTCCGAGCTATTGCCAGGTGAGTTTTGTGTCCATGAGAGTTCCAACAAGACTTTACTTATTTTGATAAATGACACCAATCATCCTATGAGTATAGAAAGGATAAAGTTCAAAGGAAGAATAAGATACATTCCCAGTTCAGAATTCACCTGGAGTTTGATGGACAACCAATCAAAGTACAGGCTTAGGCCAGCCAAAGTAGGTGAATGTTACACAGAGCTATACAAATCAGTAGAT---GATAGTAGCGATTTAATGCAAAAAATACTTGGTAACCTTAAAGAAAGCCTGGAACATGGGGAAGAGATGGGAAATATAGTCGAGTACTCTATCCGCGGGGTAGATGATGATGATGCTGTAGAACTGATCAGAGATTCAATAGATCAAATTCATGAAATAGCTTATAAGGGATTAGAATCTTGCTCTACAGCAGAAGAGTTTGAAAATTATCTTAAAGAGGAAAATTTCCAAGAAACTGTAGATTTCCACAAAGAGATTCTTGAAAATGCCATTGATGAGAAATATGCTGCAGGGAAA---ATGATGGAGTTTGCAGCAGATAGATTAACCAGATGGACAAACAGTCTATCAGCATTCAAAGATGTCTGCACAATGTTAAAGTTCTCTATGGTCAATGACTCAAAAAATATAAGAACTTACAGAGCCAATGGTGCTGATTTCCACTCGCTGTCAGCAAGTGAGGTTATGACTTCTAGTGGTTTTGACTTATTTGAATTGTTAAAACTAATCAAAGCTTGTGAAGCATGCCATGCAAGTAATTCTGTTTTGAACTTGATATCATTCAAAAATATTAAAAACAAAACTTTCATACCTACTTTTAAGAGACTTATAGGGAATAGCGTTCATTTCAATTATGAGCTCAAACTGAATAATGAAGTAATGAACAAGTTTTATGAATATAAAACCATATCTCTGCAGGACATTAAAATTTCAGATCACGTTAAAAGTGTCTTATCTGATCATGGATTTAGCATCACTGGACAGACTCTAAAATTAGAAGAAGTT------------AATTTGGAA---CTGAAC------CCAGTTGACATT------ATAGATGATTCTAGCACATATGATCAGATAGCAAGACAGATGAGGGTGACAAAAAAGAAAAGTGCCTATCTCATTCCTTCAAATACTTTGCTTTTAGGAGAGCTGATGAAGTTTCTGATGATATGTGTTAGAGGTGAAGAACATGATATTATGAAATTGTTAAGAAGTCATTTTGCCATGAAACCTGTGAGAGAAAACAGATTAGTTAGCGTGCAAGATGCCATAATGACATGCAGATTAAGTGGAAGCATTCAAAAGCACTTCCTTAATGATAAAAAAGAAAACATTCTTGCAGGAGTTTCTGACAGCATAGAAAATTTTATTTGTTTGGCTACACCGAATTACAAATTTGAAGAG---CCTTTTAAACCAGAACTCCTAGTCCAGAAAGCTTTGACCGCAGCTTATGATTCTAATAAATATAAAATTTTGAAAAAAATCAGAAAATATATGGTAAGTGATGTTGAGTTCTTGACAGAAAAGTGCTTATATTCAAATATAACAAGTGAAGAGATAGGTGAATTGATATTTAATGCTGTAAGCAAAATTGATATAGAATTAGATTGTTCTAAATTTGACAAGAAGCAGTGCATGATCAAAGGGTTGAGTGATTTTAATGCTCACTATCAGATTGACAATGGAAATGAA---ATTGTATCTTGCATAAGTGATTCTCCAAACATCTTTGAAATCTGTCAGTATGAGAAAGAATTCAAGAAAACTAAATTTAGC---AAACTACCTGTTCTTCCTGTTCTCAAACTTGAGAACAAAAGAGTGCTAGAAATTGGCACAAAATTCTTCTTTGTCGATAAA---TCAAACAACCCTGTCAATGTTGATCCGAAATCAGGTCTGCAATCAGCCACTGTTTCAAAATTGTCGGTTAGGCTTTCTGGGGATTGCAAAATAAACCAGATAATGATGTCTTCTCCTTATCAAATAAAAGTGCGATCTGAAGAGCCT---ATTGGCTACTTAGTAAAGAACATCAAAGATTCTAAGCTTGGAAAGATTAAAACTGTCTCTGGAGATTCAACTATTAATTTATCTCCAACTGAACTAGATGGAAATCACTTTTTCCTCTGTGGAGATCGTTCAAGTTTAATCACTAAAGTGGATATCCCAGTGAGGAATTGTGTCTCCAAATTTTCAGAAGAACCAAAGAAAATATTCTTTTGTACGAACTTTTCATACTTCAAATGGCTTTTTGTCTTTCTCATAATATTTTTCCCTGTCAACTGGCTTATCTGGGAAACCAAAGATTCACTTGTTATTTGGTATGATATAATCGGGATTTTAACATACCCACTTCTTTGGATCATGAACAGACTATGGCCCTACTTTCCACTGAGATGCAGAATATGCGGTTGTTTTTCACTCCTCACCCACAAGTGTCCAGAAAAATGTGTATGCAATCAAAACAAATCATCTAAAACTCACACTTCTGAATGCTATCTTTTCACT------------------AGAGAT---------------------------------AGAGCT------GAATGGAACAGCATG---------------------------TCTTTGCTACAACAATTCCAATTCACAATCAACACAAAATTGAGCACCAATTTTTTGGTTTTCTTAACTAAAATGATTATTGCCTCAATCTTGTTATCATATCTTCCTTCAAGCATGGCATTG------------------------AGTAAG---------AATATTTGTGTTGACAAATGCTATTTCAGTTCTGATTTAAAGTCAATGACTACAAGCAAAAATGGAGTATCTAACAACCGGTTT------GAAACATGTGATTGCTCTATTGGA------AAT------GTAATAACA---GAAACCATTTAT---CAAGAAGGTGTTCCTGTTAGCAGAGCTACTTCGGTAAATAATTGCATTGCAGGTTCTACTGCTTGT---ATGAGAGGGGAGAAT------CAAGCTGAAAACTTATTTGCTTGCAGATATGGATGTTCTTCTCTCACTTCTATTAAGAATATTCCAGAAACAAAGTTTGTTCCTCAGTACAAAGGGTTAGCTTTT---TCAGGGAATCTAACTAGCTTGAAAATAGCAAACAGACTAATGAACGGCTACCTTGAT------------------------------GATTCATCAGAATCAAAAATCCTGGAAAAAGAATCCTCTAGAGAATACAAGTTCTATGAAACCTTAAAGGTTGAAGACATCCCTCCTGAAAACTTGATGCCTAGGCAATCACTAGTTTTTTCTTCCGAAGTTGATGGGAAATACAGGTATATGATTGAAATGGACATAAAAGCAGGAACAGGGTCAATATATCTTTTAAATGATGACAGCACTCATTCACCCATGGAATTCATGATATATGTAAAGAGTGTTGGAGTCGAGTATGATGTTAAGTACAAGTATTCTACGGCAAAGATAGACACAACCATATCAGATTACCTTGTCACGTGTACAGGAAAGTGTTCTGATTGTATAAACCAGAAA---CCTAAAGTGGGAAAATTGGAC------------TTCTGTGTAATGCCTACATCCTGGTGGGGTTGCGAAGAAGTAGGTTGTTTGGCAATCAATGAAGGAGCAATTTGCGGACACTGCACAAACGTGTATGATCTTTCAAGCACAGTCAATGTTTATCAAGTGATCCAAAGCCATGTTACGGCTGAAATATGTATCAAGTCTATAGATGGATATAATTGCAAAAAGCACTCTGACAGATCTCCTATTCAAACAGATCATTATCAGCTTGATATGACTGTCGACCTTCACAATGACTATATGAGTACTGATAAATTGTTTGCTTTAAACAAGCAACAGAAAATCTTAACAGGTAACATAGCTGACCTTGGTGATTTTTCATCTTCTGCATTTGGTCACCCTCAGATCACTATTGATGGAACACCATTATCTGTGCCGTCTGAGCTAAGTCGAAATGATTTCTCTTGGAGCTGCAGTGCAATCGGTGAAAAGAAAATTAATATAAGGCAATGCGGTTTGTACACATATAGTGCAATGTATGTTTTATCTCCATCAAAAGATTATTCAATAATGGACGAAGAAAACAATAAATTATACATGGAAAAAGATTTCTTAGTTGGAAAGCTCAAAGTGGTTGTTGAAATGCCCGAAGAAATGTTCAAAAAAGTGCCTTCCAAACCCATATTGTCTGAAACAAAAGCTGTTTGCTCTGGATGTGCCCAATGTGCTATGGGAATAAGCTGCAATTTGACATACACTTCAGACACAACATTCTCTTCAAGGTTGATGATGGATTCTTGTTCTTTTAAATCTGACCAGATAGGAACAGTCCTTGGTCCCAATGAGAAAAACATAAAA---GCTTACTGCTCAAACGATATAGAAAGCAAATCACTTAAACTAATACCAGAAGATCAAAGTGAATTAACGGTAGATATTGCAATTGATGAATTCACACCTGTAGATCAAGATACTATTATACATTTTGATGATAAAAGTGCCCATGATGAAAATAAGCACCATTCTGATACTTCTATTTCTACATTGTGGGATTGGGTTAAAGCTCCTTTTAATTGGGTAGCATCATTCTTTGGTGCTTTCTTTGACATGGTTAGAATTGTTCTAGTAATTTTTGCTATCTGTGTAGGGATATACATATTAAGTTACGTTTACAAACTATCAAGATCTTACTATGATGACAAAAGA---------AAGCATAAGGAGAGCGATAAATCAATTATAGCAAGACAGATTTCAAAGAGGGATATAAGCCAGGCTTTAGACAACAAAGCC---AGGTCGTTTAATGGTAAGCAGTATGTCTCTGGAATGGATTCAAGTGTGTTAGGTTCATACTCT---------------ACTGGGGGTGACATTGAAGCCACA---------CCAGATGATTTACTGTCTAGATTGGTTGTAGAGCAGAGCACTCATCTCAGCAACTGGAAAAATGATTCTTTAGTTGGTAATGGAAATGATAAAGTGAGTTTCACAATAAATATCATGCCGACATGGGACAGCAGGAGGAGGTACATGCACATATCTAGACTCATAGTCTGGGTAGTTCCAACTGTTCCAGATTCTCAATGCATGGTCAAAGCAACATTGATTGATCAGAATGAACCA---ACAAAAGACAAAAAGATAATTATTGGAAAACAAACATCTATTGCGAACCCAGCTTGTTTTATATTTCATCTGAACTGGTCATTCCCTAAAGAAAGGAACACTCCAAAGCAGTGTTTCCAACTGAACCTAACAAGCGACAAAAAGTACGCAAAAGGTGTCAGTTTTGCTTCTGTGATGTATTCTTGGGTAAAGAATTTCTGTGATACCCCTATAGCCTCAGAAAGCAATACTTGTGATGTTATACCAATCAATAGAGCTAAAGTGATCAAGTCTGCAGCTTTGATAGAGGCCTGCCGACTGATGATACCTAAAGGCACAAGTGGAAAACAAATTTCAAATCAGATCAAAAGGCTCCAAACTGTTGCTGAGAAACTTCAGCTGGAAAAAACCTATGGGACT---AAGGACAGTCGGTCTGTAAATGACTGCTATTCAGTC---------TATTCT---GGAACTGGAATCAACTTCCTCAATTTGTTCATGCATACCAATACAGGTATAAAATCAGCCTTTAGTGTCAATGATCTGGCGAGAAATGAAGACGTCAAAATCCATGAAGCTGAAGTCATCAACTCTCTTCATTCATACAACTACTTTGAGAAATTC---GGTCTCGAC------ATCATTCTCTGTAGTCACATAATGGACATAATAGTGACTAAACCGAATGTCAAAAACACTGGGTGCAAATTTCAGATGCATAATCAAATATTTAATCCCAATGAGGACACTTTAGCAAAAACTCCGGGA------------GTTATTTCTGAAGAAGACTTTTATGAGATCTCTAAG------ATCAAGCTGAAAGGGTTGACA---CCTTTTGGATGGTATGTCGATGAGTGCAAGAAACATGATTTCTATATCTCAAACAGTGGAGATATAAGCTTGGATTACGGG---TTTCCAGTCATG---GGAAAGACGACGTCTTATTGGAGGGAGAAC---CTTCCAAGAGAGAAGATCATTTCTGTAAAACAGAAATGC------GTTCCAAATGTGTCTGCTCTGACTAACAGAATCCTTCCTCTACCTACAGTAAAAGCTATCCAGATAGCTTCTGAATTAGCTTCTGAAAAAACTGTAGTTCTAGCTTCTCGTCAGAGGTTGGATATAGATGTAAAATCACAATACAGAGTTTCATTCCCTGGAATTCAAGATGAAGGTGCATTTACCAGAACTTTCTGCATCCCCATGGATAACACAGCTCGAATTATTTGCTTCTATGCAAAAACATCTGTTGATTCCAGTAATGAGAGAACCACA------TTGACAATTAAAATTGTCAATAAAACCATTGAAAAC---------------AACTGCCCCGGACCA---ATTCCAAAAGATCACATTTATTGTGACAAA------------------AGTATAGGTGCTAGAATTGGATTGGTAGAT---GTGGTTAGAGGTGATCCCAAC---TACAACTTGATGATAGCTCGAGAGATGGTATCTGTTCATACTAACTTTGCTCTTAAGCTGTCAGAGTCTCTT---AAGAAACCTGTGATTGTCTTCAAGATGTATGACAAAGAG---CTCAACTTTGAAACATATGATCTATCT---GGAAGATCACTAAGCTACCAGAAAGATTCTTCAGGTAACATCTATTTTCTCTCCAAGACCTTG---GAGATATTGCCTAAGTCTCTGTCAACACTGACATACTTGAAGAGCATCTCTCCAGCCTGTTGGAAAGAATCAATCTCTATGCAACATTTTTATGTTCAACAAAAGATCAAAGATCTGCTTGCTGGAGGAAAAGCAGATGTGGAGATAGATTCAGAAGAACAGACTCTGGGATTCAATTTCAGTACTTTCTATGAATCTAAC---AAAACTGGAGCT---GAGTTCACTTTCACTACTGGCATAAACATTCTGAAATGTAGGAAACAAGTTTTTGCTGCATGTAAA---AGTGGTAAATATGAGTTCTGCGGGAAAAAAGTTGTTGCTACC---------ACCGATGAAGTGTCAGCGACAGACTGGACATTTAAGAGGACTGAAGCATTTATTAGAGCAAAGCTCATAAGC---------ATGGTTGAGCATACCACTGATGAAGCTACAAAAAAACTGATGTATACTAAGGCAATGGAACTTCCATTGGTTGTAGCATATGGTCTGAATGTGCCAGCTGAATTCCATTATGCAGCACTTAGACTAATGCTTTGCATTGGAGGACCTTTGCCATTGTTATCTAGTCTTCCCGGTTTGGCACCAGTTTGCTTTCCTTTAGCTTACTTCCAAAATGTTAAGAAAGAACAGCTTGGAATCAAAAAT------TTCTCCACATATGAGCAGATATGCAAAGTGGCTAAAGTGCTTTCTGCTGCAAGTGTGGAGTTTGCTGACAAGACGAAAGAACTTTTTGATAGCACCGTAAAATTGCTTGGAGACAGTAGCCCTGGAACAGCTGGAGCCATTTCTCTCCACAAGTACAACAGCCAGTTGAAGCAGATGGAAGCTGCATTCAATGCC
>TNRV
ATGAATATTCAAACAATTAACTGCTTCCTGGATTCAACAGGGGAAATAAACGTGCATTTGCAAAACATTAAAGACCATTTAATGGTTATATCAAATGTAGTAGAACATAAATTCAAGAATGGTAATTCG---------ATAATTGATTCTGGTCTGAACTCCATAATGTCAATGAATTGTTGCCTAGATAAAATAGAATCAATGAAGACTCATTATTATCAAAATTCATCCACTATAGACAAAAAAGAAATGGAGTCAGAGATCTTCTTATTTTTGGATAAATATAAGGAACTTGAGCTTATGAGACATGATCTATTTGGGGTTATAGCATCAACGAGGCTTCATTTTACACCTAAATACAGAACTGATGTTTTCCTAAAAGAATGTCTTGTAGAGTATTTAGAATTCTGTGGTTCTAGCTCT---TCAATAATGAAC---------AAAATTGATGATCCTCAAGAAATTATCTCTAAGTTAGTTTTCCAGCACTTAACCCCAGATAATTATGTAATTTATAAAGAAGCTAAGGGACAAAAAGCATGTTTGATGATTTATGATTGGAAGGTCTCTGTAGATACAGTAACAGAAGCAAAAACATCTGAAAATTACTACACTAGTGTGTGGAAGACGTTTAAGGACGTGGTTGTTGAAGGAGAACCATTTTTAGAAAGACACCCTATATTCATTACTATAGTAATTTTAAATCCTATAGGACAAATGGGGATAACAGCAACAACATGCAGAGTCATGCAAGAATTCAAAAATTCTCCTTATAGAACATTTGTCGATCGACAAAGAGCTGCTCACCAAGCTAAACTGCTCAATGTAGCTAATTTAAGGCAAATACTAGTACGCGATGCAGATATCTTTTGTAGGTTTTATGCGGAGACTCAAACATTCAAAAGTTCACTCCTTGGTAAAGTTGGAGAATATATGAATAGAACAAATGAAGTTTTCTTCAGCCATTGGTCGTATGAATACAAAAAAACATGTCTATCAGACAATGCCATGGCTATAGATATTATAAAGCTTATAAACTCCCTGCCAACAGATAAAATAGGGAGAGAGCTCCTAGTTCATTTTATGTTTGGAAGCTTTCTGTATTTTAAAGACACCATGAGTGATCTTCACATAAAGGATCGGTTTTCAGGCTATCAGAAATGTTGTGAAATGATGGGAATAGATCCTGCTGGGAACGAAGTAGAGCTTAAAGAGTATCTAGACTCCAATGAAAGT---------TTATTTGAGGATCTATACAAAGACCATGCAGAAAAGATAAGGAAAGATGTATTGCTTAAAAAATCAAAAGAAATTGAGATAAAAAGCATAGAAGAAGCATTTAACATAAATGCTGATGAATACCAAAAAGAGTATCCGAACTGCTTTACCAGCAATCTGCAAGAAACCAAAACCAATTTTTCTGTGTGTTGGTCACCGATGGTAGAAGATTTAGACATGAGAGAATTA---AATTACAATAATGCTATTATTGAAAACTTTAGAAAATCTTTCACAGATGCCAAAGATGTTGTCTACAACAAGCCATATGGTGGACCATCAATTGAGAAAGGGTTTTGCAGTACTCTTTTCGATCTAGTAAAAACATGTATTGTGGATTTAAGTTGTAATACGACAGGTTATTCTAAAGAAAAAATGGTCGATGTTGTAGATGTTAAAGATGGAAGCATACAAATAGACAGAACAGACCAATCTAAA---TCGTGG---GTTGAGATAGGCAATGTGAAGACAAGGAATAACAACGAATTCGCTTTATCATCGAAAACTACTAGCGAGTCAAGAAAGTGTTTCATGAAAGGGTTGAGCCTCATGCATATTGATATGGGTAAAAAGAAGAAGTCAGAAGCTAGAGACGATTTGAAAAGCAAGCTCCAAGATGCAAAAATGAAATCT------------------------------GTAGATGGTGGTGAATATGATCCATCGAAGATT------GAA---GAAGAATGCAACATTGACCTGAAAAAAGTGTCACACAAAAAGAAGCTTATAAGGCATGATAACAATGAAGTGAATTACTTCTGTCAATCAATGATTCAATCCATGTATGTGTTGCATGCTTTGGACATTAGGAAAGATAAAGAAGGGAAAATTGATAAGGTGTACAATGAGTACTGTGGCAGCCCAGAATCTGTTTTTACAAAACACAATTTAATAGGGACTGAAATGGAGACATGTAAAAATATAAACAATGTTGCCAAAGAACTCTCTATATATTCATACAGTGAAGATATGATGCAGATATCCAAAGGTTTGATGGTGGCTGATAGATTTATGAAGAAAACAGATTTCAAAATTTTGACATGTGCAAACACAAGCATGATTTGTTTAGCTTTTAAAGGAGATGGGTTGAACACAGGGAAATCTGGAGTCCCTTATATAACTGTCCATAAAGTTGAAGCT---GATGCTCAGCCTCACTTCTCATCATTGTATACGAAAGAGCTTGTTGTTTCTTTCCGCTGCGGAAGCCATTACATTAATATAATGAGACCCCAGAGACTCAACCAAGTCCGATTGCTTAGTTTATTTAAATCTCCTAGTAAAGTCCCTGTGCTATTTTCACAATATTGTCTGCTCAGTAAAGAACTTAAGAACTGGTTAACAAGATCA---------AAGGTAACTGTATTC------------TCATGTCCTAGCAACAGGATTGCTAACTTGCAGCAAATTTTATTTTCTTCTGTTATTATTGGTACTGTCACAAAACTGAGCAGGATGGGTATATTTGATTTCATGAGGTATGCAGGATTCTTGCCTTTATCTGATTATTCCAACATAAAAGAATATATTGCTGAGAAGTTTGATCCAGACATAACAAATGTTATAGATTGTTATTTTGTTTCAGGAATAAAAAATCTCCTCCTGAAAATGGAAGGAATAAACCTCAGTAATAGTGTAAAACCTCTAACTATTGATCAAGAAAACGACATGTCTGGCGGAATAAATGATCTAGACATAAGCTGCCCTATTACAGGATCAACATTGAAAACAATAGAGTGCTTGTATAATAATGTCTATTTAGCCATATATATGATGCCAAAATCACTCCACACTCATATACACAATCTCACAAGTTTGTTGAGTGTCCCGGCTGATTGGGAACTGAAATTCAGAGAGAAGATGGGATTTAGACTGAATGAAGAGATATGTCCAAAAAAAGAAATGTTTAATAATTCAGGACCATTTTCTATAGACGGTGTTCTGAATGTTAAAACACTCTTTGATTATTATCAAAAAAACATAGACAATGTTGGAGCCTGCAGGTCGAATATTGAAGACAAAGAAGATTTCCTGTCAGCACCATACAAAATAAAAACATTGACTTCATCAAAAAAGTGCTCAAAGTCTGATATA---------------------------------------ATAAAAAACAAAGAAATAACAAACTCTCTCAAA---------GAGTGCCTAAACAAGAACCCTGACAATATAAAGGGTAAT---------------------GATCTTTATATCCTAAAGGGTGTTCTGAAGTGCTACCAAGAGGACAGAGAAACTTTAAGCAGTTTCTTAGAAGCAATGAAGCTAGATCAAACAGAGTACTACAACTTCTTTTCCAAAATGCTGTCTGGTGACAACAAGATGATCATGAAGACCAACAAAGAGAAATTTTATTATAATAGCCACCCTTTAACCGTTGAATCATACATGAAGGTTAGGTATGGTTTC---------------------------------------------------TTTAGCTCCACAACAGTTCTAAAATCCAAGAAAGTAAGTGAAGAGCTATATGATTTAATAAAAGAATTTAATAAGATAACAGAGCTTGATTTAGATGCTCTAGAAAACATG------GGCAGAGGGTTAACAGGGAACAGGGTAACTTTTTTACAGTTACTGGAGTTTGTTATGATGAAGACTAAATCCAATGCAGGAAACACAGACTTCCTGGTTTCTGTGTTTGAAAAGATGCAAAGGACAAAAATGGATAGAGAGATCTATTTAATGAGCATGAAAACAAAAATGATGTTGTATTTTATAGAGCATACATATAAACACATAGCTCAATCTGATCCATCAGAAGCTATTTCTGTATCAGGAGATTACAAAATCAAGAATCTAGCATCACTTTCTTATGATACTATAACAAACTACAACACAGCCTTACAAAAGCAC------AAATGTAAAATGGCATTCTTATCCGCAGATCAATCCAAATGGTCTGCATCAGATTTAACTTATAAATATATACTAGCAGTTATAATGAATCCAATACTAACAACAGGAGAAATCAATTTGATGTGTGAATGTATCTTAATGTACATCAAGCTAAAGAGGGTGTGCATACCCACAGATGTGTTTTTAAATCTGAAAAGAGGTCAGACAGAGTATGGATCTTATGGAACTTCTTTGTCTACACTCACAGAAAACCTAGAGACCAATACTTTCCCTGTTTCTATGAATTGGCTACAAGGAAATCTAAATTATCTGTCATCTGTTTACCACTCATGTGCAATGATGGGCTACGAGAAATCCATGAAAACAAACAAGGATTTAGATTTTACAATAAGATGGATGGTCCATTCTGATGATAATGCGACATCTATGGTTGTTAAAGGGGATGTAAAAAAGTTGCTAAGAGAATTTAATTGTCAAAATCTTTCTGAGTTGCTTTTCCGAAGTGTCCAATCTCATTTCAAGAGTTATTGTATAACACTGAATCCAAAGAAAAGTTATGCTTCTGAGTCAGAGGTCGAATTTATTTCAGAGAGAATAATCAATGGTGCTGTTATACCATTGTATTGTAGACATCTAGCAAACTGCAGTACAGAAAGTTCCCATACGAGCTACTTTGATGATTTRATGTCATTAAGCATCCACATGACCATGTTGTTAAGAAAAGGCTGCCCAAACGAGCTAATACCTGTTGCAATGTCAGCTATTCAGGTCCAGGCATTAAGCATTTATTCAATGTTGCCGGGTGAAGAGAATGACATTATGACAATTATTAAAGATTCAGAAATGCCTCTAGAC------------AAAAATGAAATACCAACATGTGCTGGAGGCTGGCTAACAGCTCCTGTAGAGGTAATGTCAATTCTAGGCCCATCTGCAAACGATCAGCTTATATATTATAAAATTCTTCTAGGCTTCTTTAAAGTGAAAGATTTCAATGCTTTAAAGAAAAATGTTTTGTCTTTAGGTTATGTTGAATTAAGGAGATGTGAGTTGTTTAAGAGGATCAAAAATAAAACATTGACACTTGAAGATAAAAAACTCATTTGCATGGTCAATCTATTTAAAATAAGTTTAATGTCAGAGGATAGTGACAGCCTCAGTGTGGGGATGAAGTTCCAAACTATGATAACTCAAATAATAAAATTACCTAGCTTTGTGAGTGAAAGCTCATTGCAGAAAAATTCTAGCTTTAGAGATTTCTGCAAAATATTTCCAAATCTTAAAAAGAACACGGATATTCTATCAGCTCTGAAGAACAGAGATGGGATAAATGAGTATGACATAGATGAA---TCCACAGATAAATCGGTTATGTCAAAAATACAACTAGAAGAGCTGCACAGACACATGTCATCGCACCCTGAAGCATTTTTGATAGCACCAATGAATGATAAAGATTATATATTGACAAATCTCTATGCGTACAGTAGTGTAAGTAAAAGAAACCAAATGTCAAACCAATCAACAGAAAAGTTGGCTCTAGATAGGATTTTAAGATCAAAAGCCAGAACATTTATAGATGCAGACTCAAAAGAAATGATGACATATAGAGAGAACATGATGCAGAAAATGGAAACATTAAAGAGAGTTGATGGGAATGATTTTAATAGCATCAAAACTATAGCTGATCTCATGATTAGAGATATGAACTTTGAAATGGTCATCTCTCTGATGGAAAATACAGTTGCTAATGCATCAATACCAAAATCAAACTACAACTTCAGATGGTTCATAACTGAAAAAGTTCCAAGCATTATAGAAGGATCACCAGGGCTTATTGTAATGTCTGCAGTATATGGCATGGATTATCTGACAGATCTTGGACTAAAAAAACTTCCTCTAACTAGTGACTCCATTGCAATACTTCATGATATTTTTGGTTATAAAGGCATCTTTGATGATGTAAAAAACTTTATAAACAATGAAGGC---AAA---GAGTATAAGACCACAGAATTCTCAGATTCAGATGTCCTCAAAAGATATGTTCTAGCAATAAACTATATGATCCAGTCTCAAAACAAACTCTTATCAATCAACACATGCTTTTCTCGGAAAAATTTCCCCTTCTACTCAAAGTACAATTTGGGAAGAACATTCATTACAAACACACTTGCCATTTGGAGTACTATCTATAGTAGGCTTACAAACATTAATTTTTATACCAACCTAAACTTTGTAATTGACAGGAGTTCGAGAATCATAGTTTCCCTACAAAGGGATGTTAACCTGGAAAAGATGATTGATTGCTGCTCATATGTCTCAGATAGGCTTCAGAGCTTGTTTCCAGACATGACAACACATTCGATTAGAGAGATCCTAAATAGATTGAACTTCAATGGAATTGATCTGATGAAGAAGATGACATCAGAGCTAAAAGAGGTAAAGAGAGCTATAAATAATGTAAGGACATCAAGCCATGTGACTCTCTCGTTCAGACCTCAAATGATAGCAATGAGCAAACATGCTGCTTGGCTTTACAATTTTGAGCTGATAAATGAAAAAGAGTTCAAGTTTGTTATAGATCAGATCAGGCAAAGTGAGGTGCATTACATTAAAACTGATGAGCAAGACACAAGAGGTTACTATGTAGCAGGTCAGTCTTACAAAACAGGGATCAAAACACAATATAATTACTCTCAGCTTAGTCTCTCTAATCAAGATGTGTCAGTGTTT---CTTCATTCACCTTATGAGTACAAGAGAGAGGAT------GATGGGAAAATTTGGGATGTACATGTAAAATCGGTGTACAAATTGTTACAGAAACTTCTATATGATAAATCAAGCATGTTGAAAACATTTTTAAGCATTAGAACTGAATTAATGCCTGGCGAATTCTGTATCCATGAAAGCTCTAATAAGACAATGTTAATTCTTATAAATGACACCACTAGATCTTTGAGTATTGAAAGAATGAAACTAAAAGGCATCATAAAGTATATACCTTCTTCAGAGTATGCATGGGAAACCATGACCAACCATTCAAATTACAAATTGCGGTTAGCAACTGTTGGTGAGTGTTATTCAGATCTTTATAAATCTGTAGAT---GATCAAGGAAGTATCATAAAAAATGTTCTAAAGAACTTGAAAACTAGTTTAGAGTATGGTGAAGAGATGGAGAATATAATTGAACAATCTATTTCAGAAATAGACGATGAGGAAACCATAGATATGGTTAAAGATTCTATCCAGCAAATATATGAAATAGCCTATAAAGGCCTGGAATCATGCGAAACATCTGAGGAGTTTGAAGAATATTTGAGAGTAGAAGAATTCCAAGATCTGGTGGATATCCAGAAAGGGTTGTTGGAATCTATAGTAGATGAAAAATATAAGATAGGAGTC---ATAGTTGAAGAAACTGCTGAGAAATTGTCTAGATGGACCAACAGCTTATCAAATTTCAAAAACATTTGTACCATGCTGAAATTTTCCATGGTTAATGATTCTAAAGGCATTAAAACATACAAAGCAACAGGTATGGACTTCAATTCCTTGTCCTCAAGTGAAATAATGACATCACAAGGGTTTGATTTATTTGAACTGCTGAAGCTTATTAGAGCTTGTGAAGCTTGCCACTCAAGCAATTCTGTTCTTAATTTATTTTCTTTTAGAAATATAAAAAATACCAAATATATACCTGGGTACAGAAGATTTTTGCCAAACAGAGTCCATTTTGATTATGAAATGAAATTAAACAACGAGGTGATGAAGCGGTTTTATGAGTATAAAACCATTTCATTGATGGATCTTAATCTATCTAGAGCAGCAAAAGATGTTCTTTTAGAAAATGGATTCAGCATAACAGGAGAAACAATGAAGATCGAAGAAGAA------------GAAATTGAA---GCTAGT------CATGCTCAGCTG------AAGGATAGTATGTCAGCATATGATCAAGTTGCTATGCAAATGAAACTGACAAAAAAGAAAAGTGCTTATCTTATACCTTCTAACACATTATTGTTAGGTGAGCTCTTAAAGTTTCTCATGCTATGTGTTAGAGGTGAGGAATATGATGTGATGAAATTGTTAAGAAACCATTTTCAAGTTGAAGTTCCTAGAGAAGATAGACTTATCAGCATCCAAGATGCTATTACAGCCTGCAAAATAAGTGGATTTATACAACGGCATTTCATGAACGATAGGAAAGAAATTGTCCTTTTAGGAGTTGCAGAAAGTTTGGAGAATTTTATGTTCTTAGCTGCACCTGACCAATATAAAGAAGAG---TTGATAGATGCTGAAGAGCTGGTTAAAAAAGCCTTAGCTGTAAACGAGCAAAGATTTAAACATAAAATACTGACTAAGATGAGGAAGTATATAACTACTGATGTAGAGTTTTTAACAGAGAGATGTTTATATGGTAACATGACAAGTGAAGAAATAAACTCACTAATTTTCAATGCTGTGTCCAAAATAGACCTAGAATTAGACTGCGACATCTTCGAGAAAAAGAATTGCATGATAAAGGGTGTAAGCGATTTTAATGCCCATTATCAGGTTGACACTGGTGAAAAG---CTTCTAGCCTGCATAAGCAGTTCAATGAAAATATTCGATTTATGTCAATATGATAAAGACATAAAGAAGATCACATTTCTA---GACTTTCCTGTTCTACCAGTACTGAAGCTGGAGAACAAAAAGGTTCTTGAAATTGGATCGAAATACTTTTATGTGGACAAG---TCTAACAATCCTGTTAATGTAGACCCTAATTCTGGTTTAAAAAACCCCACAGTATCAAAGTTGTCTGTAAGATTGTCTGGAGATTGTCATATTGACCAAGTGCTTCTTAGATCACCTTACCAGGTTAAAGTAAAATCTGAAGAAAAG---ATCGGTTTAATGGTGAAAAGTGTAAAAGATCAAAAGACAACACCTGTAAGGGTTATTCCAGGAGATTCCACGGTAAACTTTTTGCCAGAAGAATTGGATGGTAATCATTTTCTATTGTGCGGAGATAAATCAAGTTTTGTGTCAAAAGTCGATATATCTGTACGAAATTGCGTATCTAAATTTTCAGATGAACCGAAGAAAATTTTCTTCTGCACCAACTTCACATGGTTCAAGTGGATCTTTGTGCTGCTTGTTATTGCATTTCCAGTTAATTGGTTTATCTGGAAAACTAAAAACTCCCTGATGGTATGGTATGACATCTTAGGAATATTGACATACCCGATACTGTGGATTCTTAATTGGTCCTGGACTTATTTCCCACTGAAGTGTAGAATTTGCGGTTGTTTTTCTTTACTAACTCATACATGTTCAGAAAAATGTGTTTGCAATCAGAACAAAGCCCACAGAGATCACACATCTGATTGCTTCTTGTTCAAA------------------AGAGAT---------------------------------AAGAAA------GAATGGAATTCGCTG---------------------------ACCTTGATCCAACAGTTTCAATACACAATAAATACAAAACTAAGCACCAATTTTTTGGTTTTCCTTACCAAGCTAATGTTAGCTACATTACTGTTTAGCTACTTACCGAAAAGCTTAGCAGCA------------------------AGCAAC---------AATGTGTGCGTGGAAAAGTGCTTTTATAATATGGAGTTGAACAGCTTAGTTACAGAAAAATCAGGTTACAAAAACGGC---TTG------GAGACTTGCCAGTGCATGATCAGT------AAC------ATAATAACT---GAAATAGTGTTC---AGAGACAACAATCCGATATCAAAAAGCACGTCAAATAACAATTGTGTTCAAGGCTATGAATCATGT---TTAATTAACAACAGC------CCTGCACAGAATCTCTATGTTTGTAGGAATGGTTGCCCTTCATATAGCAAATTGTCACAGATCCCAGATGTTTCTTTCAATAAGAAATATAAAGGAGCTGAATTC---AAAAATAACCTCATTAGCTTAAAAGTAGCCAATAGGTTACGTCAAGGCTATTTAGAT------------------------------GACCCAGATCAGACAAAGTTATTGGAGAAAGAATCAGTTAGAGAATACAGCTTCTACGAGTCTTTAAAAATAAATGACATACCACCAATAAATTTAATGTCTAGACAGTCACTAGTGTATTCGACAGAGGTTGACGGAAAATACAGATACTTAATAGAAATGGATATAAAATCTGATACTGGATCCGTGTTTTTGCTAAGTAGTGATGATTCCCACTCTCCAATAGAGTTTATGGTTTATGTGAAAAGTGTTGGAGTTGAATACAAAATCAAATATAAATATTCCACAGCCAAAGTTGATACAACAGTTTCAGACTACCTTGTAACATGCACGGGTAAATGTGAAGAATGTTGGAATCAGAAA---CATAAAGCAGGTGCCTTAGAT------------TTCTGTGTTACCCCTACTTCATGGTGGGGTTGCGAAGAATTGGGATGCTTAGCCATCAATGAGGGAGCAATTTGTGGACATTGCACAAACATTTATGATTTATCCACTTTAGTTAATATCTATCAAGTCCTCGAAAGCCATGTGAGTGCAGAAATATGTATAAAGACCCTTGACGGCTACTCATGTAAGACATACACGGACAAAGTACCTATACAAACGGATTATTATCAGTTAGATATGAGTATAGATCTACATAACGATTACATGAGTATAGGGAAACTATTTGCATACACAAAACAGCAAAAAATCTTGACAGGCAGTATTGCTGATCTAGGAGATTTTTCATCATCAGCTTTTGGGCACCCACAAATCACATCTGACGGAACTCCTCTTTCTTTGCCATCTAAACTAAATCAGAATGACTTTTCTTGGAGTTGCACGGCTATAGGGGAGAAAAAGATTAATATAAAACAATGTGGACTACACACATACAACATGATTTATGTGCTCTCAGCATCTTCAGACAAAACGTATCTGAAAGAAAGTGAAGGCCGATTATACATGACAAAGAACTTCCTTGTCGGTAAACTCAAGATAGTTACAGACATGCCTAAAGAGATGTACAAAAAAGTTCCTAGCAAGCCAGTTATATTAGAAAGCAAAGTGTCTTGCTCTGGCTGCCTACAGTGTGCTATGGGAGTAGAATGCAATTTAACATATACATCTGACACCACCTTTTCATCAGAGATATCAATTGATTCCTGTTCATTTCAATCATCACAGATAGGTACATTCACAGGTTACAACACCAAGAAGATTAAA---GCTTTTTGTTCTAGTAAAATAGAAGACAAAACCATGAAATTTATTCCAGAAGATCAGTCTGAATTGACAGTGGAAATGCCTATAGACGAATTTTCTCAAATTGACCAAGATACAATAATAAGCTTTGATGATAAAAGTGCTCATGATGAAAACAAACACCACTCTGACACATCCCTATCTACATTCTGGGATTGGATGAAAGCACCATTCAACTGGGTAGCATCATTCTTTGGCAGCTTCTTTGACATTGTTAGGGTCACTCTTGTTGTTTTGATGATATGTGTAGCTATATATGTACTTAGTTATGTGGTAAAGCTATCAAAAATTTATTATATTGATAGGAAG---------AAATCTGAAGAAAGCAACAGAGAATTTTTAGCTAGAAATATATCAAAAAGGGATGTTGAAGCTGCTCTAAACAACAAAGCA---AAGACTATAAACGGGAAACAGTATATATCAAGCATGGATTCTAGTGTTCTTGGATCATATTCT---------------GGAGGAGAAGATATTGAATCTTCT---------CATGATGACATTTTGTCTCGACTTGTTATAGAACAGAGCACTCACTTGAGCAACTGGAAAAATGACTCTCTTGTTGGCAATGGAAATGATAAGGTGAGTTGTACTGTGCAAATCATGCCTACATGGAATAGCAATAAAAGGTTCATGAATTTGTCTAGATTAATTGTCTGGGTGGTTCCCATAATTCCAGATCCTAAAGGATGTGTCAAAGCATCCATTATAGACCAGAACAAGATG---ACCCCGTCAGAGAAAATCATTGTTGGAAAGCAATCTTCATTGGTTGATCCCATGTGCTTCATATTCCACCTCAACTGGTCCTTCCCTAAAGAAAGGAATAATCCTAAAAATTGCATGCTTCTAAATCTTACCAGTAATGAGAAGTATTCCAAAGGTGTAAGCTTTGCATCAGTTATGTATTCTTGGGTGAAGAACTTCTGTGACACTCCTATAGCTTCTGAGAAGAATACATGTGATGTTGTTCCCATAAGCAGAGCCAAAGTCATTCAATCTGCTGCACTAATTGAAGCCTGCAAGCTGATGATCCCCAAAGGAACTAACGGGAAGCAACTTTCAGCTCAGATTAAGAGACTACAGACCATGGCTGAAAAGGTAGCTATAGAGAAAACTTATGGCACT---AAGGACACACGTTCCGTTAACGATTGCTACTCTATG---------TACTCT---GGTACCGGAAAGAATTTCCTGAATCTGTTTATGCACAGTAATCCAAGTACAAAGACAGCTTTCAGCATTAACGAGTTGGGTAGGAATGAGGACATCAATCTTCATGAATCAGAATTCCTGGAAAGTGATCACTGTTACAAACATTTTGAGAAATTT---GGTTTAGAT------TTTGTCTTCTGTGGCCACACAATGAATGTTGTAGTTACCAAACCTGACATTAAAAACACGGGGTGCAGATTTGTACAACATAATCAGATCTTTATTCCAAACAGCACTACTTCTGAGCATGTAGAAGAA------------GATTTGCAGAAAGAAAGATTCCATGAAATCACTAAC------ATCAAAACCAATTCCTTAACT---CCAAGTGCCTGGGCCATAGAATCGTGTATTAGAAACAACTTTTTTATTTCTATGGGCGGTGATTACAGGCTAGAATATGGC---TATCCTGTGATG---GGGAAAACTGTTTCTTATTGGAGAGAAAAC---CTTCAAAAGGAGAAAATGCTATCTGTGAAGCAGAAGGTG------AACCAAGGAACATCTCGTCTTACGAACAGAGTTTTGTCTCCATCTGCAGTGCAAGCCATTCAGATAGCATCAGAGCTTGTCCAGGGTGAAACCACAATTCTTTCTGCTAGACAATTACTGACAGAGAATATAAAATCACAGTACAGGATTTGTTTTAACAGTGTGCTAGAAGAGGGTTCTTTTACAAGGACTTACAAAGTTCGGGCTGGTCAAGATGTTAGAGTAATTTGCATATATGCCAAGACAGTTATTGATTCATCATATGAATCGACCACT------TTAATCATTAAAATTGTTAACAAATCTATCTCAAAT---------------GACTACAATGACGTG------CTGCCGGTTCACTCTGACTGC---AAG------------------TATGTTTCTTCTAGACTCGGTATAACAGAT---GTGTTCAATGGTGATCCTAAC---TACAACCAGATTATAGCAAGGAGTCTTATCAACATGCACACTCTGTTTGCTTTAGAATTGTCTAAGCACTTG---AGAAAGAAAGTCATTGTGTTCACACTTTATGAAAAACAA---CTGACAAAGAAGACAATGCCATCTCCA---ACTAGAGATTTGTCATATCTTGAAGATAGTGATGGCAATGTGTACTTTACATCAGAAACATTA---AAGACATTGCCAAAATCAATCTCAGCAATCATCTACTTAAAAGGGATTGCGCCATGCTGCTGGAAAGAGTCTATCGAAGACCAACACTTCTATGTCAACGAGAAAATCAAGGAATTGCTAGCTGGAGGAGAAGCAGACATTGAAATAGAGCTTGATGAAGCTACACCAGGATTCAGCTTTTCTAAATTCTATGATGAAAACAAACAGGACATCTTCGGAAAATTTACATTCAACAATGGAATAACTATACTAAAGAGTAGAAAGCAGATATTTGCAGCCTGCAAG---AACAATCAATTCGTCTTTTGTGGAAAGCAAATAGCACAAAAT---------TCTGACACTGCTGATGAAAAGACATGGACATTCAAGAGAACTGAAGCTGTCCTTAGAGTTCTCATGGCAAAG---------ATGGTTGAAGAATGCACAACCCAGAAACTCCAGCAAGATATGTATTCAAAGCTTATGTCACTTCCTATGGTCATTGCTTACGGGTTGAATGTACCTCCTAATTTTGATTCTAGTGCAACCAGACTGATGCTGTGTGTTGGCGGTCCTTTGCCTTTATTGTCTAGTCTCCCTGCAATGGCACCCATAGCTTTCCCTCTGGCATATTTCCAGAACGTCAAAAAACAGAATCTCGGAATAAAAAAC------TTTTCTACATATGAACAGCTATGTAAAGTTGCTCGAGTATGTGATGCTGCTCAAATTGAATTTACTGGTGATTTGAAGAAATTGTTCGAATCTGCAACAGCCATTTTGAAGACTAGCTCACCTGGAACAGCTAGCTCTATATCCTTGAAGAAATACTCAGAACAGATTGCTCACCTTGAGAAAGCATTTGGATCC
>TYRV
ATGAATCTTCAAAATGTACACAGCTTCCTAGATATTACAGGCCAAATTACTGTCTTTCTAAATGATTTAAGAGAGAAGCTTATGATTTTATCAAATGTTATACAAACAAAATATAAGGATGGATCAGAT---------GCTGTCTCTTCAGGTCTCAAAGCAATAATGAGCATGTCTTGTGTCATTGATGAGATAGTTGATATGAAAGCTACTTATTATCAAAGCACAATGTCTATAGATCAAAAGGAAATGGAAAAGAAAATATTTATCTTCATCGATAAATACAAAGAACTTGAGCTAATGAGACATGATCTCTTTGGAGTTTTGGCAAGCTCAAAATTACATTTTGCACCAAAACACAGGCATGATGTGGTAATGAAAGACTGCATCTTAAGCTATCTGGAATACTGCTCTGTGAAGCAG---GATATCAGTAAC---------AAGATAACAGATCTGGATAGTATAACCTCTCAGCTGGTGTTTCAGCACCAAACTCCAGACAACTATGTCATCTACAAAGAAACAACAGGGGAGAAAGCTTGTTTAATGATATATGACTGGAAAGTTTCTGTTGACACTATGACAGAAAACAAGACATCTGAAAATTATTACACAGGTATATGGAAAACATTCAAAGATATCAAAATTGATGGAGAACCATTTTTATCTAAATTCCCCATATTTGTCACCATAGTGGTACTTCAACCTATGAATTTCATGCCCATTGTAGCAACAACTTGCAGAGTTTTAGAAGAGATGAGAAATTCTCCTTACAGGACATTCGTTGACAGGAGAAATGCTGCATTGAGAACTAAACTGATCTCTTCCAGAGATCTGAGAGATTTAGGGGGTCATGATGGTTCTAAGCTTGTTGGATTTTATTCAGAATGCCAAGCATTTAAAAATCTTTTGATGTCTAACATAGGAGATTACATGAATAGAACAGATGAAGTGTTTTTCAGTAACTGGTCATTTGAATACAAGGATACTACTCTAAAAGACAATTTAATGAGCCAAGATGTTGTAGAGATCATAAAATCTTTACCTAATGATACTATAAAGAATGATTTGATGATTCATTTTATCTTCGGCAATTATGTCTTTTACTACAAGACTATGAGTGATCTGCATAGAAAGGATAAATTTGAGGGATACAAATCCAACTGCAAGTTACTCAAAGTCAAACCAAAGAAAACAGAGGAAGAACTTAAAGTGTATTTAGAAGACAATGAAGTA---------TTATTCGAAAGTCTATACTCAAAACACATGGATAAGATAAAGACAGACATGATAATGAAGAAAAGCCAGGAAAAAGAGATTAAATCGATAGAAGAGTCCTTCAATATAAATGCAGAAAATTATCAAGCTGAATATCCAGGCTGTTTTACAAATGATCTTCAACAAACCAAAACCAATTTTTCTGTTTGCTGGTCTCCTTCTACTGAGAAACTACATGTCGGAGAAATG---AATTTTAATAACAGCATTATTGAAAACTTCAGAAAATGCTTTGATGATGAAGAGACTCTCATACATAACAAAAGCTATGGAGGGAAGAATGGTCAAGGAGAGTTTTCTAACACATTGTTTAGGCTAGTGAAAGCATGCATAAAAAGCTTGAGCTGTGACACCACAGGACAGAGCAAAATTAGAGCTGAAGATGTTGTTGATATAAAAGATGGTAGTATCAAAATATCAAGAGAAAGTAAAGAAAAA---AGTTGG---AAAGAAATTGGAAACATTAAGACCAGAAATGGGAATGAGTTTACAATTGGTGAAAAAGCCAATAAAGAAGTCAAATCAGACTTCTTCAAAGGTTTGACCATAATGAACATTGATATGGGGAAGAGAAAGAAAAATGATCATAAGTTAAAGCTTATGGAGAAGTTGAAAGAGTCCAGAGTGGCTAAT------------------GAAGAATCACAGATGAAAGAAGGTGAATACGATGTTTCATCTAAC------ATG---GAAGTTATAAACATGCCTTTGGGCTCAATCTCGCACAATAAAAAACTCATAAGACATGATAATCCAGACGTGAAATATTGGTGTAATTCAATGATACAAAGCATGTATGCATTACACGGGTTTGATACAAGAGGCAAAGAGTCAGGGAAAATTAATTCGGTTTATTCAGAATATTGTAATGATCCTGGGAAGGTTTTTTCTAAAGGGAAGTTAATTGAGACTGAAATGAACATTTCAAGAAACCTCCACAAAGTTTCTCAATCTCTGGCAGTGTATTCATACAGTGAAGATATGATGCAGATAGCAAAGGGTTTGATGGTGGCAGACAGATTCATGAGAAAAACAGATTTCAAAATCCTGACATGTGCCAACACCAGCATGATTTGCTTAGCATTTAAAGGAGATGGCTTAAACACAGGGAAATCTGGAGTCCCATACATAACGTTGCACAAAATTTCAGAA---CTACTCCAACCATATTTTGTTTCATTATATACAAAAGAGTTAGTGGTGTCTTTTAAATCTGGCGACCATTATGTCAATATTATGAGACCACAGCGACTAAACCAGGTTAGATTGCTTAGCCTTTTTAAAGCCCCTAGCAAAGTACCTATCTGTTTTTCACAGTACTGTCTTCTTAGCACAGAAGTTAAGAGATGGATTTCTAAAAAA---------ACCATAGATTTGTTA------------GAATGTCCATCCAATCTGCTTCCCTTTTTGAAAAACATATTGTTTTCGTCTGTTGTGATAGGTACGGTAACAAAGTTAAGCAGAATGGGAATTTTTGATTTTATGAGGCATGCAGGGTTTCTCCCGCTGTCTGACTACTCAAATATAAAAGAGTATATAGCAGAAAAGTTTGATCCAGATATAACTAACGTTGTGGATTGCTATTTTGTCTCAGGCATAAAAAACCTTCTTTTGAAAATGGAAGGTATAAACTTGAGTAACAGCATAAAACCGCTGACCATAGACCAGGAAAATGACATGTCTGGAGGTATAAATGATCTAAATATTATCTGCCCTATAACAGGATCAACCCTAAGAACCATCGAGTGTTTGTACAATAATGTGTATTTGGCTATATACATGATGCCAAAATCTCTCCACACTCACATACACAATTTAACATCATTGCTGAACGTCCCTGCAGAATGGGAAGTTAAATTCCGAACCAAAATGGGCTTTGGGCTAGATGAGGAGATTGTGCCAAAGAAGGAGATGTTCAATGATTCTGGTCCCTTTTCAATTGATGGATCCCTAAACGTGAAAACTCTTTTTGATTATTATCTAAAAACTGTAGACAATGTGAGCTCAACACGGTCTAACATCGAATCTAAAGAAGATTTCCTCTCTACCCCATATAAAATCAAAACTTTGACATCTTCTAAAAAGTGTTCTAAAGCTGAAATA---------------------------------------ATAAAAAACTCTGAAATAAAGCAATGCTTATCT---------AACTGTTTAGGCAGAGATCCAGAAAAAATTAATGGGAAA---------------------GATGAACACATCCTGAAGGGAGTCTTAAAATGCTTTGTAGAAGACAAAGATGCTCTCAGAAACTTCATGACACTAGAAGATTTGGATGAATCTGAATATTTCCATTATTTCACTATGCTCACATCCGGAGAAAATAAAACATTGATAAAAACTAGTTATGACAAGTTTTACAGTAACAGCCACCCTACAACAGTGGAAACATTTATTAAAGTTAGATATGGTCAC---------------------------------------------------ATGTCTACAACTACAGTGCTCAAATCAAAAAAGGTAAGTGAAGAACTTTATGACTTGATAAAAGAATACAATAAGATCACTAATCTAGATCTAGATGCATTAGAAAATTTG------GGTAGAGGTTTGTCAGGCAGTAAAATGACTTTTATGCAATTGCTGGAATTTGTCCTTCTTAAGACCAGGACAAATGCCGGGAACACAGACTTTTTAGTCTCTGTTTTTGAAAAAATGCAGAGAACCAAGATGGATAGGGAAATCTATCTAATGAGCATGAAAACCAAAATGATGTTATATTTCATAGAACATACATACAAACATGTAGCGCAATCTGATCCTTCTGAGGCCATATCTATATCTGGTGATTATAAAATAAAAACACTTGCTTCGTTGTCTTATGACACGATAACCAACTATAACACAGCTTTGCAAAAGGGCTTA---GAATGCAAGATGGCTTTTCTTTCTGCTGACCAGTCTAAATGGTCTGCCTCTGATTTAACATACAAATATATTCTGGCAGTCTTAATGAATCCAGTGCTCACAACAGGAGAGATCAACATGATGTGTGAATGCATACTAATGTATGTTAAATTAAAAAGAGTCTGCATACCCACAGATGTCTTCCTCAACCTAAAAAGAGGGCAAGCCACATATGGCTCCTATGGAACTGCTATTTCGTCTTTAACAAACAATTTAGAAACAAATACTTTCCCTGTGTCTATGAACTGGCTCCAAGGAAACTTAAATTATCTATCTTCAGTCTACCATTCATGTGCTATGCTGGGTTATGAAAAAGCATTGAAAACTAATCAAGATTTTGAGTTCACAGTGAGATGGATGGTTCATTCAGATGACAATGCAACTTCTGTTGTAGTTAAAGGAGATATGGAAAGGTTTTTATCGAAGTTTAACTGCTCTAACTTATCTGAATTCCTGTTTAGAAGCATCCAGTCTCATTTTAAGAGCTACTGTATAACTTTAAATCCTAAAAAGAGCTATGCATCTGAATCTGAAGTGGAGTTCATATCTGAGAGAATAATAAATGGTGCTGTTATACCTCTGTACTGCAGGAATTTAGCTAATTGTTGCACTGAGTCATCGCACAATAGCTATTTTGACGATTTGATGTCATTATCTATACACATTACTATGTTGTTGAGAAAGGGTTGTCCGAATGAACTTATAACATTTGCATATTCAGCCATACAATGCCAAGCACTTAGTATCTATTCAATGCTTCCTGGAGAAGAGAATGATATCGTTTCAATAGGGAAAGAGGTGGGATTCCCTTTGACA------------AAGGAAGAAATACCTACATGTGCTGGAGGGTGGATGAGAGCACCAGTGGAAATGTTATCTATTTTAGGTCCTTCTTCCAATGATCAATATATTTATTACAAAATATTACTAGAGTTTTTCAAACAGAAAGATTTTTCATCACTCAAAGCTCAAGTGAATAGCTTGGGTTATGTGCCATTGAGAATCAATGAGCTGAACAAGAGAATAGCAAGAGATGCACTCACCAAAGAAGATGTCAAGATGATTTGCATGGTAAACCTATTTAAGACTAGCTTAATGTCTGAAGACAGTGATAGTTTAAGCATAGGGATGAAGTTCCAAACAATGATGACTCAGATAATAAAGCTACCTAGTTATGTCAGTGAGAGTTCATTGATGAAGAATTCTAGCTTCCAAGATTTTTGCAAACTATTCCCCAATCTAAAGAAGAATTCGGATTTACTAAAGTCCTTAAAAAAGAACCAG---ATTGACGAAGATGGCATTGACGATTTGGCTGAAGACGATTCAATGCTTTCAAGAATCCAGATGGAAGAATTGTATAAACATATGTCAAAACACCCTGAAGCCCTTTTGATTGCTCCTATGAATGACAAAGATTATATACTCACTAACCTTTACATGTATAGTAGCATAAGCAAAAGGAACCAGATGTCTAATCAGTCTACAGAAAAGTTGGCATTGGATAGAATACTAAGATCTAAAGCAAAAACTTTTGTTGATCCTAACTCTAAACAGATGATGACCTACAAAGAGAACATGCTATCAAAATTGAAAGAAATTATGGACAAGTCTGCCAATGATTACAAAATTATTTCTACCATATCTGATATGATGGTAAAGGACATGAATTTTGAGATGATAATATCTTTGATGGAAAATTCAGTTGCAAATGCATCAATTCCTAAAGCAAATTACAACTTCAGATGGTTCGTCACAGAAAAAGTGCCTAGTATAATAGAGGGATCGCCTGGATTGATTGTAATGTCCGCAATATATGGAATGGAATATCTAGTGGAACTGGGATTGAAAAGATTACCTTTAACAGAAAACTCGATCTGTATTTTACACGATGTGTTCGGTAATAGAAAAACGTTTGATGATGTAAAGAACTATTTGACATCTAAGAAT---TCA---GAGATGAAAACAGAAGAATTCATTCTAGCTGATGATTTAAAAAGAGGGGTTTTGTCTTTAAATTATATGATACAATCTCAAAACAAGCTGCTGTCTCTGAACACTTGTTTCTCCAGAAAGAATTTCCCATTTTATTCAAAATACAACCTCGGGAAAACTTTTATCACAAATACTCTAGCATTGTGGAGCACAATATACAGTAGAACTACAAATATAAACTTCTATACAAATTTAAATTTTGTTATTGACAGGAATTCAAGAATGATAGTATCTTTGCAAAGAGACATGAGTTTAGAAAAATTGCTTGACTGCTGTGCATATGTTTCTGACAGAGTACAAAGTTTGTTCCCTGACATGGAGATTGAAGACATCAGAAATATCTTATCCAAACTCAATTTCAATTCTATTAATTTGCTTCAGAAAGCCACATCAGAGCTTAAATCTGTTAAAAGAGCTATATCTCAAATAAAAACTGCAAGCCATGTGACTCTGTCTTACAGACCACAGCTTATGGCTATGAGCAAGTATGCAGCATGGTTGTACAACTTTGGTTATATCAATGAAAGAGAATTTAAATTTGTGATTGAACAAGTTAGACAAAGTGAAGTAAACTACATTAAAACTGACGAACAGGATACCCGAGGGTTCTATGTCTCTGGTATCTCATACAAAATAGGGATCAAGACTTTACACAATTATGCTCAGTTGGAAATGACAAACAGAGATATAGCAATTCAT---TTGAATTCACCATATGAATTTATCAGAGAAGAA------GATAATAGAATGTGGGACACACATGTAAAATCTGTTTACAAGCTTTTACAGAAGCTTCTGATCGATAAACAGAGTGTTTTAAAGACTTTTTTGAACATGAAAGTTGATGTGATGCCGAATGAGTTTTGCATACACGAAAGCTCTCAAAAGAATTTGTTGATATATATAAATGAGACTAATAGAGTAGTCACATTAGACAAGGTTAAATTCAAAGGAAAGGTAAAATACAATTTTTCCAACAATTTCACATGGTCTCTCATGGAGAACAATTATAATTACATGCTAAGAAAAGCAGAAACTGGAGAGTGTTTTTCAGAGTTGTATAAAACAATAGAT---AGTGGAAGCAACTTGATAGAAAATATATTGAAGAATCTTAAGTCTAGCCTAATTTTCAATTCAGAAATGGAGAACATGCTCTCGAAAGCCGTTGAAGGAATAGAAGATGAGGAAAACAAAGATATTTTTGTAGATTCTCTCAAACAAATTTACGATATAGCTTACAAAGGGCTGAAAGAGTGCAAATCTTCAGAAGAATTTGAGACATATCTGAAAGAAAATGAATTTGAGAATTTAGTAGAAATGCAGAAAGAAATGCTGGAAGTGATCTGCCAAGACCTTTCTGACACAGATTCC---AGGATCCAATCAGTGGTAGACAAACTGAGAGTGTGGTCGAACAATCTGTCAAATTTTGGAGATCTATGTGTGATGCTGAAATTTTCTATGGTAAATGATTCAAAAGGGATTAGAACTTACAAAGCAAATGGCATTGATTTCCATTCTCTTTCTGCTAGCGAGTCTATAATATGTTCTGACTATGATGTATTTGAAATGTTAAAACTTATAAAAGCTTGTGAAGCCTGTCACACCAGCAATTCTACCTTGAACTTAATAGCTTTTAGAGATATCAAAAACAATAAATATGTTAATCCATACAGAAGGAGGTTTGGAGGGAGTGTGTACTTTTATTACCCATTGAAGCTCAATAATGATGTCATGTCAAAATTTTATGAACACAAGACAATTTCATTGAGTGATGTAGAGATAACAGAATCTGTAAGAGATATTCTGAAACAGAACGGCTTCACAGTAACTGGCTCGAATGTTAAATTGGAATCAGAC------------ATGTTAGAG---CTTAAC------CCTGTTTTGGTC------ACAGATGAGCATAGCACCTTTGATACTGTCTCAAGGCAAATGAGATTGACAAAAAAGAAAAGTTCATATCTAGTGCCAGCCAACACTCTCCTACTTGGGGAGTTGATGAAATTCCTAATGCTATGTATAAAAGGGAATGAATACGATGTCCAAAAAATGCTCAGTGCCCATTTTGATTTCACAATAGAAAGGGATGATAGAATGGACAGTTTAATAAAATCTATAATGACACTGCGTGCTAGTGGGTATGTTCAAAGATACTTCACTAATACCAAAGAAGAGGAAATACTCTTAGGAGCAGCTGCAAGCTTAGAAAACTTCATGATATTATCAACACCATGTGGAGAGTTTTCAGAA---CCCTTTGATGTGCAAAAACTAATAAAGAACTCTTTGTCCGAGAAAAACAAAGACAAGAAGTTGAAAATACTTCTTAGGATAAGGTCATACATATCATCTAAATTAGATTATCTAAATGATCAGTGTATATACAAAAACACAACAAGTCTAGAGATAAGTGATTTAATATTTAGTTCTATAAATCATATAGATAGAGAAATTTCTTGTGAAGATTTTGAGAAAGCTAATTGCATCATCAAAGGCACAAGTGATTTCAATGCTCATTATCAGATAAAGAGTTCTAACTCA---GTTCTTGCCTGCATAACAGATTCTGAAAAGATTTTTGATGCTTGCTTTTTTGATTCTGATATAAAAAGGAGAACTTTCTTT---AAAATGCCTGTAGTTCCTGTTTTAAAGTTAGAAAACAAGAGGGTTTTAGAAGTTGGTTCTAAATTCTTTTTTGTAGATTCG---TCGAATGATCCCATTCTTTCTGACCCAAAATCGGGCATGATTAATCCTACAGTGTCCAGGCTTTCTGTAAGGCTTTCTGGTGATTGCATCATTAGCCAGGTCTCAATGTCATCGCCTTATATGATTAAGATGAAATCCACAGAAAAC---ATTGGATTTGCAGTGAAAAACATAAAAGATCCCCAAGCTATGAATTTCCAAACGGTATCTGGAGATAGATCTGTGTACTTCAAAATAGATGAGCTAGATGGTAATCACTTCTTTCTCTGTGGAGACAAATCAAGCTTCATAAAGAAAGTTGATGTCCCTGTGAGGAACTGTGTTTCTAAGTATGCTGATGAACCAAAGAAAATCTTTTTTTGCACCAATTTTTCTTACTTCAAATGGATTTTTACTTTCCTGATGATAGCTTTCCCTGTAACATGGATGCTTTGGAAGACAAAAAAAGCTCTCTCTATATGGTATGACGTCATAGGGATTTTGACCTATCCTATACTCATCGTTATCAATTATTTTTGGATCTACTTTCCATTCAAGTGTAGATCCTGCGGTAACCTATCTTTTCTTTCACATGAATGCTCAAAACTTTGTGTTTGCAATCAAAGCGAGCCGTCAAAGGAGCATGCAAAAGAATGTTGTCTATTTTCT------------------AAAGAC---------------------------------ACCAAA------GAATGGAAAAGTCTA---------------------------TCATTAATAGACCATTTTCAGTTCACTGTCAATACCAAGATCAGTTCAGAGTTCCTTGTCTTCCTTACAAAAATGCTGATAGCTAGCATTCTAATATCTTACATACCGTCTAGCCTTGCACTCTCC---------------------ATAGAA------AAGAATGTTTGTGTGGAAAAATGCTTTTACAGCCGGGATCTAGAGAAGCTAACTACTGATAAGGATGGTTCAGCAAAAAATGCTGTT------GACACATGTGAATGCTCAATTGGA------GAT------TTGATAACT---GAAACTGTTTAC---AGAGGAGGAACCCCAATATCAAGAGCCACCACAAAAAATGATTGTGTTTCATCATCTTATGCATGT---TTAACCAGTCTAAAC------CAGGCTAAAAATTTGTTTGCATGCAGGAATGGTTGTCATGCTTTGTCAACATTGGAGAAAATTCCTAAAGTTAAGTACAGCAAAGGCTATAAAGGGGTTGAATAT---TCAGGCAACCTAACTATTTTAAAGATCGCTAATAGGCTCAGGCAGGGATTTGTTGAT------------------------------AGCCAATCCGAGGCTAAGATTCTGGAATCCAAAGTTTCTAAAGAATTATCATATTTCAATAGCCTTAAGATAGATGACATTCCTCCAGAAAGCTTAATGCCTAGACAATCCCTGGTGTTTTCGACAGAAGTTGATGGGAAATATAGGTATATGATAGAAATGGATATAAAGAAAGAAACAGGTTCTGTTTACCTTTTAAATGATGATAGCTCTCACATACCTATAGAGTTTATGATTTATGTGAAAAGTGTTGGTGTAGAATATGATATTCGATATAAATACTCTACAGCAAAAGTAGACACCACTGTTACAGATTACTTGTCCACTTGCACTGGTAATTGTAAAGATTGCCAGAACTCCAAG---GCTCCTTCAGGACACAATGAC------------TTTTGTATACAACCGACATCTTGGTGGGGTTGTGAAGAATTAGGTTGCCTTGCTATAAACGAAGGTGCGATCTGCGGTCACTGCACAAACGTTTTTGATCTCAGCACATTGGTCAATGTTTACCAAGTTGTTCAAAGCCATGTCACTGCTGAAATATGCATTAAATCTCTTAATGGTTATGATTGTAGAAAGCACACAGATAGAGCTCCTATACAAACAGAATATTATCAGTTAGACATGACTGTAGATCTTCATAATGATTATATGAGCACAGACAAGCTGTTTGCTGTAACTAAACAACAGAAAGTTCTTACAGGGAGTATATCTGATTTAGGTGATTTCTCTTCAGGTGCTTTTGGACATCCTCAGATAACTATAAACGGGACACCACTGGCTGTGCCAGCTACCATATCTAGAGATCAATTTACATGGAGCTGTTCTGCAGTTGGCTCAAAATCGGTTAATATCAAGCAATGTGGGCTATTCAGTTACAACATGATTTATGCATTGACACAGTCTAAAGATTTTTCTACCATAAAGGAAGATAAAAATAAACTGTATATGACTAAAGATTTTCTTGTAGGCAAATTGAAGGTGATCATTGACATGCCAAAAGAGATGTTTAAAAAGCCACCAAGCAAGCCCATGCTCAGTGAAACAAAAATCACCTGTTCTGGATGTTCTAAGTGTGCTATGGGTTTAGAGTGTAATATGGAGTATACTTCTGATACTACATTCTCTTCTCGAATAGAGATGGATGGTTGTTCTTTCAAATCAGACCAAATAGGCAGTTATGTTGGTCCTAACAAGAAAACAATCAAA---GCATACTGTTCTGACAGCATAAAAGATAAAACCATCAAGATGATTCCTGAAGACCAAGAAGAGTTATCAACGGAACTAAAGATAGATCAAGTTGATGTCGTAGATCAAGATACTATAATCAGCTATGATGATAAAAGTGCTCATGACGAAAACATCCATCATGCCGATACAGGAATAGCAACATTGTGGGATTGGGTGAAAGCTCCTTTCAACTGGGTAGCATCGTTCTTTGGCAGCTTCTTTGATGTAGTTAGAGTAGTTTTGGTTATTTCAGCTGTTCTTGTTGGTTTATACATAGTCAATTACATTTATAAACTGTCATTTAGTTACTATAAAGAAAAAAGA---------AAAAGAAAGTCAGAAAACAGACTTGCTTTGAGCAGAAAAGTGACAAAAAAAGATGTTGATGCTGCTATGAAAAACAAAGCC---TCAACATTCAATGGCAATCAGTATATTTCATCATCAGATTCTACAGTGTTGGGGTCGTATGAA---------------GATGGCAAATCCATCGAAAATAGT---------TCGGATGACATCTTATCTAGGCTTATAGTAGAAAAAAGCACTCATTTGAGCAATTGGAAAGATGATTCCCTTGTTGGCAATGGGGATGATAAGGTTAGTTGCACTATAAACATAATCCCAACATGGGATAGCAAGAGGAAGTACATGCACTTGTCAAGATTGATTGTCTGGGTGGTCCCCACAATACCAGATTCCAAAGGATTTGTCAAAGCAACTATCATAGACCAAAACAAAATG---ACACCTAAAGAAAGACTGATTATTGGTAAGCAAGGAACACTAGAAAACCCACTGTGCTTTGTTTTCCATCTGAATTGGTCATTCAACAAAGACAGAAATGTCCCAAAAAGATGCATGCAGCTTAATTTAACAAGCAATGAGAAATACGCTAAAGGTGTTTCTTTTGCATCAGTCATGTACTCCTGGGTAAAGAATTTCTGTGACACAGCTATAGCTTCAGACAGCAACACCTGTGATGTCATACCAATCAACAGAGCAAAAGCAATCAGATCAGCTGCCTTGATCGAGGCATGCAAACTCATGATTCCTAAAGGAACCACAGGAAAAGCCATAAAAAACCAAATCACATCTTTACAAAAGATTGCCGAGAAGGTGGCACTAGAATCAAACTATGGGATATCCTGTGACTCTCGTTCTAGCAACGACTGCTATAGGATA---------TTCTCT---GGTGAGGGAAAAACTCTCATGGATGTTTTTATGCATTCTACTATTGGAATCAAGCCAGCATTCAGTGTTGGTAATCTCGGGAGGAATGAAGACATTAAAGCTAATGAAGCAGAGATTATTGATGAGCATCACTATTATGATGTTTTTGACAAACTT---GGGCTGGAC------ATAAGCTTCTGCAACCATTTCATGGAGATTACTGTTAAGAAACCATCAGTGAAAAATTATGAGACAAAATTCCAGATGCACAATCAGATATTTGAACCTTCAACACAACTGTTGCGTCATGGTATAGGC------------AAAATGACTGAATCTGATTTCTATGCTTGCTCAAAT------CTGTCCAAAGATGAAATATAT---CCTAGCGAATGGTTCATAAATGAAGCTAGGAGAAAGAACTTTTTCATAGCTGATGTTTCTGGGTTCAGCCTAGATTATGGG---TTTTCAGTGATG---GGCAAAACTACTTCTTATTGGAAAGAGAAT---ATGGACAAAACATCACTGATTTCAGTCAAGCAAAAATCC------ATGAACAACCCTCTGGTGCCTACAAACAGACTTTTATCAGCTTCCACTATAAAAGCAATAGAAATAGCATCTAACATTGCTTGCAACAAATCGATTATTCTTGCAGTCAAACAAGATCTGACTTCCGACCTCAAAACTCAATTTAGGATCTCTTTGCCAGGAGAATATAATGAAACTGCCATAGCTAGAACATTTTTAATTAATCAAGGAAGGAAAGGTCAATATATATGCATCTATGCCAAAACTGTTATGGATAAATCCAATGAAAGGACAACA------TTGATCTTAAAAATTGTCACCCAAAGCAGGCCAGGAGAGTAC---------ATCTCAACACTGCTT------CCAAAAGACCATTCAGATTGCAGGAGA------------------GTGGTTGGAGCTAGCTTTGGGATTGTTGAA---CAGAAACCAACTGATCCGAAC---TACAACAAGATAATTGCGCATGAACTACTTTCTGTGCACACAAATTTTGCTCTAAAGATATCTAAAGTTTTG---AAGAAACCTGTAATAGTATACAAAATTTATGAGAAAGAA---TTGTTGCCGAGAAAAGTAGAAATAGAA---GGTAGGACATTCAACTACCAGGAGGATATTGATGGAAATGTTTACTTCTTATCTACTACTCTT---GCAATTTTGCCCTTATCTGTTTCTGTTTTGTCCTACCTGGATTCTGCGTCTCCATCTTGCTGGAAGGAATCCAGAGGGTTAGGCCATTTCACTGTAGAGAACATTGAGAAGCTTCTTGCTGGTGGTGAA---GCAGATGTAGTGATTGAAGCTGAAGAA---ACTGCAGGATTCAACTTCAAAGAGTTTGTTTTGGCTAAC------AAAGCCATG---AAAATGACGTTCAATAACGGTTACACAATTTTAAGGAACAGAGCAGGTATTTACAAAATGGTGAAA---GCAGGCCAATTTAAATTCCAAGGCAATCCTATTATTGTTCCC---AGTGCAACTGTAAGCGCTGGTCAAGATGATTGGACATTCAGGAGGTTGGAAGGCTTCATAAGAGCCAAAATGTTCATG---------GAACTGATTGCTGTGGAGAATGCAAGCGAGCAACAGAAAATGTATGAAAAACTTTGTGAGCTTCCAATGGTAAACGCATATGGTTTAAAACCTAGCCCTAAATTTGATGCAACTACAGCTAGAGTTATGCTAACACTAGGAGGCCCTCTCCCCTTGATGGCAAGTCTTGATAAGTTTGCTGCAACTGCGTTCCCATTGGCTTATTTCCAGAATGTAAAAAAAGAAGCTTTGGGAATAAGCAAA------TTTTCAACTTATGACCAGCTGGGCAAGATTGCCCGAGTTATGGCAACTAAAGAATTCACTTTCACTGGGGTCTCCAAAGACATTTTTGAAGAGACCATAAAGATTCTAAATGACTGTACTCCAGGGACTGCTGGTGCTGCTTCATTGAATAAGTTCAATGAGCAAATTAAAGCTCTTGAAAGTGCTTTTGGGAAA
>PtBV-HR
ATGAACACCAGAACATTAGAAAATTTTATTGAAAACATTAGAGACTTTACTCTGCAAACAGAAAATTGCAGAGAAAAATTGTTATACTCTGTGGATGATATATTAAAAGTTCTAGTAGATGATCAAAAA------------CTATACTCTCTCATAGGAGGTTACACTGACATGCTTAAAATCTTAGAAAATTTATCAAGCAAAACTGAAGGATTATTAGAAAATGACATACCATATGATCAAAAAGAGATAAACTCTTTTGTAAGCTCATATCTTTTAAAATACAAAGAAACAGAATTAGGTAGGCATGATCTTTTTGGAGAGCTAGTGAGGAAGAAACTTCATTTTGTTCCACCTTCTAGAGATAGTTGTGACATGAAAGATGCAGTATTGTCATATATAGATTTTTGTCATGAAAACAAA---GAAATAAAAAAT---------CATATAGATGATCCTGAAAAAATAAAAGAAAGTTTGACATTAAATTTAGCCACTCCTGACAATTTTGTCATCTTCAAAGAATCAAAAGGAGAGAATGCCTGCTTAATGATATATGATTGGAAAGTTTCAGTAAATACACAAACTGAAATGAAAACATCAGAGAATTATTACAACAACATATGGAAAACATTTAAAGATTTGAAATATAATGGCAAACCATTTTTGGAAAGTTTTCCTATTTACATATGCATAATTATACTAAAACCCATGAGCCAAATGACTGTTACAGTAACACTGTCTAAAGTAGAGAAAAAATTCAATGAAAGTGAATACAATTCTTTCCAAGAAAGAAAACAACATGCTAAGAAAGCAAAAATATGTCAAGTAAATTACCTAACAGATTTGGTC---AAAGGAAATAAC---TTAAATGCATATTATTCTGAAACTCAATTGCTTAAAACAATATTGTCTGAAAGATTACCTGATTGGGAAGAT---CAAAATGACATATTCTTTTCAAATTGGTGTCAAGATTATAGAACAACATCGTTAGATAATAACCTCATGTCAAAAGACATTTACAAAATGATAGATTGCATCAAAACTGAAAATTTCACCAAAGAAGAAATATGCCATTACATATTTGGATCATTCATATGGCATCTGGGATCAATGAATGAATTACATATCCAGGATAAATTTTCAGGTTATATACGAAATTGTGAATTTATGGGTGTCAAACCATATAGAAGTTTGCATTTACTTGAAGATTATATTAAAAAGAACAATGGA---------AAATGGGAAGAACTGTATGATAACCATCTTGTTAAGATAAAAGAACTTGTCATAGAAAAGAAAAGTAAAGAGACATTAGTCAATAGCATAGATGAAGCATTTGAAAAAAATTCTGTATTATATGAAATTGACTATCCAGATTGTTTCACTAGTGATCTTTCATCTACAAAGACCAATTTCTCTATTCCATGGTCTCCTAGCACCATTTTTTATAAAGAAACA---CACATGGATTATAACAACACTGTCATTCAAAATTTTAGAAATTGTTTTTCTTCAGAACATCATTTGATTCATAATGACCCTTACAAACTCGGAAAATATGACAAATCATTATCAATTAACATTTATAATTTAGTTAAAACATGCATGGTTGATTTGAGCTGTGACACTTCTAACACAGGGAAAATATTGTTAGAAGATGTAATAGATATTAAAGATGGGAGTATAAGTGTTGCTCGTGAAGAGAAAACCAAT---GACTGGTTTAAAACTTCAAATGGTGTGGTATATCGGAATGGAAATGAATTTTCACTTGGAGAG------AACATTTCTTCAAGATCCACATTTTACACAGGCTTAAGGACTATGAAAGTTAATATGGGAAAGAGAGAAAAAGCATTGGAGAAGAAAAAGAAGTTAGTTAAAATTCAACAAAAAAAAGAATATGAT------------------------------------ACCTCTGAAAATGGTCCTAGCAATCTT------AAA------------------AGTATTGGTTCAATTACACACAATAAAAATCTCATAAAATACAATAATACTGAAGCTTTCTCATGGAGTGAGATGATATCAAAAAATTATTTTGCATTATCATATTTTGATAAAAGA------CAAAAAACTAAAATAGAAGAAGTTTACAATTTCTATAATGAAAATAATGGAAAGTTATTCTCATCTAATAAACTTTTAGATTTAGAGTTAACTAACAATAAAAAAATTCATGAAGTTTGTAAAACACTATCAGTTTATTCATTTTCAGATGACATGATGCAATTTTCTAAAGGGCTCATGGTGGCAGACAGATACATGAAGGAAAAAGATTTTAAAATTTTAACTTGTTCAAATCAAAACATGATAATTCTAGCATTTAAGGGTGACGGTTTAAACACTGGGAAATCAGGTGTTCCTTATGTTGTATTGAACTTGGTTCCTGAA---GACTTGCAAAATAATTTTGCAACAACCTATACAAAAGAATTACTTTGTTTTTTTAAAAAAGACAAATTCTATTTAAATATAATGCGCCCACAAAGACTCAATCAAGTGCGTTTATTGAGCTTGTTCAAAACTCCTAGCAAGCTGCCTATATGCTTTTCTCAGTATATTTTAAAATCCACAGAAGTCATGTCTTATTTAGAAACAGTTCCTTTGCAAGACATCAATATATTA------------ACCATGCCTGGTTCTGTAAAAGAACATCTGAAGAATATATTATTTTCATCATCAATTATAAGCACTGTGACAAAACTCGGTAGAATGGGAATATTTGACTTTATGAGGTATGCTGGGTTTTTACCACTTTCTGACTATTCAAATGTTAAAAATTACATTTTAGAAAAATTTGATCCAGACATAAACAATGTTGTTGACATATTTTTTGTAAATGGTATCATAAAATTATTGAATCACATGGAAGGTATCACTCTTAGTAGTAGCATCAATCCATTAACCATAGATCAAGAAGAAGATATGTCAGGAGGAATTAAAAATTTGAATATTAAATGTCCTATAACAAACTCAACATTAAAAACAATTGAAGACTTATATAACAATGTGTATTTGGCTATATACCTAATGCCAAAATCTCTGCACACTCATGTGCATAATTTAACATCTTTACTCAATGTCCCTGCCGAATGGGAAATTAAATTCAGAAATAAAATGGGCTTTTCTATGTTTGAAGAAGTTTATCCAAAAGAATCAATGTTTGATAATTCTGGTCCTTTCTCTATTGATGGAACACTGAATCTAGTATCATTATCCGATTATTATAGAAGAACGATAGAGAATGTTAGTTTAACTAGATCTAATGTGGAAAATAAAGAAGGCTTTTTATTGCCAGGTTACAAGATATCCACATTAAGTTCCTCTAAAAAATGCTCTAAATCAGAAATA---------------------------------------ATAACTGATGAAACAATATATGATTTTTTAAAC---------AAAGAAAACCTT---TCTTTAGAGAGTTTCAAGGAAAAT---------------------GAAATGTATATATTCAAAGGTGTGGTCAAATCATATTTGGAAGACCCAAAATCAGTTCAAGATTTTTTGAATTTAGGTTGCAAAAGATCGATTTACATTTTAGAGTTCATTAAAAAGCATTGTGATGGAGAAAATTTAAAGAAAATGAAATTATCAAACAATAAATTTTACCAATTGAGTCATCCTTTGACTGTAGAAACTTATCTAAAAATAAGATATAGTAAA---------------------------------------------------ATGAGCCCAGCTACAGTACTGAAATCGAAAAAAGTTAGTGAAGAACTATATGACATTATTAAAGAATACAACAAAATCACAGAAACTGATCTTAAAAATTTAGAAAACTTA------GAAGGGGGAATAAATGGTCAAAAACACTCATACATGCAGTTATTAGAATTTATAATGTTAAAAACTAAAAACAACATGAATCATACAGATTTTTTAGTTTCTGTTTTTGAAAAAATGCAAAGAACCAAAACAGATAGAGAAATTTATTTAATGAGCATGAAGGTTAAAATGATGTTATATTTTTTAGAGCACACATACAAGCACATAGCACAAAATGATCCATCAGAAGCCATATCAATAAGTGGTGATTATAAAATTAAAACACTTTCAAAATTGTCTATGGAAACTATAACCACATACAATAGTTTATTAAACAAAGGATCA---GATGTTAAAATTGCTTTTTTATCTGCTGATCAGTCAAAATGGTCAGCTTCTGATTTAACATATAAATATGTTTTAGCCATTTTAATGAATCCATTATTGACTACAGGTGAATGCAATTTAATGTGTGAATGTTTGATGATGTATGTAAAGTTCAAAAGAGTATGCATTCCTACAGATATATTCATAAATCTTAAACAAAGCCAAGATTATTTCGGAATAACTACAAATTCTTTAAGTGTATTAACAAATAATTTAGAAACAAATTGTTATCCAGTTACCATGAATTGGTTACAAGGTAATTTAAATTATTTGTCATCTGTTTACCATTCTTGTGCTATGCAATGTTATGATAAAACATTATCAAGAATGAAAGACTACAAATTTTTTGTAAAGTGGATAGTGCATTCAGATGATAATGCTACTTCTCTGGTTGCAGAAGGAAACATACCTAACTTACTTAAAGAATTCAAATGCCAAAACTTATCAGAATTTATTTTTAGAACAATAGAATCACATTTCCCCAGTTTTTGCATAACTCTTAACCCCAAAAAAAGTTATGCATCTGAATCAGAAGTAGAATTTATATCAGAAAGAATTATTAATGGGGCTGTAATTCCTTTGTATTGTAGACATTTAGCAAATTGCTGTACAGAATCTTCACATATAAGTTATTTTGGAGATTTGATGTCATTGAGCATACACATAACCATGCTTTTAAGGAAAGGTTGTCCTACAGAACTTATACCATTTTCCTATGCTGCTGTCCAAGTTCAATCATTAAGTATATACTCAATGCTACCAGGAGAAGAAAATGACAGTTTCAAAATAATTAAAGAAATCAATTTCCCTTTGAAC------------AACATAGAACTACCCACATGTGCAGGTGGATGGATGACAGCTCCTGTTGAAATGCTTTCTACACTCGGTCCTTCAGTAAATGATCAAATCATATATTACAACATATTAAAAGATTTTTTAGGGAAAAAAGATTTTGAATCATTGAAAGAATCTTCTTTGGATGAAATTTTTGTTGATAAAAGAGCAGAAGAATTCTCAAAAAAGCAAAAAAATAATTGTTTAAATGTAACAGATATGAAAATGAAATGCTTATTGAATATTTTTAAAGCTAGTTTACTTACTGAGAATCAAGACAGTCTAGAAATTGGAGTCAAATTCCAAACAATGGTTAGCCAAATTATTCAATTGCCATCTTATGTCAATGAAAATGCTTTAAACTCATTGTCAAGTTTTAAAGATTTTTGCAAATTGTATCCACATTTAAAAAAGAATTCCAGCTTACTTAAATCATTATCAGAAAATAAA---CCAGATGAATTTGATATAGATATA------GATATAGAAAAAGAGTTAGCAACAGATGAAATGAAAGAAGTATATGATAGGATGATAAAGAATCCTGAAACATTTTTGATTGCACCACTAAATGATAGAGATTATATCCTAAATCAGATTTTTACATATAGTAGTCTAAGTAAAAGATATCAATTATCAAATCAGTCAACAGAAAAACTAGCTTTAGATAGAATTCTTAGATCAAAAGCAAGAACTTTCATAGATCCAATATCTATGAAAAAATTGACCTATAAAGAAAACATTACAAACAAACTCAAAAGTATTAAAACAGATCATGTGGATATTTATGGATTGTTAAGAATAACATTAGATTTAGTTTTGAAAGATTTGAACTTTGAAACATCTATGTCACTGCTAGATTCATTACTTCCAAGCATTTCAATACCTAAATTAAATTATAATTTCAGATGGTACATTCCTGAGAAATTACCTCCAATTATAGAAGGATCACCTGGCTTAATAGTCATGACAGGTTGTTATGGAACAGATTATGTCCAATCTTTAGGGCTTAAAAACCTGCCCTTAGATAGTGACTCAATTTATCTTCTTCATGATATTTTTGGGAATTTTTTAAAATATGAAGATGTTGTTACAATAGCACAAAACAAAGAA---AGA---TCTTTTGAGAGTGAAGATTTTATAAAAGCAGATGAATTCAAAAGAAAAGTTATAGCAGTCAATTACATGATTCAATCTCAAAACAGGTTATTGTCTATAGGCACATGTTTTAATCGGAAAAGTTTCCCATTTTATTCAAAATACAACATGGGTAAAAATGTAGTTACAAACACATTGAGTTTATGGGGAACTATTTATAGTAGACGGAATAATATATATTTTTACTCGCAAATGAAATTCAATATTAATAAAAGTAACAGATTAATAATGAAAAACTCTCGGGATGTAAACTTATCTCAAATTATAGACACAGCAGTATATATTTCAGATAAATTGCAATCACTTTTCCCTGACTTAAAAATTCAAGAAATAGCTACAATTTTGAAAAATTTAGAATATTCAGGTGTGTGCTTGCATGACTTGATCTTAAATCAGTTGCATAGTGTAAAAAATGCTATAAATAATGTCAGAACAGCTAGCCATGTTGTTTTATCACATAGATCTAAACTCTTAGTTATGAGCAAATATCTCTCATGGTTGTATAATTTTGATTATATAACAGAAAAAGAATTCAATTATATCAATAGACATATTAGAAGACAAGAAGTTACTTACATCAGGACTGAAGAGCAAGATTCATTCGGAAATTATTTCTCAGGTCAAAATTATAAAATAGGATTTATGAATAATTCTAATTATTCCTTCTTGTTTTATATAAATGATGTACTGTCTATAAAC---TGCATGACACCGTATGAAATAAAA---TCTGAT------ACAGGCTTGTACTTGGAAACACATAAAAATTCAATTCTCAAACTCTTGACTAAATTTATATTTGATAAACATGATATTATAAAATCCAATTACAGTAAAAGTGGCATAATATACCCAGGTCAATATTGCATTAGAATATCTAGTTCAGGGAAATTGATACCATATGTTAACTCAGGCTTAAAACCAGATCAAATCGATAACATTAAATTATCAGGTAAAGTGAATTGGACTTATGTCAGTGAATTAACTTGGAACATAATGCATGAATCAAAAAATATGAGTTTGAGAAAACCTGCAACTGGTGAAAGTTACAATATGACATACAAAAAAATAGAT---CAAATCAATGAGATGCACTACAATTTGATAGAAAAATTCAAAAGCGGCTTATTATTTCGATCAGAAATCAAAGACTTA---GAAGAAGAAATAAATTCTTTTGAAAACCATGATCAGAGAGAATATCTTAAAGAATTTTTAGAAGAAGTAAAATTGATTGCTTTTGAAGGATTGGAAAATTGTAAATCACTTCAAGAGTATCAAGATTATTTAGAAGAAAATGCTTTTTCATCCATAGTGGAAATGCATAAAGATTTTTTAGCTCTTCTTGAACAAGAAGAAAGTGACTCTGGTAAAGAATATATTAATTCTGTTATAAACAAATTAATGATGTATAAAGAATCTGTTGGTTCATTTACAAATGTTTGTTCAATGATTAAATATTCAATGATAAATGAAATCACAGGAAACAGAATACCAAAACCAACAGGTAAAGATTTTTACTTTATAAATTGCATGAAACCAATTATTTGTGATGGCTTTTGGTTATTTGGATTGTTGAAGTTAATTAAAGCAGCTGAAGTTAGTTATAATAATAATTCAGTTTTAAACTTAAAGATTTTCAATGAAGTGAAACCTTCTAAATATTATTCAAAAAACTCTGTA---------------ATTTGGATTAATGCACATTATGATGTTTCTAATGATATCATGCAAGAAACATATGATTACAAGACTATTACTTTAAATGATATTCCTATAACAGATTCTGTTAGAGCAATTTTGGATGAAGAAGGCTTCAAAATTTCCGGTCAGGTGTTGAGTGTTTCTGATAAA---------------TTTGAA------ACT------AAAATAGATGATCCATTTCAAGATGATCTTTTAACATTCGAAGAGATTTCAAAGAAAATGAAAATAGTAACCAAAAAACCAGCTCATTTGATACCATCTAACACATTGTTAATTGGAGAATTAATCAAATTTTACATGCTAAGTATAGATGGAGAAATTTATGACCTAGAAGAAATGCTCAGACTTCAGTTCCAACTGCCAACTAGTTCAATAAATAGAATGCAAAAAATTGCTAGAAATATTCCAGCATTGAGAGCACATGGATACATACTTAACCACTAT------GAAAATGAAATAAACCCTTTGTCTGATATTGCATTTTGTTTAGAAGGATTCTTAAAAATGATAAATATAGATATTGCTAATTCCCAA---GTTTTGGACATTATTTCTCTGCTTAAAAAAATACAAACAGAAAAAGATAGAACAAGATGCTTTAATATGTTAAGTAAGTTAAAAGAATATCTAAGCAAAAACCCACTGTGTCTTAGTGAATCTTGCATGTATAGTAACTTTACATATAAAGAATTG------GTAATGTTCACTTTAAGATCAAAAGAATGTTTAGATTCTTCTTGTATTGATTTTAAAAAAGAGCAATGTGTTTTGAAAGGTTTCACAGAATATAATTATTATTATCAGATTGCTGATAGTGAGCCACGGACTATATCTTGCATTTCAGATGATATAAATTCAGTAAATAAATGTGATAAACAAGGGTTTTTAATACCTTTGGATTTTAAA---GATATTCCAGTAGTTCCTGTTCTAGCCTTAATGAACAAACGCCATTTAGAAGTTGGTCAAAAATATTTTTATGAAAAAAGCAAAGAAGAAGACACTTATTATATACAGCCAGATAATAAAATAAGCACAGGTATAGTTGCAAAACATTCTGTCAGATTAACAGGTGATTGTTCTATTTCAGAAGTATCTTTAATAAAGCCTTATCAGGTTGTTTTGAGTAGTGGAGAAAAATTGATTGGATATGCTATAAAAAAGATAGGTGAACAAAAAGATGTTGTTGTAAACCGTTTAAATGCAAAAATTACAGTTCAACTAGTTCCAGATCAGTTAGATGGAAATCACGTGTTATTATGTGGTGATAAATCTTCACTCTTACCAAAAATTGATGTTACAACAAGAAACTGTATCACAAAGTTTAAGAATTCATCATATATGCAAACCATATGCTCTAAATTTAAGATTTTTAGAGTGTTGATAGTGATGATAATCTTACTCTTTCCCATCACTTGGTTATTATGGAAGACAAAACCATCTTTGTTCTTATGGTATGATCTTTTAAGTCTTATAATGTTTCCTTTATTGTATTTAGTTAACTATCTTTGGATGAAAAATCCTTTAAAATGTAAATCTTGTGGTGGTTTTTATTTTTTGTCTCATAAATGTTCTAAGCGATGTCTTTGCAATCAAGCAAAAAATAGTCCTTCACATATAAAAAATTGTCTTCTGTAC------------------------AAT---------------------------------------------CAA---CCATCTATG---------------------------TCAAAATACCACTTTTTCCAGTTGATATGCAATAGTAAACCAAGTGAATACACTGTAATTTGGATAACTAAATTTGTGATTGGTTTTATTATTTTAAGCTTTATGCCTACTACACTAGCTTCT------------------------GAAAAA------ATGATCACTTGTGTCAATGAATGCCAGGCTATAGTTGGTTGTAATCTTTATCTACCACATTATTTTCAATCTTGTAATTCAGATCTTGCAAATGAAATTTGTGAATGCTTAATAACA---AAAGAT------AACATTAAA---GAGACAGTCAAAGGTAGAAATGGTAAAACTATTTCTGAACTAACAACTTCTAATGATTGTGTAGAAGATGTATCCTCATGT---GTTCAGAAAAAGGACATTGGAACTGCTTTAGAACTAATTGCATGCAGACATGGTTGCAAGTTCTATAATATTTTATCTACTAAACCTTTGACCGGTCATGATGTATCATATGATGGTAAAGAGTACATCAAAATGACTATGTCTAACTTATATTCATTGAGAAGACTTCGAAGCAATTCAATAGAT------------------------------GATATGGCAGATGCTAAAAAAATAGAAAACAATTTAATGACAGATATTAACAGATATGACACTACAGATCACAATGATATAATTCCAGAAACTCAGATGTCAAGGAAATCATTGATCTATGAAACAAAAATAGATGATAAATACAGATATTTGATAGAAGTTGATATTAAGAGTAAAACTGGTTATATATATAATTTAAATGAAGCTAAAAACTCGAATTCAAAACAATTTATTGTTTACATGCATTCAGTAGGAGTAGAATATGAATTAAAATATCTATATACAACAGCTCCAGTATCTACGACTAACACTGATTTTTTGGCTACATGTACTGGAGATTGTGCAAAGTGTAGAATGGAAAGAGGCTCTGCTAATAATCATTTGGATAGCTTCCAAGCTTTTTGCATTGAACCAACCTCTTATTGGGGTTGCGAAGAATTTGGGTGTTTAGCAATTAATGAAGGTGCTATTTGCGGCAGCTGTAGGAACGTGTTTGATTTATCTCAGTCTATGGAAATTTTTGAAGTTGTTAGAAGTGACGTTGTCTCAGATGTATGTATAAAAGGTTTTTCTGGTTATGAATGCAAAACATACACAGATAGAGTTCCATTTACTACAGATAATATGCAAATAAATATGAATATTGATCTTCATAATGATGGAATATCTATAGGAACAAAAATTGCTTGTGATAAAAATGGTTTTTGCTATAAAGGATCAATAGCTAATCCATATGAT---TCTGCTTTGGTTTTTGGTCATCCGCAGTTGAATAGAGATGGTAAACCTTTGTTCTTCCAAGCTAAAATACCATCAAATTCTATACGCTGGTCTTGTGTAGCAATTGGTCCCAAAAAAGTAGACATTTCTTCTTGTGGTTATCTGACATATCATCAAAAAACAGGATTAGTTTCTTTGAATGAAAATGCTTTCAAAACCAGGAATTTGAATACAATTTATTTAGAAAAAGATTTTGCAGTTGGCAAATTGACTGTAATTTTAGATTTGCCTCAACAACTCTTTAAAACTATAACAAAAAAACCAAATTTGTCTCAAAATAATGGAAAGTGTACAGGTTGTTTGCAATGTAACGGAGGGCTTGAATGCTTTGTTTCTGTAATGTCAGATGTTTCTTTCTCTTCAAAATTTTATTGGCCGACTTGCACATTCAAAAATAATGATATTCATTTTATGAAAGGTAAGAATGAGTTAACTTTTCAA---GTTTTTTGTAACAATGATCCCACTAAATTTGCATTATCTATATATCCTGAAGATGACAAAGAGTTCTCTGTTGATTTGCATATAGATAATTTGCTCATAAGAGATCAAGAAACTGTAATTGATCATAATGATGAAGCAGCAGATCAAGAACAAAAACATCACTCTGACACATCAAACTATAACTTCTGGGATTGGATAAAATCTCCTTTTAACTGGATAGCTAGTTTTTTTGGAAACTTTTTTGACACAGTAAGAACTATTTTAGTAATTATCACCATATGCATTTTTGTATGGTTGTTATCTTTAGCTAGTGAAATTTGGAAAGATTATTATAATGAGAAAATA---------AAAAAGAAAGATGGGAGTGGTTCAATGTATTTGTCAAACAATGTGAACAATTCACAGATGAAACAAATAAATAAAGATTCCATGAAAGTGGACAATGGCAAACAAATATTTAACACAAAATCAACATCAATTCTTGGAACATATGAG---------------GAATCAAAAATTGATCAATCAGAAGACATAGAAATGAATGATTTGCTGTCTAGAATGGTAGTAGACAAATCTATGCATCTCAGCAATTGGAAAAATGACATGTTAGTTGGTAATAATTCTGAACTTATAAATAAAAAAATCCATTTGAATCCCACTTGGAATAGCAAAAAAATGTATTTGATGTTGTCTAGAATAATAGTATGGGTTTGCCCAACTGCACCAAACACAAATGGTAAATTAAAGTTAGCTATTGTGGATCCAAATAAAATA---GAAGACAGCGAAAAAGTAATATTGGTAGGTGAATCTGTTTTGGTTGACCCTGTTTGTTTTGTTTTTAGCTTAAATTGGTCATATCATAAAGAAAATAATGTTCCAGGGAAATGCCCACAACTACATATCTTATCTAATGAAAAGTATAAAAAAGGATCTTCTTTTGCTGCAATAATGCATTCCTGGACAAAAGAATTTTGTGATTCACCCAGAGCAGATGAAGTCAATATTTGTCAAGTTGTTCCAATATCTAGAGCTATAAGAGTTCAGTCAAAAGCATTAATTGAAGCATGCAAATTGATAATTCCTAAAGGATCTCATGGAAAGCAAATACAAAAACAAGTTCTAGATCTCACAAAATATTTAGAACAAGCTGCAAAGGATAGTGCATATGGCAATCCCAAAAAGCCTAATGCGGTGTATGACGTTTACAAAGCA---------TATTCTCAGTCCTGTGGTTTCCCAATTTATTTCATTGCCATGTATTCTGACAAAACTTTAAAAACTGCATTCTCTTATGCATTAACCAATAAATTTGAAAACGAAGATTCCATTTTTGAAGAGATG---ACTAAGAGAATGACTTGCAAAATCTTTGATGAGATA---GAACTTCAA------TTAAATTTTAATGAACAGGTTTCAATTATTGATATAAATATACCAAAATTGGATATATCTGGTTCTCCAATTAAAAGTCATTTGAAAGTATATTCA---------AAATTTTTGACTACTACTAAAGGA---------------TATGAACCATTATCATCTTCAGATATTCTTGGG------ATTGATATAAACAGCTTAAAG---CCTTCTGAAGATAGTATTACCATTCTGGAAAAAGCTAATCTGTATACAAAAAGTGTGGATAATTATAAATTATCTGTAAACACTTTTGGTTGTTTT---GGAAGAACTAGCTGTGGCTGGTCAGGTTGT---GGTAGATCTGAAGTTGTTGGAACTATAAAACCAACATAC------ACTTTGGGAGAAATA---CCTAGTAATAGATTTATGGGAAATTTCACATTAAATATGATTGAAGAACTTTCTAAAAAGAATTTAAAAATGGATACTATATTTCATTCTGAACTAGGGACTGAGAAAAGTTATGATTTTGATGTAAAAATAGAACTTAATTTTAAAATAAAAGAAGATTCTTTTAATAAGTGTTACAAAGTTTCTAATGATGATGAACAAAAAAGATATTATTTATTTGTGAGGTCTGTAACTGACACAAACAATCAACGAACTGTT------TTATCAGTTTCTTTATCTTTTAGGAAGAAATTTGAT------------------TACACTCTTCAT------AAAAAATATGTGGAAGAAGGGAAAAAGTATAACCCTTTGAATAGTGTTTTAAATTTGGGTTTAGTTTTTACTAAA---CCAAATGTAATTGATATGGGT---TTGTCTTCAATAATAGTAAAAAAAGCTATTCAAAATCACACACTTCATTCAAAAGAATTCAAAAATTATACT---ACAAAAATCATTGTTGTTTTTACTATAAGAAAT---GAA---CTGCTCCTTGATGCTTTTTTTACAGGAAAAAACAAAGAAATTATTCCATACAAAACCAATAATAAACATATAATTTCTTATTCTGAGTTGTTACAA---GAATTACCTTGTTTAATTGACAGCTTGTATTATTTGGAATTTATCCAAGAAAGTGATTGGAAATTTGATTATGAAAATGGAATTGCTTATATTGAAACATTGGAAAATCTGCTGAAATTTAACACT------GAAATTGATGTTGAACAACAGGAC---ACTGGTAATTTTACTTTCTCTGCTTTTTACTCCACTTAT------CAAGATGCT---CCCTTTAATATTACAAATGCTTGCTCTATCATCAGAAATAGAAAGAAAGCTTTTGAAATATCTAAG---ACTGGTGGATTGATTTACAACAACATGAAAATTGTTGATGGA------------GCGTCAGCTACATCAACAGACTTCACTTTCAAAAGACTAGAGACATACTTAAGGGTGAGATTGATTAAT---------GCAGTTAAGAGT------AGCAATGGATCACTAAAAACAATCCAAAAGCTTATGTCCACGGCCCCACTGTTAAGATCTTATGGATTCAAT------ATGAGCTCTACACAAATTTCTGTGAGAATGGGACTGATCATAGGAGGTAATTTACCTCTTTTGGCATCTTGCAAAGGTTTGGAATCTGAAAGCTTTGCACTAGCATTTTATCAAAATCTCAAAAAAGAGGATCTTGGCATTAAGAAC------TTTAGTACAATTGATCAATTGGCTAAAGTGGCTTTGGTTTTAAAATCCAAAGACTTTGTATTCACTGCTGATGAGAAGAACAAATTGAAAAACTGTTTGAATCTCCTCAAAGAATGTAATCCTGCTAACAAAGCCTCTGTTGCTTTGGATCATTATAAGGATATCTTGGAAATCTGTAACAACATTTTTGAACAA
>ANSV
ATGAACATCCAGAAAATAAAGAATTTAATAGAAAACGGAACCACTTTATTATTATCCATCGAGGACTGTGTCGGTGCTAATCATGATTTAGCCTCAGACCTACACAAAAGAAATAGTGATGAGATCCCCGAAGATGTAATAATCAATAATAATGCAAAAAATTACGAAACAATGAGAGAGTTAATTGTGAAGATCACTGCTGATGGGGAAGGGTTAAACAAGGGAATTGCTACTGTAGACATAAAAAAGCTAAACGAGCTAGTGTCTTTATTTGAACAGAAATATTTGGAAACAGAACTTTCAAGGCATGACATCTTTGGCGAATTGGTTTCTAGACATCTGAGGATAAAACCAAAACAGAGGAGTGAAGTGGAAATTGAGCAGGCACTCAGAGAATATCTGGAAGAACTCAACAAAAAACAA---TGTGTGAACAAA------CTTTCTGATGATGAATTTAAGAAAGTGAACAAAGAGTATGTAGCTACCAATGCTACACCAGACAACTATGTCATATACAAAGAGTCAAAAAACAGTGAACTATGTCTGATGATTTATGATTGGAAGATCTCTGTAGATGCCAGAACAGAGACAAAAACCATGGAAAAATATTATAAAAACATATGGAAATCTTTCAAAGACATAAAAGTCAATGGAAAGCCGTTTTTAGAAGATCACCCTGTCTTTGTTACAATTGTGATACTGAAACCTATTGGAGGGATGCCCATAACAGTAACTAGCGGAAGAGTTCTGGGGAAATTTGAAGATTCATCTTCAGCATTGCATGGAGAAAGAGTAAAACTTGCCAAGAATGCCAAGTTGTTGAATATTTATCATGTAGGCCAAATTGTAGGGACGACACCTACTATTGTGAGAAATTATTATGCAAACACCCAAAAAATTAAATATGAAGTTAGAGGCATCTTGGGGGATGATTTTGGA---TCCAGAGATGTGTTTTTCAGCCACTGGACCTCCAAGTATAGAGAAAGAAATCCAACAGAGATAGCTTATTCTGAAGATATTGAAAAGATAATAGAATCTCTGGCAACAGAGGAAATTGCAAAAGAAGAGATAATCCACTTTTTGTTTGGGAATTTTTGTTTCCATATTGAGACCATGAATGACCAGCACATTGCAGATAAATTCAAAGGATACCAAGATGCTTGTATCAATTTAAAAATTGTTCCTAAAGTTGATTTGGCAGATTTGAAGGACCACCTGATACAAAACCAGAAA---------ACATGGGATTCTTTGTACGGAAAGCATCTAGAAAAGATCATGTCAAGAGTAAGAGAGAAAAAGAAAAAAGAGAAAGAAATACCAGATATAACAAGTGCTTTTAACCAAAATGCTATTGAATATGAAGAGAAGTACCCAGGTTGCTTCACTAGTGATCTGTCTGAAACAAAAACCAATTTCTCTATGACCTGGTCCCCAAGTTTCGAAAGAGTTGAATTAAGCCCAGAGATTGATTACAACAATGCAATTATAAAGAAATTTAGGGAAAGCTTTAAAAGTACATCAAGAATAGTTTATAACAGCCCGTATAGCTCTGTAAATAACCAGACCAATAAAGCTAGGGATATTACGAATCTTGTACGCCTGTGCTTAATGGAACTGAGCTGTGATACAACAGGGTTAAATAAGCAAGAGCTTGAAGATGAAATTGATATAAACACTGGAAGTATCAAAACCGAGAGAACAAAGAAATCTAAG---GAATGG---TACAAACATGGCTCATGTTTAACCCGGAATAAAAATGAATTCTGTATGAAAGAT---ACAGGAAGAGAGAATAAAGCAATTTATTTCAAAGGTTTGGCAGGGATGAATGTAGGGATGAGCTCAAAAAAGAGAGTCATAAAGAAAGAAGAGATGAAAGAAAGAATTTCAAAAGGATTAGAGTATGAC------------------------------ACATCTGTTCGACAGGCCGATCCAAATGATGAT------TAT---------TCTAGTGTGGACATGTCTTCGTTGACCCACATGAAGAAGCTGATAAGGCATGACAATGAAGACAGCTTGAGCTGGTGTGAGAAGATCAAAGATTCTCTATTTGTACTTCATAATGGCGATATTAGA------GAAGAGGGTAAAATTGCTGCAGTTTATAACAATTATGCCAAGAATCCAGAATGCCTGTACACTCAGGATTCTGTGCTTAAAACAGAACTAGAGACTTGCAAGAAAATAAACAAGCTGTGTAATGATCTAGCAATATACCATTACTCAGAAGATATGATGCAATTTTCTAAAGGCTTAATGGTGGCAGATAGGTATATGACTAAAGAAAGCTTCAAGATCTTAACAACTGCTAACGCTAGCATGATGCTACTTGCATTCAAAGGAGATGGAATGAACACAGGGGGGTCAGGGGTTCCTTACATAGCATTGCATATGGTTGATGAA---GATATGTCAGAGCAGTTTAACATATGCTACACAAAAGAAATTTATAGTTATTTCCACTATGAGAACAAGTATGTTTATATAATGAGACCTCAGAGACTGAACCAGGTCAGGTTACTTAGTCTCTTTAAATCACCTAGTAAAGTCCCGGTGTGTTTTGCTCAATTTTCAAAAAAAGCAAATGAATTAGAAAAGTGGTTGAAGAATAAAGATATAGAAAAAGTTACTGTTTTT------------TCTATGACTATGACAGTTAAACAAATATTGATAAATATAATCTTTTCCTCTGTGATGATAGGAACTGTGACAAAGCTTAGCAGGATGGGAATTTTTGATTTTATGAGATATGCTGGTTTTCTACCATTGTCTGATTACTCTAACATAAAAGAGTATATAAGAGATAAATTTGACCCAGATATCACTAATGTAGCTGACATGTACTTTGTGAATGGAATAAAGAAATTGCTTTTCAAAATGGAGAATTTAAACCTGAGTACAAATGCAAAACCTGTTGTTGTAGACCATGAAAACGACATTATCGGAGGGATAACAAATTTAAACATTAAATGTCCAATAACTGGATCAACTTTGTTGACTTTAGAAGATTTGTACAACAATGTTTATCTAGCCATTTACATGATGCCGAAATCTTTACACAATCATGTGCACAATTTGACAAGTTTGCTGAATGTCCCTGCTGAATGGGAATTGAAGTTCAGAAAAGAACTCGGGTTTGGAATATTTGAGGATATATACCCTAAGAAAGAAATGTTTGATGACAGAGATCTATTTTCCATAAATGGTGCTTTAAACATTAAGGCATTATCTGACTATTATATCAAGAATATTGACAATGTGGGCTTGATGAGATCAGAAATTGAGAATAAAGAAGATTTTCTTGGTCCATGTTATAGAATAACAACTTTGAAATCATCTAAAAAATGCTCACAATCAAATATA---------------------------------------ATAAGCACTGATGAAATAATAGAGTGTCTTCAG---------ACTGCAAAGATCCAAGACATAGAAAATTGGAAAGGAAGC---------------------ACATTAGCAATTATAAAAGGACTAATCAGAACATATAATGAAGAAAAAAACAGACTGATTGAATTTTTTGAAGACAATTGTGTCAACTCGTTGTATCTTGTAGAAAAACTGAAAGAAATAATAGCCAACGGATCATTAACTATAGGGAGGTCAGTGACTTCAAAATTTATTAGGAATAACCACCCTTTGACAGTGGAAACATATCTGAAAACAAAACTTTATTAT---------------------------------------------------AGAAACAATGTGACAATCTTAAAGTCTAAAAAAGTATCTGAGGAGCTCTATGATCTAGTCAAGCAATTCCACAATATGATGGAAGTGGACATAGATTCAATCATGAATTTG------GGGAAAGGTTTGGAAGGAAAAAGACACACGTTCTTGCAGATGTTAGAGTTTGTCATATCAAAAGCAAAGAATGTCACTGATTCTATAGATTTCTTAGTCTCAGTTTTCGAAAAAATGCAGAGAACAAAAACTGATAGAGAAATATATCTAATGAGCATGAAAGTAAAAATGATGCTTTATTTCATAGAGCACACATTCAAGCACGTAGCACAGAGTGATCCGTCTGAAGCTATATCAATAAGCGGAGACAACAAAATAAGAGCACTTTCAACTTTATCTCTAGACACAATCACTTCTTACAATGACATCTTAAATAAAAGTCCAAAAAAATCAAGACTGGCATTTCTCTCTGCAGATCAGTCAAAATGGTCAGCATCAGACCTCACTTACAAATATGTCTTGGCTATAATGCTCAATCCAGTTTTGACCACTGGTGAAGCAAGCCTCATGATAGAATGCTTGTTAATGTATGTTAAGCTAAAGAAAGTTTGTATACCCACCGACATTTTCTTGAACTTGCAGAGATCCCAAGGAACTTTTGGACAAAATGAAACTGCTATTGGACTTCTGACAAAGGGTTTAACAACAAACACATATCCTGTTAGCATGAACTGGCTCCAAGGGAACCTGAACTATCTATCTTCTGTTTACCACTCCTGTGCTATGGAAGCTTACCACAAAACTTTAGAATGCTACAAAAACTGTGATTTCCAAACTAGATGGATCGTGCATTCTGATGACAATGCAACATCACTAATAGCCAGTGGTGAAGTTGATGATATGTTGTCTAATTTTTCAAGCACTTCTTTACCAGAGATGCTATTTCGAAGCATAGAGGCTCATTTTAAGAGTTTTTGCATAACTTTGAACCCAAAAAAGAGCTATGCTTCATCTTCAGAAGTTGAATTTATATCAGAAAGAATAGTCAATGGTGCCATAATTCCTCTTTACTGTAGGCATCTGGCGAATTGTTGTACAGAATCTTCCCATATAAGTTATTTCGATGACTTGATGTCATTAAGTATACATGTTACCATGCTTCTAAGAAAAGGTTGCCCTAATGAAGTCATACCATTTGCTTATGGAGCAATCCAGGTACAAGCTTTGAGCATCTATTCAATGCTTCCCGGCGAAGTTAATGATAGTATAAGAATTTTCCAGAAACTAGGTATTAGTCTAAAA------------TCAAATGAAATCCCCACAAATATGGGAGGTTGGCTGACTTCGCCTATAGAACCATTGTCCATACTTGGACCTTCATCTAATGATCAGATCATTTATTATAATGTAATAAGAGACTTTTTAAATAAAAAGAGCTTAGCAGATGTCAAAGACAGTGTCTCATCTCTAGATTATCTTCAGATGAGGTTCAGAGAGCTAAAAGAAAGACATGAAAAAGGAACACTAGAAGAAAAAGATAAAAAGATGATCTTCTTGATAAATCTCTTTGAGAAAGCATCTGTTTCTGAAGACTCGGACGTTTTGACAATTGGAATGAAGTTCCAAACCATGCTGACCCAAATCATAAAACTTCCTCAGTTCATAAATGAAAATGCGCTAAACAAAATGTCCAGCTACAAAGATTTTGCCAAACTTTATCCTAATTTAAAGAAGAATGAGGACTTGTACAAAAGTACGAAAAACATAAAAATCAACGAAGATTCAATTTTGGAAGAAGACGAACTATATGAAAAGATTTCTTCCAGCTTAGAAATGGAATCCGTTCATGAGATAATGATAAAAAACCCTGAAACAATTCTAATAGCCCCATTGAATGATAGAGATTTCTTGCTCAGCCAGTTGTTCATGTACACTAGTCCTTCTAAAAGGAATCAGCTATCAAGCCAGTCGACTGAAAAACTTGCTTTAGACAGAGTTTTAAGATCTAAAGCCAAGACTTTTATAGACATTGACTCTCATCTAAAGATGACTTACGAAGAAAACATGGAAAAGAAAGCTTTGGAGATGTTAGAATTTGATCCTGATTCATACTGTTCTTTTAAGACATGTGTTAATCTTGTGGTTAAAGATGTAAATTTCAGCATGCTGACTCCTATACTGGACTCTGCATATCCTTGTGAATCTAGAAAAAGGGATAATTACAATTTCAGATGGTTTCAAACAGAGAAATGGATTCCTGTTGTCGAAGGCTCTCCTGGATTAGTTRTGATGCATGCCGTTTATGGATCAAACTATATAGAAAACCTGGKTTTAAAAAACATTCCATTGACAGATGACAGTATCAATGTTTTAACAAGCACATTTGGGACAGGACTTGTCATGGAGGATGTGCAATCCTTTGTCTCTGGGAAAAGC---AGT------TTTGAAACAGAAGCTTTCACAAATGCCAACAACTGCCAAAGATTAGTAAAATCATGCAATTATATGATAACGGCTCAAAATAGGCTACTAGCTATCAACACATGTTTTTCTAGGAAAAGTTTCCCCTTCTATTCTAAATTCAATCTTGGTAGAGGGTTTATTTCAAACACTCTGGCACTTTTGTCAACTATTTATAGTAAAGAGGAATCTTATCATTTCGTCTCTACTGCTAGTTRCAAACTGGACAAAACCATACGGACAGTGATGAACGCTCAGCAAGATATGAATTTAGAAAAAATCCTGGACACAGCTGTGTATATTTCTGATAAGCTACAGTCTCTTTTCYCAACTATCACTAGAGAGGACATAGCTCTCATACTCCAAAATGTGTGTTTGGATAGCAAACCTATATGGCAAAGCTTAGATGAAAAAATGAAGAAAATCAATAACTCAACAAGACATGGATTTACAGTATCCAATGTTATACTGTCTCACAATAGTGAATTGAATACAATTCAGAAGCAAATAGTTTGGATGTGGAATATGGGATTATGTTCTGATAGAACACTTGATTTCATAATAAGGTACATCAGGAGAAGCGATGTAAGGTATGTAAAAACTGAAGAGCAAGACGAGCTAGGAAACTATGTTTCTGGTACCATGTATAAAATAGGCATAATGACTAGAAGCTGTTATGTCCAATTAATTGCCTCAGACCAGGATATTGCAGTTTCT---CTCAGAACACCTTTTGAGATCTTGAATGAAAGA------GAT---TTTCTTTTTGACACATATAGAGAAAGCATAGAGAAATTGCTGCAAAAATTTATGTTTGACAAAGTAAACATAATTAAATCAAAACAAACTCAGATCGTGTTCCTTGAACCAGGAGATGCCTGTATAAGGATGACCACAGACAACAAAATGATTGTAAAAGTCAATGCAACACCTAGACAAATTAGATTGGAGAATGTCAAACTGGTTGTGAAGATAAAATATGAGAATATAAACTCTGATGTATGGGATATAATTGAGAGCCAAAAAGCACTGGTCCTAAGACTTCCTGAAGTAGGAGAATGTTTTTCAGACATGTATAAAACTGTAGAT---TCCGAAACAGAGGCAATCAAAACAATAAAAAGTAGTCTGATGACTTCTTTAACTTTCATTGAGACTTTTGGAAATCTA---TCAAGACAGATAAACGAAATTGTGGATGATACAATTAGAGAAACAATGCACGATTTTTTAATGAATATTAGAGACACTTGTTTGGAAGGGTTGGAAAACTGCAGGAGCATGGAGGAATATGATAGCTTTCTAGATGACAATGGGTTTGATGATACTGTGGAACTCTTTGAAGATCTATTAAGAACACAAGATAGTTTTGAAAATGAATATAGCTCT---CTGTTTTCTGAAATTGTGAATAAAGCAAAAAAATATACAAAAGATCTAGAAGGTTTCAAAGAGATATTACTTATGCTTAAATATTCCTTGATAAATGATGCTTCAGGTTTCAAGAGCTATAGAGCTACAGGAGCAAATGCTGTGGAACTGACAGCTAAAAAACATATAGAGGTGGGCGAATTTAATCTCTTAGGAATGATCCAGCTTATAAAGGCTTGTGAAACGTGCCATAATAATGATTCTATATTAAACTTAGCTAGTTTGAGAAATGTTCTTAGCAGAACATATGCCACGTTTGGAAGAAAG---------------ATAAGACTAGATCATGACCTGGATTTACAAAACAATCTAATGGAAAAAAGTTATGATTTTAAGACATTAGTTTTGCCAGAAATCAAGCTTTCTGATCTATCCAAAGAAATATTGAAAGAAAATGGGTTTATTATATCTGGTGAAAACTTAAAAATAGATAAATCT------ACTGATGAGTTTGAAGGTCTGGCG------AACTTTAACATGCTAAGGTTGGATGAAGAAGAAATGTATGAAGGTCTAATAAAGGAAATGAAAATAAAAAGGAAGAAAAAAGGTTTTTTGTTTCCAGCAAACACCTTGCTTTTGAGTGAGCTAATAAAGTTTTTAATTGGGGGTATCAAAGGGACCAGTTTTGACATTGAAACGTTGCTGAGGAACAGTTTCATGCCTGATATATTTTCAACAGACAGATTGGGGAGGTTGAGTTCAAGTGTGCCAGCATTGAGAGTTTATTCAACTGTCTATATGGAGTAC------AGAAATGTGAATTGCCCATTAAATGAGATAGCAGATAGTTTGGAGGGTTATTTAAAGCTAACAAAAAGTAAGGCTAAAGAACAATTTCTAGAAGGCAGAATAAAAAAAGCTTTGATCCAGTTAAGAGATGAACAATCTCGTTCTAAAAAGCTAGGAGTGTACAAAGACATAGCAGGCTTCCTGTCCAGACATCCATTGTGTCTGTCTGAGAAAACACTATACAGTAGATACACCTATCATGATATTAATGATTACATAATGCAGACACGAGAGATCATATTGAACAAAATAAATTGCCTGAATGCTTCATTGTTGAAATGTGAAATTAAAGGAGTGTCAACTTATAATGTATATTATCAGGTTGAGAATGATGGTGTG---ATTTACTCCTGTGTTTCTGATACAACTGAAAGTTTAGGGAGATGTGACAATTCTCAAAACCTACCGAAG---AAGTTCCCA---GAGGTTCCCGTGATACCCATAACTAGGCTGGACAACAAAAGGCATTTTTCTGTTGGTACCAAGTTTTTCATTTCTGAAAGTCTGGCTCATGGGAATTATCCAATCACATATAATTCTTATCCAACTAATGGAACAGTTTCTTTGCAAACTGTAAAACTTTCTGGTGACTGCAAGATAACCAAGTCAAATTTTGCCAATCCTTACACTGTGAGCATCACTAGCCCGGAAAAGATTATGGGTTATTTGATAAAAAAACCTGGTGAAGATGCAGAACATAAAGTTATACCCTTTTCTGGATCCACAAGTATCACATTCAGTGAAGAAATGCTAGATGGTGATCATAATCTCTTATGTGGTGACAAATCAGCCAAAATACCCAAAACCAACAAGAGAGTTAGGGACTGCATAATTAAGTACTCAAAAAGTATTTACAAACAAACAGCTTGCATAAATTTTTCTTGGATAAGATTAATACTTATTGCTTTACTGATTTATTTCCCTATCAGATGGTTGGTTAACAAAACCACTAAACCTCTGTTTCTATGGTATGACCTCATTGGACTGATCACATATCCTATTCTGCTGATTTTGAATTATCTGTGGAAGTATTTCCCATTCAAATGTTCGAATTGTGGTAACCTGTGCATTGTCACACATGAATGCACTAAGAGATGTATCTGCAACAAAAGCAAAGCTTCAAGAGAGCATTCAGGAGAATGTCCAATACTTTCT------------------AAAGAA------------------------------GCAGATCAT------GAATACAAGAAACAC---------------------AAATGGACTAGCATGGAGTGGTTCCATCTTATTGTAAACACAAAGCTGAGTTTGGGCTTGCTTAAATTCATAACAGAGCTACTAATAGGATTGGTCATATTATCTCAGATGCCTATGTCTATGGCT---------------------------CAGACT---------ACCCAATGCCTAAACGGCTGCTTTTATGTTCCCGGATGCTCATATCTGGTTACTAGCAAGTTTGAAAAGTGCCCTGAGAAA---------GATCAATGTTATTGTAATGTGCAA---GATGAT------AAAATTATT---GAAAGCATTTTT---GGAACTAACATTGTCATTGAA---------GGTCCTAATGATTGCATTGCTAATCAAATCTGT---------TCTGCAAGCTCT------TCTATAGATAGCCTTGTAAAATGCAGACTAGGTTGTGAGTACCTAGATCTTTTCAAAAGTAAACCTTTATATAAAGGATTTCCTGATTATACAGGAAATTCTTTA---GGACTAACATCAGTTGGATTGTATGTGACAAAAAGACTGAGGAATGGTATTATTGAT------------------------------TCTTATAATGGCACAGATAGAATTTCTGGGATAGTGGCTGGAGATTCTCTAGACAAAAATGACACAAATATA------------CCAGAGAACATATTGCCCAGGCAATCATTGATTTTTGATTCAACTGTTGATGGAAAATACAGATACATGATAGAACAAGCTTTACTTGGAGGAGGGGGAACAGTTTTTATGTTAAATGATAAAACATCTGGAACAGCCAAGAAGTTTACGATATACATAAAAAGTGTTGGAGTTCATTATGAGGTTGCAGAGAAATACACCACAGCTCCCATACAAAGCACCCACACAGATTTTTATTCAACTTGCACGGGAAATTGTGATACATGTAGAAAGAACCAG---GCTTTGACAGGCTTTCAAGAT------------TTTTGCATTACACCAACCTCTTATTGGGGCTGTGAGGAAGCATGGTGCTTTGCAATTAATGAAGGTGCCACATGTGGCTTTTGCAGGAATGTTTATGATATGGACAAATCATATAGGATTTACTCTGTACTAAAATCGACTATAGTAGCTGATGTTTGTGTTTCAGGCATTTTGGGCAGCCACTGTACTAGAATAACAGAAGAAGTTCCTTACGAGAACACAATTTTCCAGGCAGACATCCAAGCAGACTTGCACAATGATGGAATAACCATAGGTGAATTGATTGCCCATGGACCTGACAGCCATATATATTCTGGGAATATTGCAAATATGAATGAT---CCAGTTAAAATGTTCGGCCATCCACAACTTACTCATGATGGTGTACCTATTTTTACAAAGAAAACTTTGGAAGGGGAAGACCTGTCTTGGGATTGTGCTGCAATCGGAAAAAAGTCAGTGACCATTAAAACATGTGGTTATGACACATATAGGTTCAAATCTGGTTTAGAGCAAATATCAGATATCCCTGTTATCTTCAAAGATTTTTCTAGCTTCTTCTTAGAAAAATCCTTTAACTTAGGAAAGCTTAAAATGGTAGTAGATCTTCCATTGGATCTCTTTAAAGTGGCTCCTAAAAAGCCTTCAATAACTTCTACAAGGCTAGAGTGCTCTGGTTGCCTATTGTGTGGTCAAGGTTTGTCATGCAATATGGAATTTTTCTCTGATCTGACTTTCTCCACTGCTATTTCCATARATGTTTGTTCTCTGTCTACTTACCAGCTAGCCATAAAGAAAGGTTCAAACAAATACAACATAACA---ATGTATTGCTCTGTCAATCCTGATAAAAAGAAGATGGTGTTGTATCCTGAAGGAAACCCAGATCTCTCTGTGGAGGTTTTGATCAACAACGTTGTGGTTGAAGAACCTGAAAACATAATAGATCAAAATGATGAGTATGCACATGAAGAACAACAATACAATTCTGATTCTTCAGCTTGGAGCTTCTGGGACTACATAAAAAGCCCCTTTAATTTCATAGCCAGCTATTTCGGCTCATTTTTTGATACCATTAGGGTTATACTTCTCATAGCATTCATCTTCCTTGTGGTGTATTTCTGTTCTATGTTGACATCTATGTGCAAAGGATACATTAAAAATGAATCT---TAC---AAATCTAGAAAGCAGAACGGGAATGTGGAAATCTCTAAGTCATGGTCACAGTCAGATGAACAAGCTGCTTTGGCTAAAAGCATGGATGTATCCAAGGGCAAGATACTTTTGAATACTGAAGGAACCTCTTCTCTTGGCAGCTATGAA---------------TCTGATACTATTACAGAATCAGAA---------GGATATGATCTTTCTGCAAGGATGATAGTAGATACAAATCATCATATTTCAAATTGGAAAAATGATCTTTTTGTTGGAAATGGCAAACAGAATGCAACTAAAGTTATCAAGATTTGCCCTACTTGGGATAGTAGAAAACAATACATGATGATTTCTAGAATTGTCATTTGGGTCTGTCCCACTATACCAGACCCCACAGGGAAACTTGTGGTTGCATTGGTGGATCCTAATATG------CCTCCGGAGAAACAAGTAATCTTGAAAGGTCAGGGAGTTATAACTGATCCTATCTGTTTTGTCTTTTATCTAAACTGGTCAATTCCAAAAATAAATAACACACTAGAAAATTGCTGTCAGCTGCATTTAATGTGCAATCAAGAATACAAGAAAGGAGTTTCTTTCGGCAGTGTCATGTATTCTTGGACTAAAGAATTCTGCGATTCTCCAAGAGCTGATAAAGACAAAAGCTGCATGGTAATCCCTCTAAACAGGGCCATTAGAGCCAGATCTCAAGCATTCATTGAAGCTTGCAAGCTGATAATACCTAAAGGCAATAGTGAGAAGCAGATCAAAAGACAGCTAAAAGAGCTTAGTTCTAACCTTGAGAGATCTTTTGAAGAATCGGTCTGGGGATCTACTGCATCTGGCAAATCTATTGTGGACTCTTACTGGATC---------CACGAGTTTTTAACTGGTTCTCCATTGATTCAAACTCAGTTGTATTCTGATTCAAGAAGCAAAAGCAGCTTTGGCTAC------ACCACACGAGTTGGTGATCTTCCTTCAGAAGAGAAAGAGATTCTTTCTCAACACTTGTACATCCCTATTTTTGATGACATT---GATTTCAAC------ATCAATATCAATGATTCAGTCATGACAGTATCCGTTTGCTCCAACACGGTCAATGCTAATGGAGTGAAACATCAGGGTCATCTGAAGGTGCTTTCTCTT------GCTCAACTGCACTCTATAGAGCCT------------ACAATGAGCCGATCTGACATTGCTGACAGATTCCGT------CTTCAAGAAAAAGACGTGATT---CCCAATGACAGATACATTGATGCTGCTAACAAAGGCTCTCTTTCATGTGTTAAAGAGCATTCCTATAAAGTCGAAATGTGCCACAACCAAGCATTA---GGTAAAGTTAATGTTCTATCCCCTAACAGA---AATGTTCATGAATGGCTGTACAGCTTCAAGCCAGCT------------TTCAACCAGATTGAAAGCAACAACAGAACTGTAAATTCTCTTGCAGTGAAATCTCTGCTCATGTCTGCAGAAAACAACATAATGCCTAACTCTCAGGCCTTTGTCAAAGCTTCTACAGGCTCCCAGTTCAAGCTAAACCTCTGGCTGAGGATTCCTAAAGTTCTGAAACAGGTTTCTATTCAGAAACTATTTAAAGTTGCAGAAGATGAAACAGACAAAAGCTTTTATTTGTCTATTGCTTGCATCCCTAACCACAACAGCGTTGAAACAGCC------TTGAATGTGACCATCATCTGCAAGCATCAGCTCCCA------------------ATCTCGAAGCTC------AAAGCCCCTTTTGAATTGACAATGATG------------------TTTTCTGATCTGAGAGAACCTTACAACGTT---------GTGCATGATCCTTCT---TACCCTCAAAGAATTGTTCATGCTCTGCTTGAGACACACACATCTTTTGCCCAAACTCTTTGCAATAACTTG---CAAGAAGATGTGGTCATCTACACTTTGAACAACCCTGAG---CTGACTTCTTTAAAGTTAGATTTAGGT---AAGAAAACCCTAAATTACAGTGAAGATGCTTATAATAAGAAATATTTTCTTTCAAAAACTCTT---GAATGCCTCCCAGTAAACACACAGACTATGTCTTATTTAGACAGCATTCAAATTCCCTCATGGAAGATTGACTTTGCCAGAGGAGAAATCAAAATTGAAAACATCATTAACTTGCTGACACAATCTGCA------GAGGTTGAATTTGAGGAAGAGCAGAATCAGGCTGCATTTAATTTCCAAAATTTCTGTCAAGACAATCTTGACCTGGTCAAG---AAGATGAGCATAACCTCATGCTTGACATTTCTGAAGAACCGTCAGAGTATAATGAAGGTGATCAAA---CAGAGTGATTTTACCTTTGGTAGAATAACTATCAAAAAGACT---------TCTGAAAGAATTGGAGCTACGGATATGACTTTTAGAAGGCTCGATAGCATGATAAGAGTCAAGCTTATTCAA---------GAAACTGCT---------AACGCTGTTAACTTAGATGCTATCAAAACAAAAATTGCTTCTCATCCTCTGGTTCAGGCTTATGGACTT---------CCTTTGAATGATGCTAAATCAGTGAGACTTGCAATAATGCTTGGAGGTAGCATTCCTCTTATAGCTTCTGTTGATAGCTTTGAGATGATTAGTGTTGTTCTGGCTATATACCAGGATGCAAAGTGCAAAGACCTTGGAATCAACCCAAAAAAGTATGATACTAAAGAAGCTTTAGGAAAAGTATGCACTGTTCTGAAAAGCAAAGGCTTCTCGATGGATGATACACAGGTAACAAAAGGAAGGGAGTATGCTGCCATACTCAGCTCTTGCAATCCTAATGCTAAAGGAAGCGTTGCCATGGAACACTACAGTGAGCATCTCAACAAGTTCTATGAAATGTTTGGTGTT
>WSMoV
[truncated: 120,060 more chars]
