# Supplementary material for: Viruses Infecting Greenhood Orchids (Pterostylidinae) in Eastern Australia
Source: Viruses. 2022 Feb 10;14(2):365. doi: 10.3390/v14020365 (PMC8876172; doi:10.3390/v14020365)
Supplement: Supplementary file 1 [file viruses-14-00365-s001.zip › Tospovirus_alignment_partition.par]

DNA, RdRp = 1-8820
DNA, GP = 8821-12027
DNA, NSm = 12028-12837
DNA, NSs = 12838-14232
DNA, N = 14233-15000
