# Supplementary material for: Viruses Infecting Greenhood Orchids (Pterostylidinae) in Eastern Australia
Source: Viruses. 2022 Feb 10;14(2):365. doi: 10.3390/v14020365 (PMC8876172; doi:10.3390/v14020365)
Supplement: Supplementary file 1 [file viruses-14-00365-s001.zip › Totivirus_alignment.fas]

>ACDACV
CUUGUUGGGCGGAGGCUUUUCAAGCCGGACUGGCAGAAAGAGGUUGAUGACCGGCAAGGUAAUCAUGGUUUCGCGCAACACAUGGCGUACGAUCCGAACACUGGGACUUGGGAGGUCGAACAAUACAGGAAGGACUUCAACCACGCGCUUAAUGAUGCAUUUGCAAGGGUUAAAUCAGCACCGCGUGCGCUAAACAUCAAAGAUUACGCUGACUUCUUCAGCAAGAGAGGUGAGUGGCUAACGAAAGGUAGUACAGUGUACAACGAGAUACCUAAAGAGCACAGACAAACGGUGGUUAGCAUAGUGGAUGAAACAGGUGACCUAAUUAGGAGUGUUGAUGUAAGACACAACAAGAAGAGCUUGUUUGAAAUGUCGAACGUAUUUCACUUGCUAGGCGACAAAUUUGAGCUCAGGAAUAUAACGAAAGCAGUUCCGAAGUUGAACGAGUGUGGUUACAAGGACAGGACACUAUUACCAGGAUCCCUUUUCCAUUAUCUAAUGUUCUCAUAUGUCCUUGAGUUCGUUGAGAAGCAAGCUCAAAUAGGU---------AGUGUGAGGGUGAACGCACCCUCAGACAAUGACAUCAGAUACAUGGACAAGAAAAUGACACAAGGUGUGUAUCAUAUGAUGUUUGACUGGGCUAAUUUCAAUGCUUUCCACUCAGCGGAGGAGAUGUCCUUAGUAAUCGAGAAAUUAGCGUACGUAGUACCAGCA------CCGCCAGAUUAUGACAUGUUUGUU------------------------------------AAAGGCGUGGCAGCAAGUAUGUGGGAUAUGAUUUUGAUGGAUCCGGAUGGUGAG------GUACACAAGAUAGAAACAGGU---CUGUACUCAGGGUGGAGAGGUACAUCAUUUCUCAACUCAGUGUUGAAUUCAUGUUACACA---ACAUGUGCUAGAAUGUCCUACGAAAGGAUACACAAAUAUGAUCCGUUCGUGUAUAUCGAUCACGGUGGUGAUGAUAUAGAUGGAGGAAUUAGGAACAUGGGUGAUGGUGUAAAGAUGCCUGUGGUGAUGGAGAAGAUGCAAUUCGAGGCUCAGAAGAUUAAACAAAUGAUUGGAAUAGAU---UCCGAAUUCUUCAGGAUUACC------UUCACAGCAAGUGGUGCUUAUGGUAGU------GCGACACGAGCACUAGCAAGGUUUGUCUCAGGUAAUUGGGAAGGUAGCGGUGUUAUACCAUUGCGUGAGAGGAUAUCUGGGCUGAUGGAUCAAAUGGCAAAAAUAUGUAGGCGU
>PtSTVA
CUAGUGAACCGGGGCGUAGGGACAAUUGACUGGGCACAGGAGAAGCUAGAUAGAAUGCAUCCUAACGUCGUACAAGUCGACCCUUGCAAGGUCUAUGAUGAA---------GCAAAG------------ACC------------GUAUUCGCAAGUGGG------------UUGGCGCACGGGUUUAGGUAUAAGACGUUGAACUUAGAUAAAUACGUCAAGAGUAGGUGGGAAUGGGUGCCUACAGGGAGU------------------------GUACAUUCGCAAUACGAAGAGGACAAGCCAUAC---AUCAAACGUAAUUAUCGCCAUAGAACGAAGUUCGUGACGCUAAAUAAGAUGACUGCC---CCUUACAUCAAGCGCAUGUUU---AACCGU---AAGCCUGAGAUUCAAGCUUGGGCGAGCGUGAAAUAUGAA------UGGGCUAAGCAGCGAGCUAUAUACGGAGUAGAUCUGACUAGCUCAGUUAUUACUAACUACGCUAUGUACCGCUGUGAGGAAGUGUUCAAACAUAAA---------UUCCCGAUUGGCGAAGAAGCGGCUGCUGACAGAGUACAUAAGCGAUUAUCGCGGAUGUUACAACAUAACGAGUCUUACUGCUAUGACUUUGACAAUUUUAAUGCUCAACACUCAGUGUCAUCUAUGUAUGCGGUGCUAGCAGCGUAUAGAGACACUUUCGCAUCUCGUAUGUCUGAGGACCAACUUAAAGCCAUG------------------------------------GAGUGGGUUUGCGAGAGCCUCCUUCAUGUUAGGGUACACAAUAACAUGGUGAAGCCACCUGACGAGUACUCUCCUACAGGAACCUUAUUGUCUGGGUGGCGACUAACAACAUUUAUGAAUACGGCGCUCAACUACAUAUAUUUC---AAGAUCGGCGGAGCGCUAGACAGCGGAGGCGUAAUAGAUUCA---------------GUACACAACGGCGAUGAUGUAUUGUUAAGCAUCAAGAACCUUAAGGCCGCAGUAGUGAUACAUCAGCGUAUGGCUGACCUGAAUGCAAGAGCGCAGGCUAGCAAGUGUAAUGUUUAUUCAGUC---GGCGAGUUCCUCAGAGUGGAACACAAGAUUACAAAGGAAGAGGGGCUGGGCGCACAGUAUCUUAGCAGAUCUUGUGCCACCGCGGUGCACUCGAGGACUGAGAGUCAGGCACCAACACAUCUGACUGAGGCAGUUAAAGCAGCAGUGACUAGAGCUGAAGAGAUUACGCAGAGG
>Pt-TV-13365
CUAGUUAACCGAGGGGUGGGUAGCGUGGACUGGAAGCAGGAGAAAUUAGAUCGUAUAAAACCGAACGUCGUGGAUGUGGACCCUAUCAAGGUGUACCAAGAA---------GCGAGA------------AAC------------AUCUUUUCGGAAGGU------------AAGAAGCGUGGUUUUAAGUAUAGGACGAUGGAUGUGAAAAAGUAUGUUAAGAGUAGAUGGGAGUGGGUGCCAACUGGUAGU------------------------GUCCACUCUCAGUAUGAAGAAGAUGAAGCGUAC---AUUAAGAAGAAUUAUAGGCACAGGACUAAAUUUGUCACACUGAAUAUGAUGUCGGAA---GCUUAUAUCAGGCGGAUGUUC---ACCCGG---CGGCCUGAAAUACAAGCAUGGGCGAGCGUGAAGUACGAG------UGGGCGAAGCAACGUGCCAUUUAUGGAGUUGACCUUACUAGCUCGGUGGUCACUAACCUUGCUAUGUAUAGGUGUGAAGAAGUGUUUAAACAUAAG---------UUCCCAGUGGGUGAGGAAGCAGCGGCCGAACGGGUUCACCGCCGGUUAGCGGGGAUGCUGAAGGAUCAUGAAUCAUAUUGUUAUGAUUUUGAUAAUUUCAACGCUCAGCAUUCGGUAGGAUCUAUGUAUGCAGUAUUGACAGCAUACAGAGAUACCUUCAAGACCAGGAUGUCUGACGACCAAUUGAAGGCUAUG------------------------------------GAAUGGGUUUGUGAAAGCUUACUGCAUGUACAGGUUCACAAUAAUAUGGGUGAGCAUGCUGAUACUUACGAACCCAGAGGUACCCUAUUAUCAGGAUGGCGUCUUACUACUUUCAUGAAUACUGCUCUGAACUUUAUUUAUUUU---AAGAUCGGUGGAGCGUUAGACAGCAGAGGGGUUGUUGAUUCU---------------GUACAUAACGGGGAUGACGUGUUGUUAAGUAUCAAUAACCUCAAAGCCGCAGUGAUAGUCCAUAAACGCAUGGCCGACAUAAAUGCUAGAGCACAAGCUUCAAAAUGUAACGUCUUCUCUGUU---GGGGAGUUCUUAAGGGUAGAACACAAGAUAACAAAGGAGACGGGGCUUGGUGCACAGUAUCUAACUAGAGCGAGCGCUACUGUAGUGCAUUCGAGGACGGAAAGUCAAGCGCCAAUACGGUUCACUGAGGCCGUCAAGUCGAUGUACACGAGAGUUGAGGAGCUAGCCUCGAGA
>Pt-TV-13421-1
CUGGUUAACAGAGGUGUUGGCAGCGUUGACUGGAAACAAGAGAAAUCUGACAGGGUCAGACCGAACGUGGUUGAAGUUGACCCAAUUGAUGUGUAUCGCGAA---------GCGAGG------------AAC------------AUCUUUGCGGAAGGA------------CGGAAACGCGGGUUCAAGUAUAAGACAAUGGAUGCGAAGAAAUAUGUUAAAAGCAGAUGGGAGUGGGUGCCUACGGGGAGU------------------------GUACACUCUCAAUAUGAAGAUGACGAAGCGUAC---AUAAAGAAGAAUUACAGGCAUAGGACCAAGUUUGUCACUCUCAACAUGAUGUCUGAG---GCCUACAUUCGAAGGAUGUUU---ACCAGA---CGGCCUGAGAUUCAAGCUUGGGCUAGCGUCAAGUAUGAG------UGGGCGAAGCAACGGGCUAUAUAUGGGGUUGACCUGACUAGUUCAGUUAUCACCAACCUAGCCAUGUAUCGCUGUGAGGAGGUGUUCAAGCACCGG---------UUUCCGGUAGGUGAAGAAGCCGCAGCUGAACGAGUACACCGGCGACUGGCGGGCAUGCUGAAAGAUCACGAAUCGUAUUGCUACGACUUUGAUAAUUUUAAUGCUCAACACUCAGUAGGAUCAAUGUAUGCUGUACUAACAGCAUAUAGAGAUACUUUUAAAAAUAGGAUGUCUGAAGACCAGCUGAAGGCGAUG------------------------------------GAAUGGGUCUGCGAGAGCUUGCUACACGUGAAAGUGCAUAAUAACAUGAGCGAGCACCCGGAUACGUAUGAACCUAAAGGGACAUUAUUAUCUGGUUGGCGUCUGACUACAUUCAUGAACACAGCGCUCAAUUUCAUAUAUUUU---AAGAUUGGCGGCGCUCUGGACAGCAGGGGAGUGGUUGACUCA---------------GUGCACAACGGUGACGACGUGUUGUUGAGCAUAAACAAUCUUAAAGCUGCAGUCACCGUUCACAAACGAAUGUCUGACAUAAACGCCCGCGCUCAAGCCUCGAAAUGCAACGUGUUCUCUGUA---GGCGAGUUCCUCAGAGUGGAACAUAAAAUAACAAAGGAAACGGGACUGGGCGCGCAAUACUUGACAAGGGCAUGCGCGACAGUGGUGCAUUCGAGGACAGAAAGUCAAGCACCGAUUCGGUUCACAGAGGCUGUCAAAUCAAUGUAUACACGAGUGGAAGAAUUAGCGUCGAGG
>Pt-TV-13421-2
UUAGUAAACAGAGGGAUCGGGGCGAUCGACUGGGAGCAAGAAAAGUCAGAUAGGAUGAAGCCUAAUGCAGUUGACGUCGACCCGAUCGAAGUUUACAGAGAA---------GCAAGA------------AAU------------GUGUUUAAUGAGGGA------------CAGGAGCGCGGGUUUAGGUAUAGAAAGCUGACGCUGGACAAGUAUGUCAACAGCCGAUGGGAGUGGGUCCCGACUGGAAGU------------------------GUACACUCACAGUAUGAUGAAGACUUGCCUUAU---AUAAAGAAAAAUUACAGGCACCGGACGAAGUUCGUGACUCUGAAUAUGAUGUCUGCA---CCGCACAUUAAGAGAAUGAUG---AACAGG---CGGGCGGAGAUACAAGCCUGGGCAAGCAUCAAAUACGAA------UGGGCUAAGCAGCGAGCAAUCUAUGGUGUGGAUUUGACGAGCUCAGUAAUAACGAAUUUUGCAAUGUAUAGGUGUGAGGAAGUCUUCAGGCAUAAA---------UUUCCAGUGGGUGAAGACGCUGCCGCCGAAAGAGUACAUAAGAGGCUGAGCAUGAUGCUGAAAGAUAACGAAUCAUACUGCUAUGAUUUCGACAAUUUUAAUGCUCAGCAUUCAAUUAGCUCGAUGUAUGCAGUACUAUGUGCUUACAGAGACCACUUCAAGCCUAGAAUGUCUGAUGAGCAACUGAAGGCCAUG------------------------------------GAAUGGGUAUGUGAAAGUGUGCUGCACACCACAGUACAUAAUAAUAUGGAUGGCAGGAAAGAGACGUACACGCCAAACGGCACACUACUUUCGGGGUGGAGAUUAACGACGUUUAUGAACACCGCGCUGAACUAUAUAUACUUC---AAGAUAGGUGGAGCGUUUGGUGUGAGUGGGGUGUCAGAUUCU---------------GUACACAACGGAGAUGACGUACUGUUGAGCAUAAGUAAUCUGAAAGCAGCUCUCAUAGUGCAUAGGCGCAUGGCGAAUUUGAAUGCGCGUGCCCAGGCUACUAAGUGCAACGUGUUUUCGGUA---GGUGAAUUUCUGCGCGUUGAGCACAAGAUUACAAAAGAAGAAGGGCUCGGGGCGCAAUAUUUAACGAGGUCGUGUGCGACUGCUGUGCAUUCGAGGACGGAGUGUCAAGCUCCACUAAGACUGACUGAUGCAGUUAAAGCCAUGUAUACUAGAAUCGAAGAGCUUGCCGCCAGA
>Pt-TV-GF
CUAGUCAACAGAGGUGUUGGUAGCGUUGACUGGAAGCAGGAAAAACUCGAUAGAAUUAAGCCGAACGUGGUCGACGUUGACCCGAUUGAUGUGUAUCGCGAA---------GCGAGA------------AAC------------AUUUUUUCCGAAGGC------------CGAAAACGUGGAUUCAAGUAUAAGACUAUGGACGCGAAGAAGUAUGUUAAGAGUAGAUGGGAGUGGGUACCAACGGGCAGC------------------------GUGCACUCACAGUAUGAAGAUGAUGAGGCGUAC---AUAAAGAAGAAUUAUAGGCAUAGAACCAAGUUUGUAACUUUAAACAUGAUGUCGGAA---GCCUACAUUCGAAGGAUGUUU---ACUAGA---CGGCCGGAAAUCCAAGCCUGGGCCAGCGUCAAGUACGAG------UGGGCUAAGCAGCGGGCUAUUUAUGGAGUUGACUUGACUAGCUCGGUUAUUACCAAUCUAGCCAUGUACCGCUGUGAAGAAGUGUUCAAACACCGG---------UUUCCAGUAGGUGAAGAAGCGGCAGCCGAACGGGUGCACCGACGUCUUGCGGGAAUGCUGAAAGAUCAUGAGUCAUACUGCUACGAUUUUGACAAUUUUAAUGCUCAGCAUUCAGUAGGAUCCAUGUAUGCUGUGUUGACGGCAUACAGAGACACUUUCAAAAACAGGAUGUCUGAGGAUCAGUUGAAGGCGAUG------------------------------------GAAUGGGUUUGCGAGAGCCUGUUACACGUUAAAGUGCAUAAUAACAUGGGCGAGCACUCAGAUACGUAUGAACCUAAAGGAACGCUGUUAUCUGGCUGGCGCUUGACUACAUUCAUGAACACAGCACUGAACUUCAUAUAUUUU---AAAAUUGGCGGUGCUCUGGACAGUAACGGUGUGGUAGAUUCA---------------GUCCACAACGGCGAUGACGUAUUGUUGAGCAUUAACAACCUAAAAGCCGCAGUCACUGUUCACAAACGAAUGUCAGAUAUAAACGCCCGAGCUCAAGCUUCGAAAUGUAAUGUGUUUUCGGUA---GGUGAGUUUCUUAGGGUCGAGCACAAGAUAACGAAGGAGACAGGGUUGGGAGCACAAUACCUGACGAGGGCGUGCGCAACGGUGGUACAUUCAAGGACAGAAAGUCAAGCGCCCAUCCGAUUCACGGAGGCUGUUAAGUCAAUGUACACACGAGUGGAAGAACUUGCAUCGAGA
>Pt-TV-HR
CUAGUCAACAGAGGUGUUGGUAGUGUUGACUGGAAGCAGGAAAAACUCGAUAGAAUUAAGCCGAACGUGGUCGACGUUGACCCGAUUGAUGUGUAUCGCGAA---------GCGAGA------------AAC------------AUUUUUUCCGAAGGC------------CGAAAACGUGGAUUCAAGUACAAGACUAUGGACGCGAAGAAGUAUGUUAAGAGUAGAUGGGAGUGGGUACCAACGGGCAGC------------------------GUGCACUCACAGUAUGAAGAUGAUGAGGCGUAC---AUAAAGAAGAAUUAUAGGCAUAGAACCAAGUUUGUAACUUUAAACAUGAUGUCGGAA---GCCUACAUUCGAAGGAUGUUU---ACUAGA---CGGCCGGAAAUCCAAGCCUGGGCCAGCGUCAAGUAUGAG------UGGGCUAAGCAGCGGGCUAUUUAUGGAGUUGACUUGACUAGCUCGGUUAUUACCAAUCUAGCCAUGUAUCGCUGUGAAGAAGUGUUCAAACACCGG---------UUUCCAGUAGGUGAAGAAGCGGCAGCCGAACGGGUGCACCGACGUCUUGCGGGAAUGCUGAAAGAUCAUGAGUCAUACUGCUACGAUUUUGACAAUUUUAAUGCUCAGCAUUCGGUAGGAUCCAUGUAUGCUGUAUUAACGGCAUACAGAGACACUUUCAAAAACAGAAUGUCUGAGGAUCAGUUGAAGGCGAUG------------------------------------GAAUGGGUUUGCGAGAGCCUGUUACACGUUAAAGUGCAUAAUAACAUGGGCGAGCACUCAGAUACGUAUGAACCUAAAGGAACGCUGUUAUCUGGCUGGCGCUUGACUACAUUCAUGAACACAGCACUGAACUUCAUAUAUUUU---AAAAUUGGCGGUGCUCUGGACAGUAACGGUGUGGUAGACUCA---------------GUCCACAACGGCGAUGACGUAUUGUUGAGCAUUAACAACCUAAAAGCCGCAGUCACUGUUCACAAACGAAUGUCAGAUAUAAACGCCCGUGCUCAAGCUUCGAAAUGUAAUGUGUUUUCAGUA---GGUGAGUUUCUUAGAGUCGAGCACAAGAUAACGAAGGAAACAGGGUUGGGAGCACAAUACCUGACGAGGGCGUGCGCAACGGUGGUACAUUCGAGGACGGAAAGUCAAGCGCCCAUCCGAUUUACGGAGGCCGUUAAGUCAAUGUACACACGAGUGGAAGAACUUGCAUCGAGA
>ScVLA
UUGAUGAACCGAGGUGUUGGCCAUGUCUCUUGGCAAGCUGAAAAGGAUCAUCGCUUGAAUCCCGACGUGGCUGUAGUUGAUCAAGCACGGCUAUAUUCGUGU---------GUGCGC------------GAC------------AUGUUC---GAAGGA------------UCAAAGCAGACGUAUAAAUAUCCCUUUAUGACGUGGGAUGACUACACUGCAAACAGAUGGGAGUGGGUUCCAGGUGGCAGU------------------------GUCCACUCUCAAUACGAAGAAGACAACGAUUAU---AUCUAUCCUGGUCAGUAUACUAGGAACAAGUUCAUAACUGUUAACAAAAUG---CCC---AAACACAAAAUAUCUAGAAUG---AUAGCAUCACCGCCUGAGGUACGAGCUUGGACGUCGACGAAGUACGAA------UGGGGCAAGCAACGUGCUAUCUACGGGACGGAUCUACGAAGUACACUGAUAACUAACUUUGCAAUGUUCAGGUGCGAGGAUGUUCUCACUCACAAG---------UUCCCAGUAGGCGACCAGGCAGAGGCAGCAAAGGUGCACAAACGGGUGAACAUGAUGCUGGACGGUGCCUCUAGUUUCUGCUUCGAUUAUGAUGACUUCAAUUCUCAGCAUUCAAUAGCUAGUAUGUAUACGGUUUUGUGCGCUUUCAGGGACACAUUUAGUCGCAACAUGUCUGAUGAACAAGCAGAGGCGAUG------------------------------------AACUGGGUGUGUGAGUCCGUCAGACACAUGUGGGUACUAGAUCCUGAUACCAAG------GAGUGGUACAGACUACAAGGUACAUUACUGUCAGGAUGGCGGUUAACCACAUUUAUGAACACUGUGCUAAACUGGGCGUAUAUG---AAAUUAGCUGGCGUAUUUGAUCUGGAUGACGUUCAAGACUCG---------------GUACACAACGGUGAUGAUGUUAUGAUUAGUCUCAACCGCGUGAGCACAGCAGUAAGAAUAAUGGACGCUAUGCACCGGAUAAAUGCGCGAGCACAGCCGGCGAAGUGUAACUUGUUUUCGAUA---AGUGAAUUUCUGAGGGUAGAACACGGUAUGAGCGGAGGCGAUGGUCUUGGGGCUCAGUACUUAAGUAGGUCUUGUGCUACUCUUGUACACAGUAGGAUUGAGUCUAACGAACCACUGUCAGUAGUACGAGUUAUGGAAGCAGACCAGGCUAGAUUGCGCGACCUGGCAAACAGA
>ScVLBC
CUAGAGAACGGAGUUGACGAAGAAGUUGACUGGGAGAAAGAGAAACGCAACAGGUCAGAUAUCAAGACUGUUAACAUAAGUUAUGCAAAAGUUCUCGAACAU---------UGUAGA------------GAG------------CUAUUCAUCAUGGCG------------AGGGCCGAAGGGAAACGGCCAAUGAGGAUGAAAUGGCAAGAGUACUGGAGGCAGAGAGCAGUUAUCAUGCCAGGUGGAUCG------------------------GUCCACAGUCAACAUCCAGUCGAACAGGACGUG---AUUAGAGUAUUACCCAGAGAAAUCAGAAGUAAGAAGGGGGUGGCAAGUGUCAUGCCA---UACAAAGAACAGAAGUAUUUC---ACGUCCAGAAGGCCGGAAAUACACGCUUACACUUCAACGAAAUACGAG------UGGGGAAAAGUGAGGGCACUAUAUGGGUGUGAUUUUUCAUCACAUACAAUGGCUGAUUUUGGAUUGUUACAAUGCGAGGAUACAUUCCCGGGCUUU---------GUACCAACAGGGUCUUACGCCAAUGAGGAUUAUGUCAGGACCAGAAUUGCUGGGACU---CACUCAUUGAUCCCUUUCUGUUACGAUUUCGAUGAUUUCAACAGCCAACAUUCAAAGGAAGCCAUGCAAGCAGUGAUUGAUGCAUGGAUAUCUGUCUAUCACGAUAAGUUAACAGAUGACCAGAUAGAGGCGGCA------------------------------------AAGUGGACACGAAACUCGGUAGAUAGAAUGGUCGCUCACCAACCUAACACUGGU------GAGACUUAUGAUGUUAAAGGGACACUGUUUAGUGGCUGGCGAUUAACAACAUUUUUCAAUACGGCGUUGAACUAUUGCUACCUG---GCUAAUGCAGGUAUAAACUCACUAGUGCCAACG------AGU---------------CUCCAUAAUGGUGAUGAUGUUUUUGCAGGGAUAAGGACAAUAGCUGACGGUAUUUCUUUGAUCAAAAACGCCGCAGCCACGGGAGUUCGCGCUAAUACAACUAAAAUGAACAUUGGUACGAUA---GCAGAGUUUUUGAGAGUUGAU------AUGCGUGCAAAAAAUAGUACUGGCAGUCAGUAUUUAACAAGAGGGAUUGCUACCUUCACGCACAGUAGGGUUGAGUCUGAUGCACCACUGACAUUGCGCAAUCUAGUAUCUGCUUACAAAACCAGAUAUGACGAGAUUUUAGCUCGU
>SsV1
UUAGUGAAUAGAGUGGAUUCUGUGGUUGAUUGGAAUAAAGAAAUAGAUCAUAGAACGAAUGUGAAGGCUGUAGGCAUUAGUACAGAAGAUGUUUACAAGAUU---------UCAACA------------GAA------------AUAUUUAAAGAUGCA------------GUACGUGAAGGAAGAUAUCCACAGCGGUUAGAGUGGCAAGAUUACUGGGUUCAACGGUGGUCAGCUAUGCCUAAUGGUUCG------------------------GUUAUCAGCCAAUAUGAUGAAGAUAUUGCUAUCAAGAAAUUGUUGCCAUUUAGUGCAAGGGUUAAGUCAGCUUGGUUUGCUGCUAAGACAGAA---AGUAAUUAUGAUUAUUGGUUA---AAGAGG---ACGCCUCAGAUUUAUGCUUCUACAAGUACGAAGUAUGAA------UGGGGUAAAGUCAGAGCUUUAUAUGGGUGUGAUGUUACUUCGUUUUUACAUAGUGAUUUCGGCAUGACUAACUGUGAAGAUAUAUUGCCAUCUUAU---------UUCCCAGUGGGGCGUAAGGCAAAUGAAAAGUAUGUGAGAGAAUCAAUUGAAAAGUUU---AGAGAAACUGUACCUGUGUGUUUUGAUUAUGAUGAUUUUAACAGUCAGCAUUCUACAAGUAGUAUGAGGACUGUGUUGCAAGCGUGGCUUGAUGUUAAUCAGAAGUAUUUAACUGAAGAACAGGUGAAUUCGGUG------------------------------------GAAUGGACGCGUGAUUCGCUCGAUAGUAUAUUAGCAAGAUUUAACUCUUCGGGA------GACACUAUAUCAUUGUCAGGGACAUUGAUGAGUGGUUGGCGAUUGACAUCGUUUAUGAACACAGUGUUGAAUAGAGUGUAUUUA---GUUAAAGCUAAUUUGUUUAAACAUUUAGUAUAU------GCA---------------UUGCAUAAUGGUGAUGAUAUGUUUGGUGGUGCAGUCAAUAUGGCUAAGGCAGUUGCUAUAAUUAGAGAUGCUAAAGCUAUUGGAGUGCGUGCUCAAGUGUCAAAGACUAACUUAGGUACAAUA---GGUGAAUUCUUGAGAGUAGAUACGAGAGCAAUU------GACCCAACGAAUGCACAAUACUUGAGUCGAAGUGUUGCGACAUUAGUGCAUGGGCGUGUUGAGUCAUCAGCACCAAAUGAUUUGCGAGAGUUGGUGUCUGCUAUAAUAACGAGAAGUGAAGAAGUUAUUAGUCGA
>TaV1
UUGCUAAAUAGAGGUAUAGGUUCAGUUGAUUGGGCUGGCGAAAAGGAAAAUCGGGUUAAUCCUAAUACCGUAGACUUAGACCCGGCGGAUGUGUAUAAGUCA---------UCAAUG------------ACA------------AUAUUUCGGAAGGCC------------AGAAAGUCAGGGUACAAAUAUCCUAAGAUGCACUACGAUAAAUUCAUAGAGUCAAGAUGGGAAUGGAUACCUGGAGGGAGC------------------------GUGCAUUCACAAUAUGUAGAUGAUGACGAAUAU---AUUUACCCAGGUUUAUAUACUAGGAAUAAAUUUAUUACAGUAAACAAGAUG---CCU---UCACAUCACUUGCAACUGUUU---UUGAGUUCAACGCCACAGAUUAAGGCUUGGACAUCAACUAAGUACGAA------UGGGGCAAGCAGAGAGCUAUAUACGGUACAGAUUUGAGGAGUACUAUAAUUACGAACUUUGCAAUGUACAGAUGUGAAGAAGUGUUGCUGCACUUG---------UUCCCUGUUGGUGAUCAAGCAGACGUGGAAAAAGUUCACAGGCGGAUAUCUAUGAUGCUAGACGGUUACGACAGCUUCUGCUUCGAUUAUGAUGACUUCAACUCUCAACAUUCAUUAAGCAGUAUGCAAGCAGUUUUACUGGCGUAUAUGGAUGCUUUCUCAGACGUAAUGAGCCCAGAACAGCUACAAGCUAUG------------------------------------GAAUGGGUGAUACUAUCAGUAGCGGACAUGCAGGCCUUGUCACCCACCGACAAU------GAGUGGUAUAGGCUAACCGGUACGUUAUUGUCGGGAUGGCGUCUUACCACAUUCAUGAACACUGUAUUGAAUUGGGUGUACAUG---GACGUUGCAGGUGUGUUCAAUAUAGACGGGGUUCAUGAUUCG---------------GUGCACAACGGUGACGACGUUAUGAUAAGUAUAUCAAGCAUUAAGGCAGCGAACUUGGUCAUGAAUAAAAUGCAUAAGGUUAACGCAAGGGCACAACCAACAAAGUGCAAUGUAUUAUCAAUU---UCGGAAUUUUUAAGGAUAGAACAUGGUAUGUCAGGGUACGAUGGGCUAGGAGCACAAUAUUUGUCGCGUUCGUGCGCUACGCUAGUACAUAGUAGAGUAGAAUCUAAAGAGCCAAUAACAGCGACAAGAUUAGUGGAAGCGGAUUUAUCGCGGCUUAAAGAUUACCGGUCAAGA
>UmVH1
UUGUACGGCAGGGGAGGCGUCCUGGUAAACUGGGCUGAAGACUUCGCAAACAAAGCCAGCCACCCGGACCCUAUCCAAGCUUGGGACGGGCGCUGUUAUAGCCAGAAACUAGCCACAGAGAUAAUA---AAUGAA---------ACUGUCAAUUCAGUGGUG---------GAAACUGCUUACCCGAAAGCUGUACCUCAAAGUUUCGACCGGUUCAUGGACAAUGCAUACGAAUGGCUGGUUUCUGGUUCAUCGGCUGGCAUACCUAGCCCGCUCAAGAACUCUCCGAUGCGUGAUCUCGUACUGAAG---GAGUAUGGUUUGAGCCCCAGGCCCACCAAACGUUCGGUUAUGGAAGCAAUCCCGCGU---GACAAAGUGUUGAAAAUUUUG---ACCGAGACAUCACCAAAGAUUGUGGCAAAAGCACAUAUGAAGCUGAACGAGACAGGAGGUAAAGCGAGGGCGAUCUACGGUGUGACGCUAUGGCAUUACAUUUUCUCUAAUUGGCUGAUGGCUCCGGUAGAAAAACACUUGAACCAUCGUUCAGUAGACAUCAACCUAGACGGGUCAGCGAUGCUAACCGCUACGCUGCACCGUUUGGGCCAAGUCGAAGCAAACAUGGUCUUCAACUCCUACGACUACCCUGACUUCAAUUCAAUGCACACUUAUGAGCACAUGGCUUCGAUCUACAGGGCCGCGAAACGCUGUGCAAUUAAGGAGCUCCGGCAGAGGAGAGGGGCACAGGUCUCAGACCAAGACCUGGCUCUCAUAGAACACGGGUUUGAUUGGUUGAUCGAAUCAGUUUACCACCAGUACGUCAUACAUCCAGACACUGGG------GCAAUCAUAAAAACCGCCAGUGGUUUAUACAGUGGUGACCGCGACACUACGCUCAUCAACACCUUACUGAACAUAGCUUAUGCU---UCUGUCACAGAUAGGUCGAUGGCGCACAAGUAUGUUGACCCUGGAGUGGUUGAACGUCUAUGUCAUGGUGAUGAUAUCAUCACAGUGCAUCGCUCACUCCCAGGAGCGAUGCUGUGGAACGACGAGGCGGCAAAGUGCAACCUUAAAGGUCAGGAAUCAAAACUGAUGAUAGACCACAAACAUCACGAGUACCUAAGGAUCAUG---GGGUGCGACGAUGUCAAACUGAGGGGGUGC------UUAGCAAGAUGUGUGGCCACGUACGUGAACGGGAACUGGGAGACUGAGCGUGUGGUUGGCGUUUGGGCAAAAUUGCAAGAAGCGGCAAGCUCCCUAGCAACGUGGAUUAGGAGG
>XdVL1A
CUCGUAAAUAGAAUCGACGGUGUAGUAGACUGGGAGAAAGAGAAGGAAAACAGACAGUCAGUAAACGUGACAAACAUAAAGGAUUCAGAUGUGUUUAGAUCU---------GCGUGU------------AAG------------AUAUUUGAAGACGCC------------AAAGGUAUAGGCCGGCGCCCGAAGAGCUUCAGUUGGGAGAGCUAUUGGGCUAACAGGUGGCAAUGGAGUGCUGCGGGCAGC------------------------AUACACUCACAAUAUCCCAGAGACAUGGAGUACGUAAUUAGGGACCAACAGUCACUUAAAAACAAGUUUAUAACUAUAUCCAAUAUGCCCAAA---UGUACAGUAGACUACUUUUCG---GACAGG---GAGCCGCAGGUGCAAGGUUGGUCGUCAACGAAGUAUGAA------UGGGGCAAGCAAAGAGCAAUAUAUGGGACAGAUCUGACUAGCUACGUACUGUCUAAUUUCGCGUUUUACAAUUGUGAGAACGUACUACCAAAUCAA---------UUUCCAGUCGGACGAGAUGCCAAUGACGAAAACGUGGUGAACAGAGUUUCGGGAGUGCUAAAUAACAGAAUGCCUUUCUGUCUUGACUUUGAGGACUUCAAUAGUCAACACAGCUCGGGCAACAUGAAGGCUGUAAUAUACGCUUAUAUCGAGACUUUCAUAGAUUGUCUUACUCCGGAACAAGAGCAAGCGGCA------------------------------------AUGUGGACCGCAGCGUCAUUAGACAAACAGAUAAUCAAUGACAACGUUGGAACC---AAGACUACGUAUGAAUCUAAAGGAACGCUACUUUCGGGGUGGAGGCUGACGACUUUCAUGAACAGUGUGUUGAACUAUAUUUAUACAACGAAA---UUAGCAGCAGAAGAAAAGCGUCCGGGU---GAUAGC---------------UUGCACAACGGAGACGAUGUCUUAAUAGGAGUGAGGUCAAUGGCUCUGCCGCAGAGGUGUAUGCAAAACGCCAUUAAAUAUAACGUGCGAAUGCAAAGCAGCAAAUGCGCCGUGGGUGCAAUU---GCAGAAUUCCUGCGGAUAGACCACAAA------------CAGGGAGGCAACGGCCAGUACCUAUCCAGAGCAGUGGCCACAAUGGUACAUUCGAGAAUUGAAAGUAGAGUCUCGACUGACAUAAGAGACUUAGUACAAUCAAUGGAAAACAGAUUCGCUGACGCAAAAGGCAGA
>XdVL1B
CUAAUUAACAGAAUAGACGGCGAAGUGGACUGGGCAGAAGAGCGGGAUCACAGGGUGAACCCUAAUGUGACGAAUCUGUCAUACUCUGAUGUAUAUGACGCA---------GCUAAA------------GAC------------AUCUUCUUGCAAGCA------------GCGGCAGUGGGGAGGAAACCUGUGUCGAUGGAUUGGGAUAAGUACUGGGCCUCGAGGUGGCAAUGGAGUGCCGCAGGCAGU------------------------AUUCACUCGCAAUACGUUGAGGAUGACAAGUAUGUGAUUAGAACAGACAGAAACCUAAAAAAUAAAUUUAUAGCCAUAGCAAAUAUGCCGAAG---UACGGGUAUGAUUUCUUCAUG---UCCCGA---AAACCACAGAUGCAUGCUUGGGCGUCAAUUAAGUAUGAA------UGGGGCAAACUGCGUGCGAUCUACGGAACGGAUCUGACUAGUUAUGUACUGUCGAACUUUGCGUUUUAUAACUGCGAAAAUGUCUUGCCAAAACGG---------UUCCCGGUUGGUAAAGACGCCAACGACGCUAACGUGGUAAACAGGGUUGCAGGAGUGUUGAAAGACAGGUUGCCAUACUGUCUAGAUUUUGAAGAUUUCAACAGUCAACAUAGCGUGUCGUCAAUGAAGGCAGUAAUCUAUGCUUACGGUGAUGUAUACAGGCAGGUGUUCACAGAGCAGCAACUGGAAGCUCUG------------------------------------GCAUGGACAGCUGAAUCAUUAGAUGACGUAUCAGUUAACGAUAAUGUAGGGCUC---AAACAAACGUACAAAUCGAACGCGACGCUAUUAUCGGGCUGGAGGUUAACGACAUUCGUAAACUCCGUAUUAAACGCUGUGUACACAGACAAAAUCUGUGGA---GAAGCCAAAAUGCCAGGG---UCAAGC---------------UUACAUAACGGCGACGACGUGCUGAUUGGGGCGACGUCGAUGAAGGUAGCGAGGGAAUCUUUAAGGAGAAGUGAGUUGUAUGGGAUAAGAGUGCAAGCUAGUAAGUGUGCUUUCGGGGGUAUA---GCCGAGUUCUUAAGGAUCGAUCACGCA------------AGAGGCAGCAAGGGGCAAUACCUAACUAGGGCUAUAGCCACAUUGAUGCAUUCGAGGAUAGAGUCUAAAUUAAGCACUGACGCUAGAGACCUGAUAGAAGCGAUGGAGAACAGAUUUUCCGAUUGUCUUAAUAGG
